# Supplementary material for: Crystal structure of (1′S,2′S,3S)-1′-benzoyl-2′-(4-meth­oxy­phen­yl)-1-methyl-2′,5′,6′,10b′-tetra­hydro-1′H-spiro­[indoline-3,3′-pyrrolo­[2,1-a]isoquinolin]-2-one
Source: Acta Crystallogr E Crystallogr Commun. 2020 Sep 4;76(Pt 10):1548–50. doi: 10.1107/S2056989020010300 (PMC7534224; doi:10.1107/S2056989020010300)
Supplement: Supplementary file 1 [file e-76-01548-sup1.cif]

##############################################################################
#                                                                            #
# This CIF contains the data in a paper accepted for publication in          #
# Acta Crystallographica Section E. It conforms to the requirements of       #
# Notes for Authors for Acta Crystallographica Section E, and has been       #
# peer reviewed under the auspices of the IUCr Commission on Journals.       #
#                                                                            #
# Full details of the Crystallographic Information File format               #
# are given in the paper "The Crystallographic Information File (CIF):       #
# a New Standard Archive File for Crystallography" by S. R. Hall, F. H.      #
# Allen and I. D. Brown [Acta Cryst. (1991), A47, 655-685].                  #
#                                                                            #
# The current version of the core CIF dictionary is obtainable from          #
# ftp://ftp.iucr.org/pub/cif_core.dic.                                       #
#                                                                            #
# Software is freely available for graphical display of the structure(s)     #
# in this CIF. For information consult the CIF software page                 #
# http://www.iucr.org/resources/cif/software.                                #
#                                                                            #
# This file may be used for bona fide research purposes within the           #
# scientific community so long as proper attribution is given to the journal # 
# article from which it was obtained.                                        #
#                                                                            #
##############################################################################
data_I
_audit_creation_method     'SHELXL-2018/3'
_journal_date_recd_electronic     2020-06-25
_journal_date_accepted     2020-08-24
_journal_name_full     'Acta Crystallographica, Section E'
_journal_year     2020
_journal_volume     76
_journal_issue     10
_journal_page_first     1548
_journal_page_last     1550
_journal_paper_category     GO
_journal_paper_doi     10.1107/S2056989020010300
_journal_coeditor_code     TX2027
_publ_contact_author_name     'PS Kannan'
_publ_contact_author_address
;
Department of Physics,
Kings Engineering College,
Irungattukottai,
Sriperumbudur, Chennai--602117,
Tamilnadu, India
;
_publ_contact_author_email     drkannan1208kings@gmail.com
_publ_contact_author_fax     ?
_publ_contact_author_phone     ?
_publ_section_title
;\
Crystal structure of
(1'<i>S</i>,2'<i>S</i>,3<i>S</i>)-1'-benzoyl-2'-(4-methoxyphenyl)-1-methyl-\
2',5',6',10b'-tetrahydro-1'<i>H</i>-spiro[indoline-3,3'-pyrrolo[2,1-\
<i>a</i>]isoquinolin]-2-one
;
loop_
    _publ_author_name
    _publ_author_footnote
    _publ_author_address
    'Selvaraj, Janet Priyavathani' .
;
Department of Physics,
St.Peter's University,
Avadi, Chennai--600054,
Tamilnadu,
India
;
    'Mary, Stella' .
;
Department of Physics,
St.Peter's University,
Avadi, Chennai--600054,
Tamilnadu,
India
;
    'Dhruba, Jyoti Boruah' .
;
Applied Organic Chemistry Group,
Chemical Science and Technology Division,
CSIR-North East Institute of Science and Technology,
Jorhat--785006,
India
Academy of Scientific and Innovative Research (AcSIR),
CSIR-NEIST Campus, India
;
    'Birkumar Singh Huidrom' .
;
CSIR-North East Institute of Science and Technology (NEIST),
Branch Laboratory, Lamphepat--795004,
Imphal, Manipur,
India
Academy of Scientific and Innovative Research (AcSIR),
CSIR-NEIST Campus, India
;
    'Yuvaraj Panneerselvam' .
;
CSIR-North East Institute of Science and Technology (NEIST), Branch Laboratory,
Lamphepat--795004, Imphal, Manipur,
India
Academy of Scientific and Innovative Research (AcSIR),
CSIR-NEIST Campus, India
;
    'Piskala Subburaman, Kannan' .
;
Department of Physics,
Kings Engineering College,
Irungattukottai,
Sriperumbudur, Chennai--602117
Tamilnadu,
India
;
_publ_section_synopsis
;
The synthesis and crystal structure of the spiro title compound is presented.
;
_chemical_name_systematic
;\
(1'<i>S</i>,2'<i>S</i>,3<i>S</i>)-1'-Benzoyl-2'-(4-methoxyphenyl)-\
1-methyl-2',5',6',10b'-tetrahydro-1'<i>H</i>-spiro[indoline-3,3'-\
pyrrolo[2,1-<i>a</i>]isoquinolin]-2-one
;
_chemical_name_common     ?
_chemical_formula_moiety     'C34 H30 N2 O3'
_chemical_formula_sum     'C34 H30 N2 O3'
_chemical_formula_iupac     'C34 H30 N2 O3'
_chemical_formula_weight     514.60
_chemical_melting_point     ?
_space_group_crystal_system     monoclinic
_space_group_name_H-M_alt     'P 21/c'
_space_group_name_Hall     '-P 2ybc'
loop_
    _space_group_symop_operation_xyz
    'x, y, z'
    '-x, y+1/2, -z+1/2'
    '-x, -y, -z'
    'x, -y-1/2, z-1/2'
_cell_length_a     9.56320(10)
_cell_length_b     17.8067(3)
_cell_length_c     16.1958(3)
_cell_angle_alpha     90
_cell_angle_beta     103.4630(10)
_cell_angle_gamma     90
_cell_volume     2682.18(7)
_cell_formula_units_Z     4
_cell_measurement_reflns_used     4055
_cell_measurement_theta_min     2.287
_cell_measurement_theta_max     26.248
_cell_measurement_temperature     294(2)
_exptl_crystal_description     'block'
_exptl_crystal_colour     'colourless'
_exptl_crystal_size_max     0.260
_exptl_crystal_size_mid     0.240
_exptl_crystal_size_min     0.130
_exptl_crystal_density_diffrn     1.274
_exptl_crystal_density_meas     ?
_exptl_crystal_density_method     ?
_exptl_crystal_F_000     1088
_exptl_absorpt_coefficient_mu     0.081
_exptl_absorpt_correction_type     multi-scan
_exptl_absorpt_process_details
;
(<i>SADABS</i>; Krause <i>et al.</i>,  2015)
;
_exptl_absorpt_correction_T_min     0.5646
_exptl_absorpt_correction_T_max     0.7461
_diffrn_ambient_temperature     294(2)
_diffrn_source     'PHOTON-100'
_diffrn_radiation_type     MoK\a
_diffrn_radiation_wavelength     0.71073
_diffrn_measurement_device_type     'Bruker D8 QUEST'
_diffrn_measurement_method     '\w and \f scans'
_diffrn_detector_area_resol_mean     ?
_diffrn_reflns_number     24289
_diffrn_reflns_av_R_equivalents     0.0552
_diffrn_reflns_av_unetI/netI     0.0474
_diffrn_reflns_theta_min     2.287
_diffrn_reflns_theta_max     26.248
_diffrn_reflns_theta_full     25.242
_diffrn_measured_fraction_theta_max     0.999
_diffrn_measured_fraction_theta_full     0.999
_diffrn_reflns_limit_h_min     -11
_diffrn_reflns_limit_h_max     11
_diffrn_reflns_limit_k_min     -22
_diffrn_reflns_limit_k_max     22
_diffrn_reflns_limit_l_min     -20
_diffrn_reflns_limit_l_max     19
_refine_special_details     ?
_reflns_number_total     5392
_reflns_number_gt     4055
_reflns_threshold_expression     'I > 2\s(I)'
_refine_ls_structure_factor_coef     Fsqd
_refine_ls_matrix_type     full
_refine_ls_R_factor_all     0.0714
_refine_ls_R_factor_gt     0.0527
_refine_ls_wR_factor_gt     0.1275
_refine_ls_wR_factor_ref     0.1443
_refine_ls_goodness_of_fit_ref     1.062
_refine_ls_restrained_S_all     1.065
_refine_ls_number_reflns     5392
_refine_ls_number_parameters     411
_refine_ls_number_restraints     155
_refine_ls_hydrogen_treatment     constr
_refine_ls_weighting_scheme     calc
_refine_ls_weighting_details
              'w=1/[\s^2^(Fo^2^)+(0.0587P)^2^+0.8201P] where P=(Fo^2^+2Fc^2^)/3'
_atom_sites_solution_hydrogens     geom
_atom_sites_solution_primary     ?
_atom_sites_solution_secondary     ?
_refine_ls_shift/su_max     0.001
_refine_ls_shift/su_mean     0.000
_refine_diff_density_max     0.260
_refine_diff_density_min     -0.219
_refine_ls_extinction_method
;
SHELXL2018/3 (Sheldrick 2015)
;
_refine_ls_extinction_coef     0.0198(18)
_refine_ls_extinction_expression
                                  'Fc^*^=kFc[1+0.001xFc^2^\l^3^/sin(2\q)]^-1/4^'
loop_
    _atom_type_symbol
    _atom_type_description
    _atom_type_scat_dispersion_real
    _atom_type_scat_dispersion_imag
    _atom_type_scat_source
    'C' 'C' 0.0033 0.0016
                         'International Tables Vol C Tables 4.2.6.8 and 6.1.1.4'
    'H' 'H' 0.0000 0.0000
                         'International Tables Vol C Tables 4.2.6.8 and 6.1.1.4'
    'N' 'N' 0.0061 0.0033
                         'International Tables Vol C Tables 4.2.6.8 and 6.1.1.4'
    'O' 'O' 0.0106 0.0060
                         'International Tables Vol C Tables 4.2.6.8 and 6.1.1.4'
_computing_data_collection
;
<i>APEX2</i> (Bruker, 2008)
;
_computing_cell_refinement
;
<i>SAINT</i> (Bruker, 2008)
;
_computing_data_reduction
;
<i>SAINT</i> (Bruker, 2008)
;
_computing_structure_solution
;
<i>SHELXS97</i> (Sheldrick, 2008)
;
_computing_structure_refinement
;
<i>SHELXL2018/3</i> (Sheldrick, 2015)
;
_computing_molecular_graphics
;
<i>ORTEP-3 for Windows</i> (Farrugia, 2012) and
Mercury (Macrae <i>et al.</i>, 2020)
;
_computing_publication_material
;
<i>SHELXL97</i> (Sheldrick, 2008) and <i>PLATON</i> (Spek, 2020)
;
loop_
    _atom_site_type_symbol
    _atom_site_label
    _atom_site_fract_x
    _atom_site_fract_y
    _atom_site_fract_z
    _atom_site_U_iso_or_equiv
    _atom_site_adp_type
    _atom_site_calc_flag
    _atom_site_occupancy
    _atom_site_disorder_assembly
    _atom_site_disorder_group
    C C1 0.45235(17) 0.17258(8) 0.65452(10) 0.0364(4) Uani d 1 . .
    C C2 0.5169(2) 0.13834(10) 0.58323(12) 0.0478(4) Uani d 1 . .
    C C3 0.2724(2) 0.12535(11) 0.54118(12) 0.0564(5) Uani d 1 . .
    C C4 0.1366(3) 0.10549(16) 0.49517(17) 0.0892(8) Uani d 1 . .
    H H4 0.123305 0.082582 0.442303 0.107 Uiso calc 1 . .
    C C5 0.0218(3) 0.12087(19) 0.5305(2) 0.0981(9) Uani d 1 . .
    H H5 -0.070659 0.108839 0.500441 0.118 Uiso calc 1 . .
    C C6 0.0409(2) 0.15319(15) 0.60827(19) 0.0800(7) Uani d 1 . .
    H H6 -0.038455 0.162177 0.630907 0.096 Uiso calc 1 . .
    C C7 0.1778(2) 0.17310(11) 0.65468(14) 0.0553(5) Uani d 1 . .
    H H7 0.190555 0.195187 0.707949 0.066 Uiso calc 1 . .
    C C8 0.29367(18) 0.15934(9) 0.61985(11) 0.0423(4) Uani d 1 . .
    C C9 0.50774(16) 0.25579(8) 0.67048(10) 0.0348(3) Uani d 1 . .
    H H9 0.571274 0.266515 0.632400 0.042 Uiso calc 1 . .
    C C10 0.59873(16) 0.25791(8) 0.76320(10) 0.0346(3) Uani d 1 . .
    H H10 0.534885 0.273687 0.799327 0.042 Uiso calc 1 A 1
    C C11 0.63486(17) 0.17511(8) 0.78236(10) 0.0372(4) Uani d 1 . .
    H H11 0.713397 0.160425 0.756183 0.045 Uiso calc 1 . .
    C C12 0.67101(18) 0.15111(9) 0.87455(11) 0.0414(4) Uani d 1 . .
    C C13 0.74885(19) 0.19684(11) 0.93799(11) 0.0511(4) Uani d 1 . .
    H H13 0.778245 0.244022 0.924110 0.061 Uiso calc 1 . .
    C C14 0.7837(2) 0.17333(13) 1.02196(13) 0.0617(5) Uani d 1 . .
    H H14 0.834330 0.204991 1.064128 0.074 Uiso calc 1 . .
    C C15 0.7430(2) 0.10303(13) 1.04259(13) 0.0659(6) Uani d 1 . .
    H H15 0.767707 0.086545 1.098588 0.079 Uiso calc 1 . .
    C C16 0.6659(2) 0.05745(12) 0.98034(13) 0.0637(6) Uani d 1 . .
    H H16 0.638727 0.010029 0.994909 0.076 Uiso calc 1 . .
    C C17 0.6272(2) 0.08009(10) 0.89584(12) 0.0507(4) Uani d 1 . .
    C C18 0.5325(3) 0.03000(11) 0.83073(13) 0.0681(6) Uani d 1 . .
    H H18A 0.438282 0.027019 0.843204 0.082 Uiso calc 1 . .
    H H18B 0.573028 -0.020202 0.835908 0.082 Uiso calc 1 . .
    C C19 0.5152(2) 0.05639(9) 0.74011(12) 0.0531(5) Uani d 1 . .
    H H19A 0.597674 0.041031 0.718941 0.064 Uiso calc 1 . .
    H H19B 0.429728 0.034133 0.704261 0.064 Uiso calc 1 . .
    C C20 0.38421(17) 0.31188(9) 0.65193(11) 0.0405(4) Uani d 1 . .
    C C21 0.31331(18) 0.32852(10) 0.56177(11) 0.0442(4) Uani d 1 . .
    C C22 0.3755(2) 0.31242(12) 0.49476(12) 0.0568(5) Uani d 1 . .
    H H22 0.466022 0.290241 0.505273 0.068 Uiso calc 1 . .
    C C23 0.3042(2) 0.32906(17) 0.41218(14) 0.0801(7) Uani d 1 . .
    H H23 0.346605 0.317979 0.367452 0.096 Uiso calc 1 . .
    C C24 0.1710(3) 0.36189(19) 0.39643(16) 0.0921(9) Uani d 1 . .
    H H24 0.123408 0.373183 0.340935 0.111 Uiso calc 1 . .
    C C25 0.1074(2) 0.37819(18) 0.46183(17) 0.0871(8) Uani d 1 . .
    H H25 0.016691 0.400127 0.450662 0.105 Uiso calc 1 . .
    C C26 0.1781(2) 0.36202(13) 0.54426(15) 0.0650(6) Uani d 1 . .
    H H26 0.134985 0.373605 0.588563 0.078 Uiso calc 1 . .
    C C27 0.7190(15) 0.3150(7) 0.7744(19) 0.0357(9) Uani d 0.638(6) B 1
    C C28 0.7031(10) 0.3858(5) 0.8046(9) 0.0496(12) Uani d 0.638(6) B 1
    H H28 0.619848 0.397017 0.822432 0.060 Uiso calc 0.638(6) B 1
    C C29 0.8066(7) 0.4410(4) 0.8093(6) 0.0575(14) Uani d 0.638(6) B 1
    H H29 0.793034 0.488124 0.830907 0.069 Uiso calc 0.638(6) B 1
    C C30 0.9290(6) 0.4261(3) 0.7822(4) 0.0445(13) Uani d 0.638(6) B 1
    C C31 0.9504(6) 0.3562(3) 0.7532(5) 0.0490(13) Uani d 0.638(6) B 1
    H H31 1.035161 0.345029 0.736969 0.059 Uiso calc 0.638(6) B 1
    C C32 0.8453(7) 0.3019(3) 0.7481(7) 0.0489(13) Uani d 0.638(6) B 1
    H H32 0.859666 0.254900 0.726375 0.059 Uiso calc 0.638(6) B 1
    O O3 1.0252(4) 0.4834(2) 0.7876(2) 0.0793(11) Uani d 0.638(6) B 1
    C C33 1.1100(5) 0.4875(3) 0.7290(3) 0.0908(16) Uani d 0.638(6) B 1
    H H33A 1.052694 0.475989 0.673456 0.136 Uiso calc 0.638(6) B 1
    H H33B 1.187392 0.452012 0.743852 0.136 Uiso calc 0.638(6) B 1
    H H33C 1.148553 0.537251 0.729088 0.136 Uiso calc 0.638(6) B 1
    C C27D 0.731(3) 0.3074(12) 0.770(3) 0.0357(9) Uani d 0.362(6) B 2
    C C28D 0.7249(19) 0.3815(10) 0.7913(17) 0.0496(12) Uani d 0.362(6) B 2
    H H28D 0.641424 0.400216 0.803831 0.060 Uiso calc 0.362(6) B 2
    C C29D 0.8417(12) 0.4297(6) 0.7949(9) 0.049(2) Uani d 0.362(6) B 2
    H H29D 0.835755 0.479685 0.810273 0.059 Uiso calc 0.362(6) B 2
    C C30D 0.9633(9) 0.4034(5) 0.7761(8) 0.041(2) Uani d 0.362(6) B 2
    C C31D 0.9735(11) 0.3295(5) 0.7567(10) 0.050(2) Uani d 0.362(6) B 2
    H H31D 1.057299 0.311310 0.744188 0.061 Uiso calc 0.362(6) B 2
    C C32D 0.8595(15) 0.2815(6) 0.7556(13) 0.0489(13) Uani d 0.362(6) B 2
    H H32D 0.869624 0.230713 0.745157 0.059 Uiso calc 0.362(6) B 2
    O O3D 1.0812(5) 0.4476(3) 0.7781(4) 0.0670(17) Uani d 0.362(6) B 2
    C C33D 1.0613(13) 0.5235(6) 0.7809(10) 0.132(4) Uani d 0.362(6) B 2
    H H33D 1.151938 0.548557 0.786794 0.198 Uiso calc 0.362(6) B 2
    H H33E 1.021434 0.535591 0.828434 0.198 Uiso calc 0.362(6) B 2
    H H33F 0.996448 0.539583 0.729374 0.198 Uiso calc 0.362(6) B 2
    C C34 0.4232(4) 0.08287(19) 0.43976(16) 0.1045(10) Uani d 1 . .
    H H34A 0.377044 0.115249 0.394113 0.157 Uiso calc 1 . .
    H H34B 0.380274 0.033877 0.431461 0.157 Uiso calc 1 . .
    H H34C 0.523694 0.079156 0.440781 0.157 Uiso calc 1 . .
    N N1 0.4056(2) 0.11377(10) 0.52023(10) 0.0611(5) Uani d 1 . .
    N N2 0.50281(15) 0.13804(7) 0.73799(8) 0.0379(3) Uani d 1 . .
    O O1 0.64375(16) 0.13463(9) 0.58338(10) 0.0689(4) Uani d 1 . .
    O O2 0.34147(16) 0.34041(8) 0.70952(9) 0.0624(4) Uani d 1 . .
loop_
    _atom_site_aniso_label
    _atom_site_aniso_U_11
    _atom_site_aniso_U_22
    _atom_site_aniso_U_33
    _atom_site_aniso_U_12
    _atom_site_aniso_U_13
    _atom_site_aniso_U_23
    C1 0.0427(8) 0.0343(8) 0.0314(8) 0.0025(6) 0.0071(7) -0.0015(6)
    C2 0.0607(11) 0.0420(9) 0.0424(10) 0.0081(8) 0.0155(9) -0.0025(8)
    C3 0.0646(12) 0.0542(11) 0.0428(11) -0.0016(9) -0.0030(9) -0.0054(9)
    C4 0.0880(19) 0.100(2) 0.0612(15) -0.0108(15) -0.0211(13) -0.0222(14)
    C5 0.0588(15) 0.115(2) 0.104(2) -0.0155(14) -0.0164(15) -0.0115(18)
    C6 0.0485(12) 0.0855(17) 0.102(2) -0.0072(11) 0.0103(12) 0.0003(15)
    C7 0.0472(10) 0.0543(11) 0.0634(13) -0.0030(8) 0.0108(9) 0.0003(9)
    C8 0.0474(9) 0.0361(8) 0.0397(9) -0.0032(7) 0.0027(7) 0.0009(7)
    C9 0.0364(8) 0.0346(8) 0.0334(8) 0.0012(6) 0.0079(6) 0.0016(6)
    C10 0.0392(8) 0.0330(8) 0.0314(8) 0.0012(6) 0.0076(6) 0.0003(6)
    C11 0.0404(8) 0.0337(8) 0.0362(9) 0.0031(6) 0.0062(7) -0.0011(7)
    C12 0.0428(9) 0.0410(9) 0.0381(9) 0.0065(7) 0.0049(7) 0.0045(7)
    C13 0.0500(10) 0.0578(11) 0.0413(10) -0.0048(8) 0.0019(8) 0.0049(8)
    C14 0.0592(12) 0.0800(15) 0.0398(11) -0.0069(10) -0.0010(9) 0.0024(10)
    C15 0.0699(13) 0.0818(15) 0.0403(11) 0.0028(11) 0.0013(9) 0.0189(10)
    C16 0.0803(14) 0.0555(12) 0.0516(12) 0.0036(10) 0.0081(10) 0.0180(10)
    C17 0.0626(11) 0.0406(9) 0.0453(10) 0.0065(8) 0.0052(8) 0.0074(8)
    C18 0.1057(17) 0.0350(9) 0.0558(13) -0.0070(10) 0.0028(12) 0.0072(9)
    C19 0.0723(12) 0.0310(9) 0.0506(11) 0.0010(8) 0.0031(9) -0.0033(8)
    C20 0.0429(9) 0.0334(8) 0.0449(10) 0.0006(7) 0.0098(7) 0.0026(7)
    C21 0.0399(9) 0.0421(9) 0.0484(10) -0.0010(7) 0.0055(7) 0.0099(8)
    C22 0.0462(10) 0.0761(13) 0.0460(11) 0.0065(9) 0.0064(8) 0.0113(10)
    C23 0.0601(13) 0.133(2) 0.0449(12) 0.0098(13) 0.0070(10) 0.0145(13)
    C24 0.0613(14) 0.155(3) 0.0520(14) 0.0119(15) -0.0034(11) 0.0281(15)
    C25 0.0482(12) 0.130(2) 0.0766(17) 0.0222(13) 0.0007(11) 0.0321(16)
    C26 0.0499(11) 0.0825(15) 0.0617(13) 0.0149(10) 0.0107(10) 0.0182(11)
    C27 0.041(2) 0.037(2) 0.027(3) 0.000(2) 0.0048(18) 0.000(2)
    C28 0.041(3) 0.0396(13) 0.071(5) 0.0006(17) 0.0188(16) -0.0077(15)
    C29 0.043(3) 0.042(2) 0.090(4) -0.0038(19) 0.019(2) -0.023(2)
    C30 0.038(3) 0.045(3) 0.049(2) -0.007(2) 0.006(2) -0.009(2)
    C31 0.046(2) 0.050(3) 0.054(2) -0.002(2) 0.019(2) -0.007(3)
    C32 0.0555(18) 0.039(3) 0.057(2) -0.002(2) 0.0224(17) -0.007(3)
    O3 0.068(2) 0.062(2) 0.111(2) -0.0330(17) 0.0269(16) -0.0194(18)
    C33 0.073(3) 0.074(3) 0.136(4) -0.025(2) 0.046(3) 0.007(3)
    C27D 0.041(2) 0.037(2) 0.027(3) 0.000(2) 0.0048(18) 0.000(2)
    C28D 0.041(3) 0.0396(13) 0.071(5) 0.0006(17) 0.0188(16) -0.0077(15)
    C29D 0.047(5) 0.029(3) 0.076(5) 0.002(3) 0.023(4) -0.007(3)
    C30D 0.031(3) 0.045(5) 0.045(4) 0.002(3) 0.006(3) -0.001(4)
    C31D 0.041(3) 0.048(5) 0.067(4) 0.005(3) 0.020(3) -0.006(5)
    C32D 0.0555(18) 0.039(3) 0.057(2) -0.002(2) 0.0224(17) -0.007(3)
    O3D 0.040(2) 0.052(3) 0.106(4) -0.0002(19) 0.010(2) 0.007(3)
    C33D 0.104(6) 0.075(5) 0.215(9) -0.006(5) 0.034(6) 0.009(6)
    C34 0.148(3) 0.121(2) 0.0454(14) 0.018(2) 0.0227(15) -0.0299(15)
    N1 0.0810(12) 0.0650(11) 0.0350(9) 0.0052(9) 0.0087(8) -0.0150(7)
    N2 0.0476(7) 0.0300(7) 0.0331(7) -0.0004(5) 0.0032(6) -0.0005(5)
    O1 0.0658(9) 0.0790(10) 0.0696(10) 0.0142(7) 0.0309(8) -0.0106(8)
    O2 0.0726(9) 0.0613(9) 0.0524(8) 0.0279(7) 0.0125(7) -0.0047(7)
_geom_special_details
;
 All esds (except the esd in the dihedral angle between two l.s. planes)
 are estimated using the full covariance matrix.  The cell esds are taken
 into account individually in the estimation of esds in distances, angles
 and torsion angles; correlations between esds in cell parameters are only
 used when they are defined by crystal symmetry.  An approximate (isotropic)
 treatment of cell esds is used for estimating esds involving l.s. planes.
;
loop_
    _geom_bond_atom_site_label_1
    _geom_bond_atom_site_label_2
    _geom_bond_site_symmetry_2
    _geom_bond_distance
    _geom_bond_publ_flag
    C1 N2 . 1.461(2) ?
    C1 C8 . 1.509(2) ?
    C1 C2 . 1.555(2) ?
    C1 C9 . 1.575(2) ?
    C2 O1 . 1.214(2) ?
    C2 N1 . 1.364(3) ?
    C3 C8 . 1.382(3) ?
    C3 C4 . 1.384(3) ?
    C3 N1 . 1.408(3) ?
    C4 C5 . 1.378(4) ?
    C4 H4 . 0.9300 ?
    C5 C6 . 1.358(4) ?
    C5 H5 . 0.9300 ?
    C6 C7 . 1.396(3) ?
    C6 H6 . 0.9300 ?
    C7 C8 . 1.377(3) ?
    C7 H7 . 0.9300 ?
    C9 C20 . 1.523(2) ?
    C9 C10 . 1.551(2) ?
    C9 H9 . 0.9800 ?
    C10 C27 . 1.514(10) ?
    C10 C27D . 1.522(17) ?
    C10 C11 . 1.529(2) ?
    C10 H10 . 0.9800 ?
    C11 N2 . 1.457(2) ?
    C11 C12 . 1.514(2) ?
    C11 H11 . 0.9800 ?
    C12 C13 . 1.385(3) ?
    C12 C17 . 1.400(2) ?
    C13 C14 . 1.387(3) ?
    C13 H13 . 0.9300 ?
    C14 C15 . 1.375(3) ?
    C14 H14 . 0.9300 ?
    C15 C16 . 1.368(3) ?
    C15 H15 . 0.9300 ?
    C16 C17 . 1.392(3) ?
    C16 H16 . 0.9300 ?
    C17 C18 . 1.511(3) ?
    C18 C19 . 1.513(3) ?
    C18 H18A . 0.9700 ?
    C18 H18B . 0.9700 ?
    C19 N2 . 1.459(2) ?
    C19 H19A . 0.9700 ?
    C19 H19B . 0.9700 ?
    C20 O2 . 1.214(2) ?
    C20 C21 . 1.490(2) ?
    C21 C22 . 1.384(3) ?
    C21 C26 . 1.392(3) ?
    C22 C23 . 1.385(3) ?
    C22 H22 . 0.9300 ?
    C23 C24 . 1.371(3) ?
    C23 H23 . 0.9300 ?
    C24 C25 . 1.369(4) ?
    C24 H24 . 0.9300 ?
    C25 C26 . 1.379(3) ?
    C25 H25 . 0.9300 ?
    C26 H26 . 0.9300 ?
    C27 C28 . 1.373(7) ?
    C27 C32 . 1.390(8) ?
    C28 C29 . 1.385(7) ?
    C28 H28 . 0.9300 ?
    C29 C30 . 1.369(5) ?
    C29 H29 . 0.9300 ?
    C30 C31 . 1.362(6) ?
    C30 O3 . 1.363(5) ?
    C31 C32 . 1.383(6) ?
    C31 H31 . 0.9300 ?
    C32 H32 . 0.9300 ?
    O3 C33 . 1.386(6) ?
    C33 H33A . 0.9600 ?
    C33 H33B . 0.9600 ?
    C33 H33C . 0.9600 ?
    C27D C28D . 1.369(12) ?
    C27D C32D . 1.383(12) ?
    C28D C29D . 1.399(12) ?
    C28D H28D . 0.9300 ?
    C29D C30D . 1.353(9) ?
    C29D H29D . 0.9300 ?
    C30D C31D . 1.361(9) ?
    C30D O3D . 1.370(9) ?
    C31D C32D . 1.382(12) ?
    C31D H31D . 0.9300 ?
    C32D H32D . 0.9300 ?
    O3D C33D . 1.367(11) ?
    C33D H33D . 0.9600 ?
    C33D H33E . 0.9600 ?
    C33D H33F . 0.9600 ?
    C34 N1 . 1.460(3) ?
    C34 H34A . 0.9600 ?
    C34 H34B . 0.9600 ?
    C34 H34C . 0.9600 ?
loop_
    _geom_angle_atom_site_label_1
    _geom_angle_atom_site_label_2
    _geom_angle_atom_site_label_3
    _geom_angle_site_symmetry_1
    _geom_angle_site_symmetry_3
    _geom_angle
    _geom_angle_publ_flag
    N2 C1 C8 . . 111.44(13) ?
    N2 C1 C2 . . 114.79(13) ?
    C8 C1 C2 . . 101.60(13) ?
    N2 C1 C9 . . 102.60(12) ?
    C8 C1 C9 . . 118.61(13) ?
    C2 C1 C9 . . 108.32(13) ?
    O1 C2 N1 . . 126.10(17) ?
    O1 C2 C1 . . 126.08(17) ?
    N1 C2 C1 . . 107.82(15) ?
    C8 C3 C4 . . 121.8(2) ?
    C8 C3 N1 . . 109.83(16) ?
    C4 C3 N1 . . 128.4(2) ?
    C5 C4 C3 . . 117.6(2) ?
    C5 C4 H4 . . 121.2 ?
    C3 C4 H4 . . 121.2 ?
    C6 C5 C4 . . 121.4(2) ?
    C6 C5 H5 . . 119.3 ?
    C4 C5 H5 . . 119.3 ?
    C5 C6 C7 . . 120.9(2) ?
    C5 C6 H6 . . 119.5 ?
    C7 C6 H6 . . 119.5 ?
    C8 C7 C6 . . 118.5(2) ?
    C8 C7 H7 . . 120.7 ?
    C6 C7 H7 . . 120.7 ?
    C7 C8 C3 . . 119.72(17) ?
    C7 C8 C1 . . 130.92(16) ?
    C3 C8 C1 . . 109.32(16) ?
    C20 C9 C10 . . 114.19(13) ?
    C20 C9 C1 . . 111.66(12) ?
    C10 C9 C1 . . 105.86(12) ?
    C20 C9 H9 . . 108.3 ?
    C10 C9 H9 . . 108.3 ?
    C1 C9 H9 . . 108.3 ?
    C27 C10 C11 . . 119.6(7) ?
    C27D C10 C11 . . 113.6(12) ?
    C27 C10 C9 . . 111.8(12) ?
    C27D C10 C9 . . 110(2) ?
    C11 C10 C9 . . 102.84(12) ?
    C27 C10 H10 . . 107.3 ?
    C11 C10 H10 . . 107.3 ?
    C9 C10 H10 . . 107.3 ?
    N2 C11 C12 . . 109.33(13) ?
    N2 C11 C10 . . 101.99(12) ?
    C12 C11 C10 . . 117.46(13) ?
    N2 C11 H11 . . 109.2 ?
    C12 C11 H11 . . 109.2 ?
    C10 C11 H11 . . 109.2 ?
    C13 C12 C17 . . 119.24(16) ?
    C13 C12 C11 . . 121.72(15) ?
    C17 C12 C11 . . 119.02(15) ?
    C12 C13 C14 . . 120.99(18) ?
    C12 C13 H13 . . 119.5 ?
    C14 C13 H13 . . 119.5 ?
    C15 C14 C13 . . 119.7(2) ?
    C15 C14 H14 . . 120.1 ?
    C13 C14 H14 . . 120.1 ?
    C16 C15 C14 . . 119.70(19) ?
    C16 C15 H15 . . 120.2 ?
    C14 C15 H15 . . 120.2 ?
    C15 C16 C17 . . 121.8(2) ?
    C15 C16 H16 . . 119.1 ?
    C17 C16 H16 . . 119.1 ?
    C16 C17 C12 . . 118.50(18) ?
    C16 C17 C18 . . 119.64(18) ?
    C12 C17 C18 . . 121.76(16) ?
    C17 C18 C19 . . 113.98(17) ?
    C17 C18 H18A . . 108.8 ?
    C19 C18 H18A . . 108.8 ?
    C17 C18 H18B . . 108.8 ?
    C19 C18 H18B . . 108.8 ?
    H18A C18 H18B . . 107.7 ?
    N2 C19 C18 . . 108.81(15) ?
    N2 C19 H19A . . 109.9 ?
    C18 C19 H19A . . 109.9 ?
    N2 C19 H19B . . 109.9 ?
    C18 C19 H19B . . 109.9 ?
    H19A C19 H19B . . 108.3 ?
    O2 C20 C21 . . 120.82(15) ?
    O2 C20 C9 . . 120.50(15) ?
    C21 C20 C9 . . 118.63(14) ?
    C22 C21 C26 . . 118.54(17) ?
    C22 C21 C20 . . 123.15(15) ?
    C26 C21 C20 . . 118.31(17) ?
    C21 C22 C23 . . 120.53(19) ?
    C21 C22 H22 . . 119.7 ?
    C23 C22 H22 . . 119.7 ?
    C24 C23 C22 . . 119.9(2) ?
    C24 C23 H23 . . 120.0 ?
    C22 C23 H23 . . 120.0 ?
    C25 C24 C23 . . 120.5(2) ?
    C25 C24 H24 . . 119.8 ?
    C23 C24 H24 . . 119.8 ?
    C24 C25 C26 . . 119.9(2) ?
    C24 C25 H25 . . 120.0 ?
    C26 C25 H25 . . 120.0 ?
    C25 C26 C21 . . 120.6(2) ?
    C25 C26 H26 . . 119.7 ?
    C21 C26 H26 . . 119.7 ?
    C28 C27 C32 . . 116.1(7) ?
    C28 C27 C10 . . 121.0(6) ?
    C32 C27 C10 . . 122.7(7) ?
    C27 C28 C29 . . 122.3(5) ?
    C27 C28 H28 . . 118.8 ?
    C29 C28 H28 . . 118.8 ?
    C30 C29 C28 . . 119.9(5) ?
    C30 C29 H29 . . 120.1 ?
    C28 C29 H29 . . 120.1 ?
    C31 C30 O3 . . 123.6(5) ?
    C31 C30 C29 . . 119.7(4) ?
    O3 C30 C29 . . 116.7(5) ?
    C30 C31 C32 . . 119.6(5) ?
    C30 C31 H31 . . 120.2 ?
    C32 C31 H31 . . 120.2 ?
    C31 C32 C27 . . 122.4(6) ?
    C31 C32 H32 . . 118.8 ?
    C27 C32 H32 . . 118.8 ?
    C30 O3 C33 . . 119.3(4) ?
    O3 C33 H33A . . 109.5 ?
    O3 C33 H33B . . 109.5 ?
    H33A C33 H33B . . 109.5 ?
    O3 C33 H33C . . 109.5 ?
    H33A C33 H33C . . 109.5 ?
    H33B C33 H33C . . 109.5 ?
    C28D C27D C32D . . 117.0(13) ?
    C28D C27D C10 . . 119.6(12) ?
    C32D C27D C10 . . 123.5(12) ?
    C27D C28D C29D . . 121.5(11) ?
    C27D C28D H28D . . 119.3 ?
    C29D C28D H28D . . 119.3 ?
    C30D C29D C28D . . 119.9(9) ?
    C30D C29D H29D . . 120.0 ?
    C28D C29D H29D . . 120.0 ?
    C29D C30D C31D . . 119.8(8) ?
    C29D C30D O3D . . 122.8(9) ?
    C31D C30D O3D . . 117.3(8) ?
    C30D C31D C32D . . 120.1(9) ?
    C30D C31D H31D . . 119.9 ?
    C32D C31D H31D . . 119.9 ?
    C31D C32D C27D . . 121.5(11) ?
    C31D C32D H32D . . 119.3 ?
    C27D C32D H32D . . 119.3 ?
    C33D O3D C30D . . 116.6(8) ?
    O3D C33D H33D . . 109.5 ?
    O3D C33D H33E . . 109.5 ?
    H33D C33D H33E . . 109.5 ?
    O3D C33D H33F . . 109.5 ?
    H33D C33D H33F . . 109.5 ?
    H33E C33D H33F . . 109.5 ?
    N1 C34 H34A . . 109.5 ?
    N1 C34 H34B . . 109.5 ?
    H34A C34 H34B . . 109.5 ?
    N1 C34 H34C . . 109.5 ?
    H34A C34 H34C . . 109.5 ?
    H34B C34 H34C . . 109.5 ?
    C2 N1 C3 . . 111.40(15) ?
    C2 N1 C34 . . 123.9(2) ?
    C3 N1 C34 . . 124.7(2) ?
    C11 N2 C19 . . 112.57(13) ?
    C11 N2 C1 . . 109.09(12) ?
    C19 N2 C1 . . 116.67(13) ?
loop_
    _geom_torsion_atom_site_label_1
    _geom_torsion_atom_site_label_2
    _geom_torsion_atom_site_label_3
    _geom_torsion_atom_site_label_4
    _geom_torsion_site_symmetry_1
    _geom_torsion_site_symmetry_2
    _geom_torsion_site_symmetry_3
    _geom_torsion_site_symmetry_4
    _geom_torsion
    _geom_torsion_publ_flag
    N2 C1 C2 O1 . . . . -58.2(2) ?
    C8 C1 C2 O1 . . . . -178.62(18) ?
    C9 C1 C2 O1 . . . . 55.7(2) ?
    N2 C1 C2 N1 . . . . 122.25(16) ?
    C8 C1 C2 N1 . . . . 1.87(18) ?
    C9 C1 C2 N1 . . . . -123.79(15) ?
    C8 C3 C4 C5 . . . . 0.1(4) ?
    N1 C3 C4 C5 . . . . 178.0(2) ?
    C3 C4 C5 C6 . . . . -1.1(5) ?
    C4 C5 C6 C7 . . . . 1.0(5) ?
    C5 C6 C7 C8 . . . . 0.1(4) ?
    C6 C7 C8 C3 . . . . -1.0(3) ?
    C6 C7 C8 C1 . . . . -178.42(19) ?
    C4 C3 C8 C7 . . . . 1.0(3) ?
    N1 C3 C8 C7 . . . . -177.27(17) ?
    C4 C3 C8 C1 . . . . 178.9(2) ?
    N1 C3 C8 C1 . . . . 0.6(2) ?
    N2 C1 C8 C7 . . . . 53.4(2) ?
    C2 C1 C8 C7 . . . . 176.10(18) ?
    C9 C1 C8 C7 . . . . -65.4(2) ?
    N2 C1 C8 C3 . . . . -124.20(15) ?
    C2 C1 C8 C3 . . . . -1.48(18) ?
    C9 C1 C8 C3 . . . . 117.03(16) ?
    N2 C1 C9 C20 . . . . -119.90(14) ?
    C8 C1 C9 C20 . . . . 3.37(19) ?
    C2 C1 C9 C20 . . . . 118.32(15) ?
    N2 C1 C9 C10 . . . . 4.93(15) ?
    C8 C1 C9 C10 . . . . 128.20(14) ?
    C2 C1 C9 C10 . . . . -116.85(14) ?
    C20 C9 C10 C27 . . . . -87.6(4) ?
    C1 C9 C10 C27 . . . . 149.2(4) ?
    C20 C9 C10 C27D . . . . -95.6(7) ?
    C1 C9 C10 C27D . . . . 141.2(7) ?
    C20 C9 C10 C11 . . . . 142.92(13) ?
    C1 C9 C10 C11 . . . . 19.68(15) ?
    C27 C10 C11 N2 . . . . -161.6(11) ?
    C27D C10 C11 N2 . . . . -156(2) ?
    C9 C10 C11 N2 . . . . -37.08(14) ?
    C27 C10 C11 C12 . . . . 78.9(11) ?
    C27D C10 C11 C12 . . . . 84(2) ?
    C9 C10 C11 C12 . . . . -156.53(13) ?
    N2 C11 C12 C13 . . . . -152.60(16) ?
    C10 C11 C12 C13 . . . . -37.1(2) ?
    N2 C11 C12 C17 . . . . 28.8(2) ?
    C10 C11 C12 C17 . . . . 144.31(16) ?
    C17 C12 C13 C14 . . . . -0.1(3) ?
    C11 C12 C13 C14 . . . . -178.63(17) ?
    C12 C13 C14 C15 . . . . 1.3(3) ?
    C13 C14 C15 C16 . . . . -1.3(3) ?
    C14 C15 C16 C17 . . . . 0.1(4) ?
    C15 C16 C17 C12 . . . . 1.1(3) ?
    C15 C16 C17 C18 . . . . -175.4(2) ?
    C13 C12 C17 C16 . . . . -1.1(3) ?
    C11 C12 C17 C16 . . . . 177.49(17) ?
    C13 C12 C17 C18 . . . . 175.28(19) ?
    C11 C12 C17 C18 . . . . -6.1(3) ?
    C16 C17 C18 C19 . . . . -172.27(19) ?
    C12 C17 C18 C19 . . . . 11.4(3) ?
    C17 C18 C19 N2 . . . . -39.1(3) ?
    C10 C9 C20 O2 . . . . -17.6(2) ?
    C1 C9 C20 O2 . . . . 102.41(18) ?
    C10 C9 C20 C21 . . . . 164.84(13) ?
    C1 C9 C20 C21 . . . . -75.12(17) ?
    O2 C20 C21 C22 . . . . 164.45(18) ?
    C9 C20 C21 C22 . . . . -18.0(2) ?
    O2 C20 C21 C26 . . . . -15.4(3) ?
    C9 C20 C21 C26 . . . . 162.11(17) ?
    C26 C21 C22 C23 . . . . -0.3(3) ?
    C20 C21 C22 C23 . . . . 179.9(2) ?
    C21 C22 C23 C24 . . . . 0.1(4) ?
    C22 C23 C24 C25 . . . . -0.2(5) ?
    C23 C24 C25 C26 . . . . 0.5(5) ?
    C24 C25 C26 C21 . . . . -0.6(4) ?
    C22 C21 C26 C25 . . . . 0.5(3) ?
    C20 C21 C26 C25 . . . . -179.6(2) ?
    C11 C10 C27 C28 . . . . -143.2(18) ?
    C9 C10 C27 C28 . . . . 97(2) ?
    C11 C10 C27 C32 . . . . 43(3) ?
    C9 C10 C27 C32 . . . . -77(2) ?
    C32 C27 C28 C29 . . . . 0(3) ?
    C10 C27 C28 C29 . . . . -174.9(16) ?
    C27 C28 C29 C30 . . . . 1(2) ?
    C28 C29 C30 C31 . . . . -2.2(13) ?
    C28 C29 C30 O3 . . . . 179.1(9) ?
    O3 C30 C31 C32 . . . . -178.6(7) ?
    C29 C30 C31 C32 . . . . 2.8(11) ?
    C30 C31 C32 C27 . . . . -2.3(19) ?
    C28 C27 C32 C31 . . . . 1(3) ?
    C10 C27 C32 C31 . . . . 175.4(15) ?
    C31 C30 O3 C33 . . . . 32.0(9) ?
    C29 C30 O3 C33 . . . . -149.3(7) ?
    C11 C10 C27D C28D . . . . -151(3) ?
    C9 C10 C27D C28D . . . . 94(4) ?
    C11 C10 C27D C32D . . . . 28(5) ?
    C9 C10 C27D C32D . . . . -87(4) ?
    C32D C27D C28D C29D . . . . 3(6) ?
    C10 C27D C28D C29D . . . . -178(3) ?
    C27D C28D C29D C30D . . . . 1(4) ?
    C28D C29D C30D C31D . . . . -2(2) ?
    C28D C29D C30D O3D . . . . 179.7(16) ?
    C29D C30D C31D C32D . . . . 0(2) ?
    O3D C30D C31D C32D . . . . 178.5(14) ?
    C30D C31D C32D C27D . . . . 3(4) ?
    C28D C27D C32D C31D . . . . -5(6) ?
    C10 C27D C32D C31D . . . . 176(3) ?
    C29D C30D O3D C33D . . . . -14.6(17) ?
    C31D C30D O3D C33D . . . . 167.5(12) ?
    O1 C2 N1 C3 . . . . 178.84(19) ?
    C1 C2 N1 C3 . . . . -1.6(2) ?
    O1 C2 N1 C34 . . . . -3.9(3) ?
    C1 C2 N1 C34 . . . . 175.6(2) ?
    C8 C3 N1 C2 . . . . 0.7(2) ?
    C4 C3 N1 C2 . . . . -177.4(2) ?
    C8 C3 N1 C34 . . . . -176.5(2) ?
    C4 C3 N1 C34 . . . . 5.4(4) ?
    C12 C11 N2 C19 . . . . -60.40(17) ?
    C10 C11 N2 C19 . . . . 174.56(13) ?
    C12 C11 N2 C1 . . . . 168.44(12) ?
    C10 C11 N2 C1 . . . . 43.40(15) ?
    C18 C19 N2 C11 . . . . 66.5(2) ?
    C18 C19 N2 C1 . . . . -166.23(16) ?
    C8 C1 N2 C11 . . . . -158.00(13) ?
    C2 C1 N2 C11 . . . . 87.21(16) ?
    C9 C1 N2 C11 . . . . -30.05(15) ?
    C8 C1 N2 C19 . . . . 73.08(18) ?
    C2 C1 N2 C19 . . . . -41.7(2) ?
    C9 C1 N2 C19 . . . . -158.97(14) ?
loop_
    _geom_hbond_atom_site_label_D
    _geom_hbond_atom_site_label_H
    _geom_hbond_atom_site_label_A
    _geom_hbond_site_symmetry_A
    _geom_hbond_distance_DH
    _geom_hbond_distance_HA
    _geom_hbond_distance_DA
    _geom_hbond_angle_DHA
    _geom_hbond_publ_flag
    C33 H33B O2 1_655 0.96 2.61 3.490(5) 152.6 yes
    C4 H4 O3D 4_465 0.93 2.65 3.559(6) 165.7 yes
_shelx_space_group_comment
;
The symmetry employed for this shelxl refinement is uniquely defined
by the following loop, which should always be used as a source of
symmetry information in preference to the above space-group names.
They are only intended as comments.
;
_shelx_estimated_absorpt_T_min     0.979
_shelx_estimated_absorpt_T_max     0.989
_shelx_hkl_file
;
   2   0   0   -0.73    0.52
   2   0   0    0.82    0.25
  -2   0   0   -0.17    0.49
   3   0   0  599.86   42.96
  -3   0   0  605.69   42.96
  -4   0   0   35.08    3.29
   4   0   0   44.18    3.09
   4   0   0   45.66    3.10
   4   0   0   38.24    3.31
   5   0   0  119.21    8.51
   5   0   0  111.61    8.75
   5   0   0  120.26    8.49
   6   0   0  649.50   48.59
   6   0   0  731.59   48.61
   6   0   0  665.73   48.83
   7   0   0   77.81    5.53
   7   0   0   68.31    5.89
   7   0   0   70.43    5.40
   8   0   0   20.83    3.46
   8   0   0   32.81    2.80
   8   0   0   26.18    2.48
   9   0   0  247.90   17.48
   9   0   0  261.21   17.96
   9   0   0  212.17   18.10
  10   0   0    6.77    1.13
  10   0   0   12.24    2.59
  10   0   0    5.03    1.71
  11   0   0    2.69    2.43
  12   0   0    2.48    2.76
  13   0   0    3.75    2.99
   1   1   0   26.97    2.00
   1   1   0   29.71    2.01
   1   1   0   24.57    2.01
  -2  -1   0   84.83    5.82
  -2  -1   0   85.98    5.83
  -2  -1   0   69.61    5.89
   2  -1   0   78.70    5.89
   2   1   0   86.90    5.84
   2   1   0   84.10    5.84
   2   1   0   73.49    5.89
  -3  -1   0  586.14   38.30
  -3  -1   0  567.45   38.30
  -3  -1   0  507.48   38.43
   3  -1   0  519.13   38.42
   3   1   0  562.08   38.35
   3   1   0  458.81   38.49
   3   1   0  568.27   38.34
   4  -1   0    0.41    0.27
   4  -1   0    0.60    0.26
  -4  -1   0   -0.47    0.65
   4  -1   0   -0.56    0.75
   4   1   0   -1.52    0.76
   4   1   0    0.86    0.47
   4   1   0    0.60    0.46
   5  -1   0  172.44   13.46
   5  -1   0  194.46   13.21
   5  -1   0  195.15   13.21
   5   1   0  199.23   13.32
   5   1   0  171.04   13.36
   5   1   0  172.59   13.48
  -6  -1   0   24.10    2.79
   6  -1   0   30.08    2.43
   6  -1   0   32.75    2.49
   6  -1   0   29.02    3.01
   6   1   0   32.04    2.51
   6   1   0   35.98    2.69
   6   1   0   28.78    3.03
   7  -1   0   89.68    6.17
   7  -1   0   76.47    6.12
   7  -1   0   77.76    6.60
   7   1   0   80.03    6.19
   7   1   0   81.54    6.65
   7   1   0   90.03    6.34
   8  -1   0   24.14    3.52
   8  -1   0   28.83    2.39
   8  -1   0   29.20    2.68
   8   1   0   26.39    3.55
   8   1   0   26.29    2.57
   8   1   0   27.15    2.92
   9  -1   0   68.13    5.45
   9  -1   0   71.88    6.13
   9  -1   0   63.42    5.22
   9   1   0   70.93    5.71
   9   1   0   74.42    6.17
   9   1   0   65.66    5.33
  10  -1   0   -1.05    2.08
  10  -1   0    0.06    0.77
  10  -1   0   -0.72    1.38
  10   1   0   -0.49    0.80
  10   1   0   -1.50    1.61
  10   1   0    0.96    2.12
  11   1   0    7.73    2.65
  12  -1   0    3.24    2.89
  12   1   0    0.56    2.78
  13  -1   0   -1.91    3.07
  13   1   0   -1.66    2.94
   0   2   0 2018.66  144.66
  -1  -2   0 1410.50  114.25
   1  -2   0 1600.55  113.24
   1   2   0 1692.26  114.53
  -1   2   0 1632.97  113.21
   2   2   0 2156.85  155.67
  -3  -2   0   74.58    5.93
  -3  -2   0   79.01    5.83
   3  -2   0   71.14    5.88
  -3  -2   0   85.61    5.85
   3   2   0   89.85    5.88
   3   2   0   76.97    5.92
   3   2   0   81.51    5.86
   4  -2   0   -0.45    0.79
  -4  -2   0    0.14    0.45
  -4  -2   0   -1.00    0.67
  -4  -2   0   -0.26    0.46
   4   2   0    0.59    0.57
   4   2   0   -1.33    0.76
   5  -2   0    0.15    0.91
  -5  -2   0    0.52    0.39
  -5  -2   0   -0.67    0.89
  -5  -2   0    0.22    0.32
   5   2   0    1.27    0.71
   5   2   0    0.90    0.53
   5   2   0   -0.88    0.94
   6  -2   0   40.50    3.79
   6  -2   0   44.59    3.28
  -6  -2   0   36.84    3.76
   6  -2   0   47.02    3.29
   6   2   0   44.11    3.91
   6   2   0   44.18    3.51
   6   2   0   47.05    3.64
   7  -2   0    2.65    1.48
   7  -2   0    2.59    0.61
  -7  -2   0    0.92    1.34
   7  -2   0    3.73    0.69
   7   2   0    1.97    1.60
   7   2   0    2.94    1.10
   7   2   0    3.20    0.81
   8  -2   0   14.71    1.81
   8  -2   0   16.60    1.80
   8  -2   0   12.79    2.37
   8   2   0   19.20    2.50
   8   2   0   12.66    1.90
   8   2   0   12.91    2.40
   9  -2   0   32.20    2.73
   9  -2   0   33.20    3.07
   9  -2   0   35.13    3.96
   9   2   0   33.69    3.04
   9   2   0   33.05    3.70
  10  -2   0    1.58    2.19
  10  -2   0    0.17    1.25
  10  -2   0    1.52    0.76
  10   2   0   -2.04    1.76
  10   2   0   -0.10    2.12
  10   2   0    2.64    0.98
  11  -2   0    3.74    0.88
  11  -2   0    4.28    2.44
  11   2   0    2.89    2.52
  12  -2   0    0.08    2.49
  12   2   0    0.72    2.67
  13  -2   0    1.63    3.16
  13   2   0   -1.78    3.19
   0  -3   0    0.67    0.41
  -1  -3   0   71.06    5.51
  -1  -3   0   79.63    5.57
  -1  -3   0   79.58    5.58
   1   3   0   74.86    5.55
   1   3   0   80.52    5.52
   1   3   0   69.35    5.56
  -2  -3   0 1306.83   92.85
  -3  -3   0  377.06   26.75
  -3  -3   0  341.71   26.79
   3   3   0  386.52   26.80
   3   3   0  388.12   26.77
   3   3   0  378.74   26.76
  -4  -3   0  452.89   32.00
  -4  -3   0  404.62   32.09
   4  -3   0  420.04   32.06
   4   3   0  473.91   32.11
   4   3   0  461.48   32.03
   4   3   0  475.68   32.05
   5  -3   0   15.42    1.95
  -5  -3   0   16.51    1.63
  -5  -3   0   12.87    1.84
  -5  -3   0   16.50    1.80
   5   3   0   18.31    1.91
   5   3   0   12.75    2.06
   5   3   0   14.05    1.70
  -6  -3   0   51.26    4.84
  -6  -3   0   67.27    4.47
  -6  -3   0   63.61    4.45
   6  -3   0   56.21    4.88
   6   3   0   60.48    4.98
   6   3   0   62.43    4.80
   6   3   0   56.13    4.66
   7  -3   0   87.97    5.99
   7  -3   0   82.72    5.99
   7  -3   0   74.66    6.55
  -7  -3   0   66.69    6.49
   7   3   0   79.34    6.27
   7   3   0   89.14    6.63
   7   3   0   94.23    6.49
   8  -3   0   86.84    6.29
   8  -3   0   80.81    6.26
  -8  -3   0   75.65    6.95
   8  -3   0   81.47    6.99
   8   3   0   98.18    6.87
   8   3   0   80.12    6.57
   8   3   0   95.71    7.07
   9  -3   0    0.72    1.78
   9  -3   0    1.34    0.93
   9   3   0    4.24    1.02
   9   3   0    0.60    1.91
   9   3   0   -0.12    1.66
  10  -3   0   14.35    1.57
  10  -3   0   17.81    2.81
  10   3   0   11.61    1.81
  10   3   0   16.06    2.81
  11  -3   0   -0.41    2.31
  11   3   0   -3.43    2.24
  12  -3   0    2.11    2.73
  12   3   0   -0.91    2.74
  13  -3   0    6.16    3.32
  13   3   0    3.01    3.11
  -1  -4   0   13.96    1.61
  -1  -4   0   12.14    1.16
  -1  -4   0   12.23    1.39
   1  -4   0    9.94    0.94
   1   4   0   14.88    1.20
   1   4   0   10.60    1.45
  -2  -4   0 1107.21   74.06
  -2  -4   0 1081.38   74.06
  -2  -4   0 1034.64   74.05
   2   4   0 1005.88   74.05
   2   4   0  977.18   74.04
  -3  -4   0  989.19   66.12
  -3  -4   0  881.52   66.13
  -3  -4   0  969.36   66.11
   3   4   0  929.59   66.12
   3   4   0  917.17   66.12
   3   4   0  886.22   66.10
  -4  -4   0   10.32    1.23
  -4  -4   0    6.04    1.04
  -4  -4   0    8.35    1.68
   4   4   0    8.30    1.30
   4   4   0   10.60    1.35
   4   4   0   10.00    1.44
  -5  -4   0  104.86    7.38
  -5  -4   0  103.81    7.34
  -5  -4   0   85.15    7.48
   5  -4   0   93.69    7.48
   5   4   0  103.75    7.48
   5   4   0  100.44    7.54
   5   4   0  101.72    7.42
   6  -4   0  174.99   13.58
  -6  -4   0  185.37   13.38
  -6  -4   0  175.72   13.66
  -6  -4   0  191.56   13.36
   6   4   0  191.98   13.63
   6   4   0  182.54   13.48
   6   4   0  190.49   13.76
  -7  -4   0    0.86    0.55
   7  -4   0    0.22    1.38
  -7  -4   0    3.36    1.39
  -7  -4   0    0.82    0.62
   7   4   0   -0.10    1.37
   7   4   0    1.32    1.22
   7   4   0    0.99    0.86
  -8  -4   0   11.20    2.09
   8  -4   0   12.19    1.23
   8  -4   0   12.31    2.22
   8  -4   0   11.57    1.21
   8   4   0   10.94    2.00
   8   4   0   11.10    2.32
   8   4   0    8.79    1.53
   9  -4   0   11.40    1.60
   9  -4   0   13.92    1.49
   9  -4   0   14.66    2.41
   9   4   0   14.13    1.97
   9   4   0   11.22    2.21
   9   4   0   11.46    2.54
  10  -4   0    2.87    2.02
  10   4   0    2.03    1.20
  11  -4   0    2.56    2.43
  11   4   0    4.83    2.62
  12  -4   0    1.61    2.78
  12   4   0    5.40    3.11
  13  -4   0    4.52    3.22
  13   4   0    3.75    3.50
   0  -5   0    2.40    0.63
  -1  -5   0 3940.39  274.19
   1  -5   0 3717.62  272.75
   1   5   0 3729.08  273.88
  -1   5   0 3829.05  272.79
  -2  -5   0   19.48    1.75
  -2  -5   0   17.93    1.72
  -2  -5   0   17.52    1.78
   2   5   0   20.47    1.80
   2   5   0   21.16    1.89
   2   5   0   18.84    1.70
  -3  -5   0  247.55   17.14
  -3  -5   0  236.71   17.13
  -3  -5   0  215.88   17.13
   3   5   0  251.40   17.15
   3   5   0  247.64   17.12
   3   5   0  225.52   17.12
  -4  -5   0  217.54   16.13
  -4  -5   0  214.93   16.21
  -4  -5   0  213.31   16.15
   4   5   0  229.36   16.18
   4   5   0  231.62   16.20
   4   5   0  232.49   16.18
   5  -5   0   53.17    4.55
  -5  -5   0   50.73    4.59
  -5  -5   0   58.36    4.53
  -5  -5   0   57.89    4.45
   5   5   0   58.73    4.65
   5   5   0   62.67    4.52
   6  -5   0   32.75    3.13
  -6  -5   0   29.59    3.23
  -6  -5   0   32.15    2.98
  -6  -5   0   32.22    2.83
   6   5   0   30.76    2.92
   6   5   0   35.78    3.31
   6   5   0   38.95    3.24
  -7  -5   0   93.03    6.82
   7  -5   0   81.42    7.09
  -7  -5   0   78.94    7.10
  -7  -5   0   95.98    6.78
   7   5   0   96.14    7.15
   7   5   0   92.82    7.17
   7   5   0   91.91    6.95
   8  -5   0   45.54    4.29
  -8  -5   0   38.80    4.18
   8   5   0   44.50    3.88
   8   5   0   42.00    4.42
   8   5   0   51.67    4.61
   9  -5   0   18.89    1.68
   9  -5   0   16.68    1.73
   9  -5   0   21.81    2.79
   9   5   0   21.66    3.25
   9   5   0   22.34    2.48
   9   5   0   19.15    2.68
  10  -5   0   14.56    1.67
  10  -5   0   13.42    2.58
  10   5   0   12.95    2.81
  11  -5   0    4.86    2.52
  11   5   0    5.60    2.87
  12  -5   0    5.91    2.88
  12   5   0    3.19    2.94
  13  -5   0    7.44    3.14
  13   5   0    3.91    3.29
   0  -6   0 4981.21  364.42
   0   6   0 5174.16  364.54
   1  -6   0   -0.07    0.27
  -1  -6   0    1.20    0.64
  -1  -6   0    0.40    0.48
   1   6   0    0.71    0.55
   1   6   0    0.79    0.64
  -2  -6   0  594.92   40.71
   2  -6   0  508.85   40.55
  -2  -6   0  518.52   40.72
  -2  -6   0  555.72   40.74
   2   6   0  638.87   40.78
   2   6   0  572.71   40.67
   2   6   0  605.66   40.75
  -3  -6   0 1074.72   83.09
  -3  -6   0 1186.70   83.11
  -3  -6   0 1087.21   83.09
   3   6   0 1167.55   83.06
   3   6   0 1252.19   83.13
   3   6   0 1236.62   83.13
  -4  -6   0   48.35    3.88
  -4  -6   0   48.60    3.81
  -4  -6   0   47.44    3.87
   4   6   0   45.51    3.77
   4   6   0   44.34    3.84
  -5  -6   0   33.49    3.04
  -5  -6   0   28.83    2.99
  -5  -6   0   30.22    2.89
   5   6   0   35.89    2.98
   5   6   0   35.30    3.14
   5   6   0   36.41    3.19
  -6  -6   0  296.95   23.92
   6  -6   0  313.36   23.84
  -6  -6   0  323.46   23.75
  -6  -6   0  343.54   23.81
   6   6   0  372.23   23.95
   6   6   0  320.91   23.83
   6   6   0  339.00   23.90
  -7  -6   0    0.87    1.14
  -7  -6   0    0.87    0.87
  -7  -6   0   -0.23    1.33
   7  -6   0    0.06    1.34
   7   6   0    1.22    1.44
   7   6   0   -0.42    1.41
   7   6   0    0.63    0.92
  -8  -6   0   40.63    3.48
  -8  -6   0   42.85    4.11
  -8  -6   0   38.53    3.62
   8  -6   0   41.43    4.18
   8   6   0   43.01    4.25
   8   6   0   41.87    3.82
   8   6   0   48.50    4.40
   9  -6   0   13.70    2.34
   9   6   0    8.28    1.70
   9   6   0   14.58    2.69
   9   6   0   12.74    2.39
  10  -6   0    4.95    0.79
  10  -6   0    7.37    2.18
  10   6   0    5.55    2.59
  11  -6   0    7.52    2.56
  11   6   0   15.40    3.17
  12  -6   0   11.96    3.14
  12   6   0   10.34    3.06
   0  -7   0    3.46    0.85
   0  -7   0    4.87    0.83
   0  -7   0    2.83    0.60
   0   7   0    4.61    0.77
   1  -7   0  176.08   11.31
  -1  -7   0  151.85   11.36
  -1  -7   0  155.32   11.38
   1  -7   0  150.77   11.16
  -1  -7   0  151.57   11.26
   1   7   0  171.91   11.26
  -1   7   0  133.97   11.16
  -2  -7   0  894.15   61.68
  -2  -7   0  854.40   61.73
  -2  -7   0  894.93   61.74
   2  -7   0  816.71   61.52
   2   7   0  899.48   61.64
   2   7   0  835.71   61.71
  -3  -7   0  119.07    8.08
  -3  -7   0   98.76    7.96
  -3  -7   0  100.10    8.02
   3   7   0   99.85    7.99
   3   7   0  119.18    7.99
  -4  -7   0  188.71   13.69
  -4  -7   0  163.71   13.66
  -4  -7   0  187.43   13.67
   4   7   0  181.68   13.67
   4   7   0  188.64   13.65
   4   7   0  212.25   13.78
  -5  -7   0    2.36    1.31
  -5  -7   0    3.05    0.99
  -5  -7   0    4.25    1.21
   5   7   0    2.34    1.20
   5   7   0    3.78    1.32
   5   7   0    2.48    0.95
  -6  -7   0    1.36    1.23
  -6  -7   0   -0.26    1.10
   6  -7   0   -0.97    1.06
  -6  -7   0   -0.58    0.85
   6   7   0    1.19    0.85
   6   7   0    1.04    1.33
   6   7   0   -1.61    1.20
  -7  -7   0   33.09    2.81
   7  -7   0   24.21    3.11
  -7  -7   0   24.20    3.14
  -7  -7   0   31.68    3.19
   7   7   0   30.12    3.24
   7   7   0   29.00    2.94
   7   7   0   21.74    3.31
  -8  -7   0    6.57    1.26
   8  -7   0    7.55    2.01
  -8  -7   0    8.30    1.66
   8   7   0    6.51    2.11
   8   7   0    8.95    1.69
   8   7   0    8.31    2.11
  -9  -7   0   10.80    1.34
   9  -7   0   16.52    2.44
   9   7   0   14.89    2.67
  10  -7   0    7.30    2.16
  10   7   0    7.83    2.66
  11  -7   0   13.48    2.79
  11   7   0    9.42    3.14
  12  -7   0   16.19    3.19
  12   7   0   13.97    3.44
   0  -8   0    6.14    0.91
   0  -8   0    4.12    1.02
   0  -8   0    3.85    0.96
   0   8   0    6.09    0.81
  -1  -8   0   52.43    3.81
  -1  -8   0   47.36    3.99
   1  -8   0   47.82    3.90
   1  -8   0   52.46    3.90
  -1  -8   0   46.82    4.00
   1  -8   0   51.49    3.67
   1   8   0   50.59    3.76
  -1   8   0   43.51    3.67
  -2  -8   0  952.52   71.71
  -2  -8   0 1026.78   71.64
   2  -8   0 1055.45   71.57
   2  -8   0  913.27   71.46
  -2  -8   0  960.15   71.69
   2   8   0 1001.43   71.58
   2   8   0 1134.38   71.90
  -3  -8   0  112.15    7.96
   3  -8   0   96.81    7.60
  -3  -8   0  105.26    7.98
  -3  -8   0  108.64    7.90
   3   8   0  102.72    7.90
   3   8   0  108.27    7.96
   3   8   0  103.54    7.84
  -4  -8   0  127.17    9.45
  -4  -8   0  127.63    9.53
  -4  -8   0  115.14    9.46
   4   8   0  122.84    9.40
   4   8   0  147.52    9.62
   4   8   0  122.04    9.45
  -5  -8   0   32.36    3.20
  -5  -8   0   32.71    2.97
  -5  -8   0   27.99    3.11
   5   8   0   32.86    3.13
   5   8   0   33.03    3.20
   5   8   0   29.73    2.89
   6  -8   0    3.17    1.30
  -6  -8   0    3.53    1.42
  -6  -8   0    3.40    1.34
  -6  -8   0    2.58    1.08
   6   8   0    3.92    1.62
   6   8   0    3.88    1.57
   6   8   0    3.40    1.09
  -7  -8   0   14.64    2.13
   7  -8   0   15.63    2.17
  -7  -8   0   12.77    2.23
  -7  -8   0   13.52    2.07
   7   8   0   12.07    1.86
   7   8   0   14.47    2.26
   7   8   0   13.14    2.22
  -8  -8   0   36.40    4.45
   8  -8   0   38.44    4.01
  -8  -8   0   36.68    3.56
   8   8   0   42.67    3.90
   8   8   0   43.64    4.43
   8   8   0   39.94    4.42
  -9  -8   0    0.38    0.98
  -9  -8   0    1.88    1.49
   9  -8   0   -0.60    1.64
   9   8   0   -0.48    2.16
  10  -8   0   27.69    3.76
  10   8   0   25.50    3.60
  11  -8   0   19.17    3.20
  11   8   0   21.54    3.75
  12  -8   0    9.73    3.23
  12   8   0    9.07    3.33
   0  -9   0    0.73    0.60
   0  -9   0    2.40    0.88
   0  -9   0    0.63    0.93
   0   9   0    2.43    0.67
  -1  -9   0  239.35   16.82
  -1  -9   0  244.96   16.67
   1  -9   0  222.59   16.71
  -1  -9   0  211.45   16.96
   1  -9   0  249.71   16.57
   1  -9   0  225.24   16.71
   1   9   0  242.82   16.63
  -1   9   0  211.40   16.55
  -2  -9   0  978.23   69.46
   2  -9   0  965.69   69.20
  -2  -9   0 1000.47   69.37
   2  -9   0  962.02   69.32
  -2  -9   0  929.86   69.44
   2   9   0 1004.94   69.31
   3  -9   0  349.75   25.77
  -3  -9   0  375.95   26.03
  -3  -9   0  348.60   26.06
  -3  -9   0  357.20   26.06
   3   9   0  371.27   26.07
   3   9   0  364.69   25.94
  -4  -9   0   85.67    7.05
  -4  -9   0   93.22    7.14
  -4  -9   0   93.09    7.21
   4   9   0   91.63    7.00
   4   9   0   96.57    7.18
  -5  -9   0   23.58    2.48
  -5  -9   0   17.68    2.71
  -5  -9   0   20.73    2.44
   5   9   0   18.99    2.44
   5   9   0   21.87    2.47
   5   9   0   20.86    2.87
  -6  -9   0    5.26    1.36
  -6  -9   0    5.44    1.51
  -6  -9   0    3.23    1.49
   6   9   0    5.52    1.69
   6   9   0    4.94    1.31
   6   9   0    5.18    1.61
  -7  -9   0    4.62    1.49
  -7  -9   0    6.58    1.84
   7  -9   0    7.47    1.77
  -7  -9   0    6.42    1.48
   7   9   0    9.23    2.06
   7   9   0    7.14    1.95
  -8  -9   0   43.11    3.88
   8  -9   0   40.38    4.16
  -8  -9   0   41.84    4.51
   8  -9   0   41.27    3.22
   8   9   0   45.63    4.41
   9  -9   0    1.42    1.64
  -9  -9   0    2.27    1.17
   9  -9   0    1.59    0.57
  -9  -9   0    2.74    2.03
   9   9   0    1.31    2.12
  10  -9   0    2.26    1.94
  10   9   0    0.26    2.26
  11  -9   0    9.16    2.58
  11   9   0    9.12    3.09
  12   9   0   22.11    4.07
   0 -10   0  722.24   52.21
   0 -10   0  772.59   52.06
   0 -10   0  723.05   52.22
   0  10   0  704.95   52.03
   1 -10   0  565.06   35.97
   1 -10   0  474.23   36.09
  -1 -10   0  478.97   36.17
  -1 -10   0  564.72   36.25
  -1 -10   0  423.28   36.32
  -1  10   0  467.30   35.94
   1  10   0  553.74   36.02
  -2 -10   0  339.42   26.99
  -2 -10   0  368.28   26.90
   2 -10   0  378.17   26.72
   2 -10   0  366.19   26.88
  -2 -10   0  398.28   27.04
   2  10   0  395.89   26.86
  -3 -10   0   24.78    2.88
   3 -10   0   25.08    2.02
  -3 -10   0   25.61    2.60
   3 -10   0   24.09    2.28
  -3 -10   0   22.17    2.41
   3  10   0   27.33    2.44
   4 -10   0   35.76    2.94
  -4 -10   0   38.22    3.50
  -4 -10   0   35.51    3.28
  -4 -10   0   32.60    3.59
   4 -10   0   33.98    2.78
   4  10   0   38.62    3.26
  -5 -10   0  135.70   11.45
  -5 -10   0  144.75   11.45
  -5 -10   0  157.41   11.49
   5  10   0  160.80   11.54
   5  10   0  165.19   11.44
  -6 -10   0  304.72   22.96
  -6 -10   0  284.49   22.98
  -6 -10   0  308.65   22.93
   6  10   0  361.09   22.98
  -7 -10   0  153.03   11.61
   7 -10   0  155.26   11.14
  -7 -10   0  155.19   11.78
   7 -10   0  141.48   11.53
   7  10   0  163.20   11.69
  -8 -10   0   60.57    5.18
   8 -10   0   56.67    4.50
   8 -10   0   54.74    5.23
  -8 -10   0   61.94    5.73
   8  10   0   66.13    5.72
  -9 -10   0    1.16    1.36
  -9 -10   0    3.80    2.06
   9 -10   0   -0.23    0.67
   9 -10   0    2.17    1.71
   9  10   0   -1.75    2.10
  10 -10   0   15.50    3.27
 -10 -10   0    8.41    1.41
  10  10   0   10.74    2.86
  11 -10   0   15.67    2.87
  11  10   0   14.28    3.39
  12  10   0    7.42    3.62
   0 -11   0   14.54    8.16
   0  11   0   12.55    6.43
  -1 -11   0    2.37    0.83
   1 -11   0    1.66    0.59
   1 -11   0    1.10    0.99
  -1 -11   0    2.80    1.28
   1 -11   0    2.08    0.87
  -1 -11   0    2.17    0.99
  -1  11   0    1.59    0.66
   1  11   0    2.01    0.81
   2 -11   0   -0.63    0.46
   2 -11   0    1.29    0.96
  -2 -11   0    0.55    0.89
  -2 -11   0    0.38    1.22
  -2 -11   0    0.27    0.92
   2 -11   0   -0.84    0.68
   2  11   0    0.95    0.88
   3 -11   0  408.91   29.37
  -3 -11   0  386.69   29.55
  -3 -11   0  396.41   29.46
   3 -11   0  406.96   29.21
  -3 -11   0  411.59   29.59
   3  11   0  444.16   29.41
   4 -11   0   52.56    3.85
  -4 -11   0   45.23    4.34
   4 -11   0   46.61    4.03
  -4 -11   0   48.32    4.52
   4  11   0   59.42    4.39
  -5 -11   0   16.12    2.22
  -5 -11   0   15.46    2.21
  -5 -11   0   15.80    2.27
   5 -11   0   14.13    1.80
   5 -11   0   16.79    1.61
   5  11   0   19.16    2.35
  -6 -11   0  137.32   10.13
   6 -11   0  127.60    9.72
  -6 -11   0  131.44   10.33
  -6 -11   0  126.77   10.21
   6  11   0  141.19   10.21
   7 -11   0   20.42    1.96
  -7 -11   0   19.41    2.89
  -7 -11   0   25.04    3.08
   7 -11   0   19.35    2.90
   7  11   0   27.32    3.41
  -8 -11   0    6.55    1.75
   8 -11   0    6.44    1.84
  -8 -11   0    3.28    2.36
   8  11   0    6.14    2.26
   9 -11   0    1.60    0.74
   9 -11   0    2.95    1.85
   9 -11   0    1.37    0.88
  -9 -11   0    0.81    1.63
  -9 -11   0    1.95    2.03
   9  11   0    0.85    2.22
  10 -11   0    2.05    1.96
 -10 -11   0   -0.42    1.35
  10  11   0   -0.19    2.64
  11 -11   0   12.16    2.32
  11  11   0   10.69    3.17
   0 -12   0  141.17   10.97
   0 -12   0  135.63   10.72
   0 -12   0  144.39   11.00
   0  12   0  166.85   10.76
   1 -12   0   18.48    2.36
   1 -12   0   14.84    1.94
  -1 -12   0   15.30    2.12
  -1 -12   0   19.07    2.41
  -1 -12   0   16.83    1.87
   1  12   0   19.74    1.92
  -1  12   0   15.77    1.70
   2 -12   0    5.65    1.11
  -2 -12   0    6.48    1.59
   2 -12   0    6.79    0.90
  -2 -12   0    5.66    1.15
   2 -12   0    5.03    1.29
  -2 -12   0    5.45    1.39
   2  12   0    6.37    1.19
  -3 -12   0  221.15   17.17
   3 -12   0  238.80   17.10
  -3 -12   0  235.44   17.36
   3 -12   0  226.30   17.11
  -3 -12   0  230.62   17.33
   3 -12   0  227.14   16.89
   3  12   0  267.93   17.16
   4 -12   0   37.33    3.06
  -4 -12   0   29.48    3.53
   4 -12   0   36.81    2.79
  -4 -12   0   31.20    3.31
  -4 -12   0   23.95    3.74
   4  12   0   42.64    3.47
  -5 -12   0   19.76    3.00
   5 -12   0   20.41    2.15
  -5 -12   0   16.41    2.65
  -5 -12   0   22.44    2.65
   5  12   0   23.85    2.91
  -6 -12   0   16.33    2.59
   6 -12   0   16.95    1.85
  -6 -12   0   20.47    3.00
   6 -12   0   13.68    1.69
   6  12   0   17.02    2.47
   7 -12   0   -0.99    0.69
  -7 -12   0    1.16    2.05
  -7 -12   0    1.31    1.51
   7  12   0   -0.13    1.80
  -8 -12   0   18.10    2.63
   8 -12   0   20.57    1.97
   8 -12   0   17.98    2.35
   8 -12   0   21.00    3.09
  -8 -12   0   18.86    3.14
   8  12   0   20.38    2.92
  -9 -12   0    4.11    2.42
   9 -12   0    4.34    0.75
   9 -12   0    4.04    1.98
   9  12   0    4.92    2.42
  10 -12   0    5.46    2.20
 -10 -12   0   -0.69    1.76
  10  12   0    0.39    2.44
  11  12   0    6.10    3.02
   0 -13   0    9.81    1.76
   0 -13   0    9.74    1.42
   1 -13   0   81.00    6.08
   1 -13   0   85.97    6.53
  -1 -13   0   68.88    6.38
   1 -13   0   78.26    6.33
  -1 -13   0   84.76    6.57
  -1 -13   0   85.85    6.23
  -1  13   0   75.86    6.07
   1  13   0   88.95    6.20
  -2 -13   0   16.39    2.54
  -2 -13   0   21.86    2.84
   2 -13   0   25.61    2.07
  -2 -13   0   23.37    2.48
   2 -13   0   19.86    2.67
   2 -13   0   23.57    2.48
   2  13   0   24.90    2.46
  -3 -13   0   12.89    2.06
  -3 -13   0   12.19    1.86
   3 -13   0   11.42    1.84
  -3 -13   0   15.03    2.24
   3 -13   0   15.06    1.93
   3  13   0   18.52    2.27
   4 -13   0    1.14    1.23
  -4 -13   0    3.76    1.32
   4 -13   0    3.12    0.97
  -4 -13   0    0.81    1.68
  -4 -13   0    0.63    1.66
   4  13   0    4.80    1.47
  -5 -13   0   36.18    4.11
   5 -13   0   40.94    3.50
   5 -13   0   32.27    3.20
  -5 -13   0   34.17    3.84
  -5 -13   0   42.07    3.74
   5 -13   0   35.82    2.98
   6 -13   0   48.40    3.82
   6 -13   0   49.33    3.95
  -6 -13   0   48.10    4.73
   6 -13   0   45.01    4.18
  -6 -13   0   43.48    5.17
   6  13   0   53.46    4.69
  -7 -13   0   76.36    6.65
   7 -13   0   79.93    5.87
   7 -13   0   73.08    6.04
   7 -13   0   79.56    5.83
  -7 -13   0   69.74    6.94
   7  13   0   74.05    6.85
   8 -13   0    4.96    1.79
  -8 -13   0    2.42    1.93
  -8 -13   0   -0.85    2.35
   8 -13   0    4.89    1.00
   8 -13   0    5.06    1.14
   8  13   0    3.49    2.27
   9 -13   0    3.74    1.89
  -9 -13   0    1.17    2.08
   9 -13   0   -1.27    0.71
   9  13   0   -0.28    2.37
  10 -13   0    4.47    1.80
 -10 -13   0    0.05    2.09
  10  13   0    2.19    2.52
  11  13   0   -1.49    2.97
   0 -14   0  122.47    9.35
   0 -14   0  116.68    9.06
   0 -14   0  114.80    9.42
   0  14   0  134.50    9.09
  -1 -14   0   69.75    6.26
   1 -14   0   74.65    5.83
   1 -14   0   83.33    6.38
  -1 -14   0   79.75    6.45
  -1 -14   0   78.20    5.96
   1 -14   0   79.60    6.17
  -1  14   0   69.95    5.80
   1  14   0   80.89    5.95
   2 -14   0   26.56    3.38
  -2 -14   0   26.84    3.48
   2 -14   0   30.23    2.59
  -2 -14   0   27.36    3.43
  -2 -14   0   33.29    3.02
   2 -14   0   28.83    3.00
   2  14   0   32.32    3.00
   3 -14   0   16.26    2.13
  -3 -14   0   16.06    2.51
   3 -14   0   20.11    2.16
  -3 -14   0   15.29    2.37
   3 -14   0   15.59    1.68
  -3 -14   0   10.82    2.18
   3  14   0   17.09    2.46
  -4 -14   0   -2.99    1.68
   4 -14   0   -1.54    0.69
  -4 -14   0    0.09    1.23
   4 -14   0   -0.84    1.30
  -4 -14   0    1.06    1.58
   4 -14   0    0.52    0.93
   4  14   0    0.71    1.38
  -5 -14   0   10.96    2.36
   5 -14   0   11.47    1.79
  -5 -14   0    9.21    2.03
   5 -14   0    9.53    1.27
   5 -14   0    8.41    1.46
   5  14   0   14.33    2.20
   6 -14   0   35.71    3.84
  -6 -14   0   38.28    4.28
   6 -14   0   40.27    3.27
   6 -14   0   37.13    3.41
  -6 -14   0   38.61    4.42
   6  14   0   46.45    4.10
   7 -14   0   24.54    2.47
  -7 -14   0   19.41    3.09
   7 -14   0   25.76    2.41
   7 -14   0   28.74    3.20
  -7 -14   0   24.20    3.58
   7  14   0   25.45    3.47
  -8 -14   0    2.53    2.12
   8 -14   0   -1.08    1.40
   8 -14   0    2.17    1.77
   8 -14   0   -0.84    0.82
   8  14   0    1.30    2.17
   9 -14   0    5.84    1.97
   9  14   0    4.84    2.44
 -10 -14   0    3.91    2.55
  10  14   0    3.23    2.86
  11  14   0   -0.75    2.92
   0 -15   0    4.92    1.50
   0 -15   0    5.70    1.64
   0 -15   0    2.81    1.07
  -1 -15   0    2.21    1.22
  -1 -15   0    0.23    1.26
   1 -15   0   -0.76    0.92
  -1 -15   0   -0.59    1.68
   1 -15   0    0.43    1.56
   1 -15   0   -0.19    1.16
   1  15   0    2.34    1.15
  -2 -15   0   -0.68    1.18
   2 -15   0   -1.62    1.38
  -2 -15   0   -2.70    1.54
   2 -15   0    1.03    1.17
   2 -15   0    0.14    0.85
  -2 -15   0   -0.37    1.40
   2  15   0   -0.31    1.26
  -3 -15   0   89.95    7.27
  -3 -15   0   88.67    7.55
  -3 -15   0   78.23    6.98
   3 -15   0   86.77    7.15
   3 -15   0   96.14    7.06
   3 -15   0   84.69    6.63
   3  15   0   98.91    7.05
   4 -15   0    1.22    0.99
   4 -15   0    1.16    1.48
   4 -15   0   -0.88    0.76
  -4 -15   0    2.96    1.29
  -4 -15   0   -0.73    1.82
  -4 -15   0    0.02    1.64
   4  15   0    1.32    1.53
  -5 -15   0    4.50    1.90
   5 -15   0    5.18    1.02
   5 -15   0    4.86    1.15
   5 -15   0    4.26    1.66
   5  15   0    4.51    1.86
   6 -15   0    5.10    1.74
   6 -15   0    1.92    0.99
  -6 -15   0    2.25    1.86
   6 -15   0    1.93    0.98
   6  15   0   -0.41    2.08
   7 -15   0   -1.10    0.90
   7 -15   0   -0.34    0.91
   7 -15   0    0.26    1.65
   7  15   0   -1.61    2.07
   8 -15   0    4.21    1.84
  -8 -15   0    3.23    2.37
   8  15   0    3.18    2.40
   9 -15   0    6.13    1.66
  -9 -15   0    0.90    2.60
   9  15   0   -1.09    2.58
 -10 -15   0   -1.33    2.65
  10  15   0    2.50    2.94
   0 -16   0  156.61   11.56
   0 -16   0  161.09   12.06
   0 -16   0  149.71   11.89
   0  16   0  158.20   11.54
   1 -16   0   43.99    3.40
  -1 -16   0   34.59    3.48
  -1 -16   0   35.48    3.99
   1 -16   0   39.11    4.26
  -1 -16   0   37.55    4.22
   1 -16   0   32.33    3.78
   1  16   0   40.21    3.53
  -2 -16   0    0.37    1.26
   2 -16   0   -0.23    1.50
   2 -16   0    0.72    0.94
  -2 -16   0   -0.89    1.37
   2 -16   0    0.61    1.23
  -2 -16   0   -0.23    1.56
   2  16   0    1.52    1.31
   3 -16   0   17.42    2.63
  -3 -16   0   22.76    3.30
  -3 -16   0   19.72    2.54
   3 -16   0   24.11    3.25
   3 -16   0   21.04    2.19
   3  16   0   25.27    2.83
   4 -16   0    1.55    0.94
   4 -16   0   -0.09    1.11
   4 -16   0   -0.39    1.56
  -4 -16   0   -0.19    1.58
   4  16   0    1.61    1.71
   5 -16   0    4.45    1.09
   5 -16   0    3.03    1.24
   5 -16   0    4.42    1.85
   5  16   0    6.83    1.91
   6 -16   0    1.99    1.14
   6 -16   0    3.56    1.86
  -6 -16   0    1.35    1.84
   6 -16   0    1.81    1.02
   6  16   0    2.75    2.01
   7 -16   0    5.13    1.20
   7 -16   0    2.75    1.61
  -7 -16   0   -1.12    2.13
   7 -16   0    3.41    1.23
   7  16   0    2.27    2.15
  -8 -16   0   30.01    4.11
   8 -16   0   34.93    3.82
   8 -16   0   26.07    2.97
   8  16   0   33.77    4.48
  -9 -16   0   20.51    3.83
   9  16   0   19.11    3.41
 -10 -16   0    7.16    3.03
  10  16   0   12.89    3.30
   0 -17   0    5.89    1.66
   0 -17   0    4.95    2.82
   0 -17   0    4.85    1.27
   1 -17   0   48.11    3.73
   1 -17   0   40.23    4.44
  -1 -17   0   33.48    4.13
  -1 -17   0   47.48    3.90
   1 -17   0   34.92    4.01
   1  17   0   45.77    3.88
   2 -17   0   10.34    1.89
  -2 -17   0    6.16    1.84
   2 -17   0    9.91    1.43
   2 -17   0    7.92    2.25
  -2 -17   0    7.01    1.69
   2  17   0    9.20    1.79
   3 -17   0    0.79    1.04
  -3 -17   0    2.84    1.98
   3 -17   0    1.92    1.31
   3 -17   0    4.01    1.85
   3  17   0    1.21    1.55
   4 -17   0    3.54    1.04
   4 -17   0    5.62    1.46
   4 -17   0    2.37    1.79
  -4 -17   0   -1.09    1.78
   4  17   0    4.79    1.91
   5 -17   0    3.63    1.98
   5 -17   0    2.19    1.03
  -5 -17   0    2.69    2.00
   5 -17   0    1.18    1.32
   5  17   0    2.76    1.84
   6 -17   0   10.36    2.34
   6 -17   0   11.09    1.34
  -6 -17   0    7.46    2.58
   6 -17   0    6.99    1.74
   6  17   0   12.59    2.55
  -7 -17   0    2.12    2.43
   7 -17   0   -0.29    1.30
   7  17   0    1.20    2.31
   8 -17   0    4.99    2.74
  -8 -17   0   -0.51    2.76
   8 -17   0   -0.56    1.16
   8  17   0    0.05    2.45
  -9 -17   0   -3.08    3.37
   9  17   0   -5.38    2.67
   0 -18   0    7.60    1.83
   0 -18   0    7.41    1.54
  -1 -18   0   23.26    3.39
  -1 -18   0   26.12    2.77
   1 -18   0   24.79    2.62
   1 -18   0   16.44    2.61
   1  18   0   23.37    2.86
   2 -18   0   58.89    5.41
  -2 -18   0   58.63    5.99
   2 -18   0   61.90    4.97
  -2 -18   0   61.16    5.09
   2  18   0   63.62    5.25
   3 -18   0   28.94    3.19
   3 -18   0   23.35    2.58
  -3 -18   0   17.75    3.00
   3  18   0   29.72    3.33
   4 -18   0    4.91    1.84
   4 -18   0    1.54    1.08
  -4 -18   0   -0.22    1.92
   4 -18   0    1.99    1.48
   5 -18   0    0.25    1.34
  -5 -18   0    0.10    2.00
   5 -18   0    5.55    1.89
   5 -18   0   -0.42    0.95
   5  18   0    4.46    2.12
   6 -18   0    2.38    2.02
   6 -18   0    1.13    1.51
  -6 -18   0    3.39    2.40
   6  18   0    0.45    2.14
  -7 -18   0   15.88    3.51
   7 -18   0   22.04    2.74
   7  18   0   31.03    4.31
  -8 -18   0   26.94    4.26
   8  18   0   30.42    4.03
  -9 -18   0   22.32    4.67
   9  18   0   37.33    5.23
   0 -19   0    3.66    1.84
   0 -19   0    3.27    1.44
   0  19   0    6.67    1.57
   1 -19   0   17.37    2.34
   1 -19   0   12.39    2.60
  -1 -19   0   16.21    2.31
  -1 -19   0    9.26    2.23
   1  19   0   16.32    2.17
   2 -19   0    4.54    1.68
  -2 -19   0    4.40    1.90
   2 -19   0    5.11    1.39
   2  19   0    4.92    1.78
  -3 -19   0   -3.42    1.65
   3 -19   0   -1.27    1.14
   3 -19   0    0.26    1.52
   3  19   0   -1.26    1.78
   4 -19   0   -1.69    1.03
  -4 -19   0   -1.78    1.98
   4 -19   0   -0.87    1.48
   4  19   0   -1.30    1.90
   5 -19   0   15.59    2.53
  -5 -19   0   18.37    3.14
   5  19   0   21.07    3.05
   6 -19   0   17.78    2.57
  -6 -19   0   12.92    3.37
   6  19   0   18.45    3.08
   7 -19   0    3.07    1.78
  -7 -19   0    2.57    3.06
   7  19   0    4.67    2.56
  -8 -19   0    0.82    3.30
   8  19   0   -4.16    2.60
   0 -20   0    2.77    2.06
   0 -20   0    4.68    1.46
   0  20   0    8.17    1.83
  -1 -20   0   -2.15    1.85
   1 -20   0    3.39    1.44
   1 -20   0   -0.07    1.59
   1  20   0    0.04    1.66
   2 -20   0    1.84    1.29
   2 -20   0    0.36    1.69
  -2 -20   0   -1.03    1.94
   2  20   0   -1.36    1.72
  -3 -20   0   -4.23    1.98
   3 -20   0    1.45    1.84
   3  20   0   -0.72    1.80
  -4 -20   0    4.08    2.54
   4  20   0    5.56    2.31
  -5 -20   0    7.01    2.64
   5 -20   0    3.13    2.23
   5  20   0    3.67    2.34
   6 -20   0    0.10    1.88
  -6 -20   0    2.88    2.84
   6  20   0    0.13    2.58
  -7 -20   0    4.67    3.12
   7 -20   0    1.95    1.79
   7  20   0    1.95    2.70
  -8 -20   0   -6.23    3.42
   8  20   0    5.76    3.08
   0 -21   0    2.77    2.02
  -1 -21   0    1.71    2.16
   1 -21   0    2.86    2.13
   1  21   0    3.99    1.91
  -2 -21   0    2.06    2.37
   2 -21   0    0.76    1.77
   2 -21   0    1.18    1.35
   2  21   0    1.27    1.96
   3 -21   0    3.94    2.30
  -3 -21   0    6.87    2.65
   3  21   0   10.44    2.52
   4 -21   0    8.79    2.51
  -4 -21   0    8.57    2.83
   4  21   0   13.46    2.73
   5 -21   0    2.92    2.18
  -5 -21   0    0.61    2.56
   5  21   0   -3.24    2.42
  -6 -21   0    6.92    3.00
   6 -21   0    5.53    2.26
   6  21   0    6.43    2.67
  -7 -21   0    5.55    3.31
   7 -21   0   -1.94    1.99
   7  21   0   -2.49    2.82
   0 -22   0    4.19    2.33
  -1 -22   0    1.33    2.21
   1 -22   0    4.97    2.37
   1  22   0    0.74    1.97
  -2 -22   0    4.96    2.48
   2 -22   0    4.15    2.32
   2  22   0    8.86    2.46
  -3 -22   0   -1.83    2.33
   3 -22   0    2.89    2.41
   3  22   0    5.04    2.43
  -4 -22   0    3.17    2.54
   4 -22   0    0.57    2.34
   4  22   0   -1.70    2.37
  -5 -22   0    5.07    2.81
   5 -22   0    4.40    2.72
   5  22   0    1.86    2.83
   6 -22   0    0.71    2.64
  -6 -22   0   -2.70    2.95
   6  22   0    0.74    2.97
   0 -23   0   -0.68    2.37
  -1 -23   0    8.50    2.89
   1 -23   0   -1.98    2.31
   1  23   0    0.79    2.32
   2 -23   0   -3.12    2.38
  -2 -23   0    0.47    2.52
   2  23   0   -0.99    2.40
  -3 -23   0   10.13    3.19
   3 -23   0   16.66    3.18
   3  23   0   12.05    2.96
   4 -23   0   -0.66    2.74
  -4 -23   0    3.64    2.80
   4  23   0    1.37    2.81
  -5 -23   0    4.79    2.89
   5  23   0    0.74    2.75
   0 -24   0    1.18    2.83
  -1 -24   0   -1.99    2.48
  -2 -24   0   -3.41    2.57
   2  24   0    2.07    2.58
   3 -24   0    1.30    2.83
  -3 -24   0   -1.51    2.60
   3  24   0    1.96    2.78
   4 -24   0   -6.13    2.98
  -4 -24   0   -1.35    2.50
   4  24   0    0.96    2.86
   0 -25   0    2.09    2.86
   1 -25   0    1.99    2.89
  -1 -25   0    0.89    2.56
  -2 -25   0   -1.38    2.46
   2 -25   0    6.44    3.13
   2  25   0    6.84    2.99
  13   0  -1   -1.37    2.88
  12   0  -1   -0.40    2.53
  12   0  -1    0.34    1.06
  11   0  -1   -0.73    2.18
  11   0  -1   -0.13    0.91
  10   0  -1   -1.30    0.77
  10   0  -1   -0.86    1.87
   9   0  -1    1.07    1.77
   9   0  -1   -0.95    0.76
   8   0  -1   -2.21    1.57
   8   0  -1    0.02    1.01
   8   0  -1    0.12    0.74
   7   0  -1   -0.28    0.75
   7   0  -1   -0.98    1.12
   7   0  -1   -0.31    0.46
   6   0  -1    0.06    1.04
  -6   0   1    0.12    0.86
   6   0  -1   -0.76    0.59
   6   0  -1    0.38    0.66
  -5   0   1   -1.43    0.77
   5   0  -1    0.27    0.49
   5   0  -1   -0.45    0.86
   5   0  -1   -0.65    0.49
   4   0  -1    0.25    0.37
   4   0  -1   -0.73    0.64
   4   0  -1    0.48    0.41
  -4   0   1   -0.33    0.57
   3   0  -1    0.32    0.29
   3   0  -1    0.77    0.36
   2   0  -1   -0.36    0.35
  -2   0   1    0.46    0.21
  -2   0   1   -0.30    0.45
   2   0  -1    0.37    0.30
   2   0  -1   -0.28    0.40
  -2   0   1    0.18    0.19
   1   0  -1    0.03    0.11
   1   0  -1    0.09    0.18
  -1   0  -1    0.06    0.12
   1   0   1    0.13    0.21
  -1   0  -1    0.23    0.18
   2   0   1   -0.01    0.24
   2   0   1    0.84    0.33
   2   0   1   -0.28    0.54
   3   0   1    0.28    0.35
   3   0   1    0.41    0.27
   3   0   1   -0.60    0.61
   4   0   1   -1.30    0.81
   4   0   1   -0.71    0.34
   4   0   1   -0.35    0.43
   5   0   1    0.51    0.46
   5   0   1    0.68    0.53
   5   0   1   -2.05    0.96
   6   0   1   -0.76    1.18
   6   0   1    0.52    0.67
   7   0   1   -0.18    0.81
   7   0   1   -3.38    1.26
   7   0   1    0.04    0.50
   8   0   1   -0.03    1.08
   8   0   1   -0.71    1.77
   8   0   1    0.22    0.74
   9   0   1   -0.13    1.97
   9   0   1   -1.50    1.34
  10   0   1    0.29    2.20
  10   0   1   -0.04    1.61
  11   0   1    1.08    2.61
  12   0   1   -1.11    2.86
  13   0   1    2.02    3.18
  13  -1  -1    4.33    3.05
  13   1  -1   -0.08    3.04
  12  -1  -1   -3.82    1.51
  12  -1  -1   -1.08    2.37
  12   1  -1   -1.56    2.47
  12   1  -1   -0.67    1.23
  11  -1  -1    1.29    0.89
  11  -1  -1    1.28    2.24
  11   1  -1   -0.26    1.04
  10  -1  -1   -0.44    1.87
  10  -1  -1    2.92    0.87
  10   1  -1    3.62    2.06
  10   1  -1    2.43    0.95
   9  -1  -1   84.73    6.56
   9  -1  -1   74.85    5.90
   9   1  -1   79.98    6.56
   9   1  -1   73.89    5.99
   8  -1  -1  111.21    9.20
   8  -1  -1  111.96    8.72
   8  -1  -1  122.31    8.82
   8   1  -1  128.63    9.27
   8   1  -1  115.47    8.85
   8   1  -1  126.55    8.98
   7  -1  -1  109.65    7.58
   7  -1  -1  101.97    7.90
   7  -1  -1   94.26    7.63
   7   1  -1  101.34    7.62
   7   1  -1   99.95    7.91
   7   1  -1  109.81    7.72
  -6  -1   1   69.84    6.19
   6  -1  -1   80.63    6.21
   6  -1  -1   80.72    5.93
   6  -1  -1   85.91    5.93
   6   1  -1   81.04    6.24
   6   1  -1   76.00    5.98
   6   1  -1   88.14    6.06
   5  -1  -1  273.38   18.76
  -5  -1   1  244.83   18.98
   5  -1  -1  264.45   18.78
   5  -1  -1  244.92   18.94
   5   1  -1  257.14   18.97
   5   1  -1  290.41   18.87
   4  -1  -1   20.85    1.40
   4  -1  -1   15.88    1.71
  -4  -1   1   13.60    1.71
  -4  -1   1   19.59    1.37
   4  -1  -1   18.08    1.44
   4   1  -1   18.06    1.60
  -4   1   1   13.74    1.64
   4   1  -1   15.71    1.77
   4   1  -1   18.70    1.60
   3  -1  -1 1194.97   83.37
  -3  -1   1 1197.94   83.40
  -3   1   1 1126.53   83.37
  -2  -1   1 6442.85  458.90
   2   1  -1 6441.74  458.94
   1  -1  -1  136.70    9.43
  -1  -1   1  134.06    9.45
   1  -1  -1  118.88    9.41
   1   1  -1  127.92    9.48
   1   1  -1  144.27    9.45
  -1  -1  -1    1.57    0.29
  -1  -1  -1    0.86    0.35
  -1  -1  -1    1.24    0.34
   1  -1   1    1.44    0.17
   1   1   1    1.72    0.35
   1   1   1    1.20    0.40
  -2  -1  -1   55.65    3.76
  -2  -1  -1   54.97    3.71
  -2  -1  -1   43.04    3.81
   2   1   1   51.65    3.76
   2   1   1   52.74    3.73
   2   1   1   44.88    3.82
   3  -1   1  752.73   52.34
  -3  -1  -1  767.62   51.81
  -3  -1  -1  762.80   51.83
  -3  -1  -1  636.38   51.95
   3   1   1  752.36   51.88
   3   1   1  742.89   51.86
   3   1   1  690.27   51.98
   4  -1   1  235.95   17.37
   4  -1   1  267.08   17.40
  -4  -1  -1  214.30   17.61
   4  -1   1  242.53   17.66
   4   1   1  258.02   17.51
   4   1   1  254.93   17.48
   4   1   1  233.33   17.65
   5  -1   1   46.69    3.51
   5  -1   1   42.19    4.00
   5  -1   1   53.35    3.60
   5   1   1   39.55    4.01
   5   1   1   52.21    3.72
   6  -1   1   -2.89    1.14
   6  -1   1    0.02    0.46
   6  -1   1    0.30    0.58
   6   1   1   -0.02    0.74
   6   1   1    0.20    0.46
   6   1   1    0.02    1.18
   7  -1   1    8.61    2.01
   7  -1   1   11.12    1.50
   7   1   1    5.23    1.94
   7   1   1    8.62    1.32
   7   1   1   10.28    1.38
   8  -1   1  130.01    9.77
   8  -1   1  130.45   10.41
   8  -1   1  142.95    9.90
   8   1   1  125.91    9.87
   8   1   1  140.63   10.44
   9  -1   1    1.70    0.75
   9  -1   1   -1.61    1.99
   9  -1   1    0.31    1.22
   9   1   1   -0.61    2.09
   9   1   1    0.12    1.47
   9   1   1    0.62    0.81
  10  -1   1    0.92    2.28
  10  -1   1   -0.75    1.51
  10   1   1    1.35    2.15
  10   1   1   -0.61    1.76
  11  -1   1    2.69    2.66
  11   1   1   -2.96    2.62
  12  -1   1    7.90    3.00
  12   1   1    4.81    3.18
  13  -1   1    5.33    3.45
  13   1   1    2.81    3.23
  13  -2  -1    0.27    2.85
  13   2  -1   -1.27    3.03
  12  -2  -1   -0.33    2.44
  12   2  -1    0.51    2.66
  11  -2  -1    6.95    2.38
  11  -2  -1    7.45    1.14
  11   2  -1    8.16    1.52
  11   2  -1    7.10    2.61
  10  -2  -1   14.64    1.77
  10  -2  -1   15.13    2.56
  10   2  -1   20.32    2.87
  10   2  -1   14.31    2.01
   9  -2  -1    0.86    1.66
   9  -2  -1    2.66    0.69
   9   2  -1    4.96    1.04
   9   2  -1    5.15    1.95
   8  -2  -1    0.00    0.80
  -8  -2   1    4.01    1.54
   8  -2  -1   -1.12    1.52
   8   2  -1    0.89    1.53
   8   2  -1    3.87    1.30
   7  -2  -1    6.78    0.91
  -7  -2   1    5.86    1.65
   7  -2  -1    7.17    0.90
   7  -2  -1    7.09    1.54
   7   2  -1    6.36    1.59
   7   2  -1    6.86    1.06
   7   2  -1    7.22    1.29
  -6  -2   1  143.96   11.90
   6  -2  -1  157.28   11.88
   6  -2  -1  161.17   11.61
   6  -2  -1  176.42   11.59
   6   2  -1  169.07   11.81
   6   2  -1  171.30   11.92
   6   2  -1  150.44   11.75
   5  -2  -1 1186.22   83.61
  -5  -2   1 1155.70   83.65
   5  -2  -1 1101.22   83.81
  -5  -2   1 1151.64   83.65
   5   2  -1 1199.78   83.86
   5   2  -1 1302.90   83.79
   5   2  -1 1147.30   83.77
  -4  -2   1  214.61   15.59
  -4  -2   1  203.84   15.70
  -4  -2   1  214.11   15.56
   4   2  -1  221.55   15.69
   4   2  -1  232.49   15.64
  -3  -2   1  135.16    9.82
   3  -2  -1  123.53    9.82
  -3  -2   1  141.90    9.86
  -3  -2   1  127.56    9.89
   3   2  -1  139.55    9.87
   3   2  -1  145.15    9.86
   3   2  -1  141.75    9.88
  -2   2   1 1538.55  110.20
   1  -2  -1 5849.83  417.17
   1   2  -1 5880.02  418.06
   0  -2   1  475.96   30.97
   0  -2  -1  376.48   30.93
   0  -2  -1  432.70   30.98
   0   2   1  457.09   30.98
  -1  -2  -1  876.50   59.09
   1   2   1  858.26   59.10
   1   2   1  759.98   59.09
  -2  -2  -1  158.17   12.80
  -2  -2  -1  165.01   12.76
  -2  -2  -1  188.37   12.76
   2   2   1  205.25   12.79
   2   2   1  183.78   12.77
   2   2   1  166.44   12.81
  -3  -2  -1  772.37   62.45
  -3  -2  -1  882.67   62.35
  -3  -2  -1  937.65   62.38
   3   2   1  854.88   62.46
   3   2   1  913.82   62.39
   3   2   1  900.91   62.40
   4  -2   1   20.61    2.18
  -4  -2  -1   21.98    1.77
  -4  -2  -1   16.90    2.07
  -4  -2  -1   23.03    1.85
   4   2   1   21.88    1.96
   4   2   1   21.80    1.87
   4   2   1   20.39    2.14
  -5  -2  -1  407.83   27.65
   5  -2   1  392.31   28.03
  -5  -2  -1  335.56   27.97
   5  -2   1  374.40   27.64
   5  -2   1  402.18   27.66
   5   2   1  419.44   27.88
   5   2   1  382.61   28.02
   5   2   1  396.17   27.83
   6  -2   1  240.83   16.29
   6  -2   1  211.22   16.23
   6  -2   1  222.19   16.67
   6   2   1  236.16   16.48
   6   2   1  219.96   16.65
   6   2   1  233.39   16.42
   7  -2   1  100.91    7.67
   7  -2   1   99.40    8.25
   7  -2   1  114.54    7.75
   7   2   1  100.36    8.30
   7   2   1  113.82    8.02
   7   2   1  102.73    7.85
   8  -2   1  119.43    8.70
   8  -2   1  109.24    9.33
   8   2   1  113.70    8.81
   8   2   1  124.98    9.04
   8   2   1  122.20    9.44
   9  -2   1   33.52    2.85
   9  -2   1   32.55    4.20
   9  -2   1   36.51    3.25
   9   2   1   35.21    3.84
   9   2   1   37.01    4.14
  10  -2   1   24.74    3.54
  10   2   1   19.72    2.88
  10   2   1   26.40    3.64
  11  -2   1   -0.56    2.53
  11   2   1   -1.56    2.61
  12  -2   1    5.72    3.10
  12   2   1   -1.29    2.84
  13  -2   1    8.16    3.42
  13   2   1    1.29    3.18
  13  -3  -1    8.32    3.04
  13   3  -1    5.90    3.12
  12  -3  -1    1.33    2.50
  12   3  -1    0.51    2.58
  11  -3  -1   13.14    1.71
  11  -3  -1   17.82    2.85
  11   3  -1   16.00    2.10
  11   3  -1   15.96    2.97
  10  -3  -1   13.09    1.50
  10  -3  -1   11.31    2.35
  10   3  -1    9.93    1.61
  10   3  -1   12.70    2.59
  -9  -3   1   12.50    2.02
   9  -3  -1   10.35    2.12
   9   3  -1   11.02    1.58
   9   3  -1   16.73    2.55
   8  -3  -1  211.17   14.58
   8  -3  -1  197.82   15.00
   8  -3  -1  195.88   14.59
   8   3  -1  212.70   15.11
   8   3  -1  185.56   14.81
   8   3  -1  214.27   14.95
   7  -3  -1  211.43   14.14
   7  -3  -1  190.36   14.15
   7  -3  -1  186.42   14.49
   7   3  -1  196.39   14.57
   7   3  -1  187.22   14.38
   7   3  -1  211.84   14.48
  -6  -3   1  232.60   17.41
   6  -3  -1  219.51   17.61
   6  -3  -1  252.81   17.31
  -6  -3   1  231.87   17.41
   6  -3  -1  247.97   17.33
   6   3  -1  256.40   17.71
   6   3  -1  247.65   17.58
   6   3  -1  256.89   17.63
   5  -3  -1  667.05   51.24
  -5  -3   1  690.18   51.18
  -5  -3   1  673.25   51.33
   5   3  -1  764.62   51.31
   5   3  -1  737.96   51.25
   5   3  -1  778.55   51.27
   4  -3  -1  128.71   10.68
  -4  -3   1  150.82   10.73
  -4  -3   1  136.05   10.78
  -4  -3   1  150.55   10.70
   4   3  -1  148.92   10.77
   4   3  -1  169.67   10.78
   4   3  -1  148.95   10.73
  -3  -3   1   72.14    5.22
  -3  -3   1   67.36    5.20
   3  -3  -1   60.56    5.11
   3   3  -1   70.22    5.21
   3   3  -1   76.39    5.21
   3   3  -1   72.92    5.21
  -2  -3   1 4490.15  321.83
   1  -3  -1  156.94   12.07
  -1  -3   1  182.32   12.16
   1  -3  -1  163.30   12.14
  -1  -3   1  162.46   12.20
   1   3  -1  160.10   12.20
  -1   3   1  169.22   12.13
   1   3  -1  194.52   12.16
   0  -3  -1  158.22   11.20
   0  -3   1  161.62   11.26
   0  -3  -1  153.30   11.27
   0  -3   1  166.66   11.20
   0   3   1  144.39   11.25
   0   3   1  165.57   11.20
   0   3  -1  162.95   11.25
   0   3  -1  142.04   11.19
  -1  -3  -1  945.16   68.38
   1   3   1  979.15   68.39
  -2  -3  -1   12.26    1.43
  -2  -3  -1   15.62    1.47
  -2  -3  -1   18.31    1.45
   2   3   1   11.51    1.53
   2   3   1   17.81    1.48
   3   3   1   36.38    3.01
  -4  -3  -1  254.16   18.14
  -4  -3  -1  237.00   18.31
   4   3   1  264.46   18.20
   4   3   1  262.60   18.22
   4   3   1  245.75   18.30
   5  -3   1 1099.50   80.65
  -5  -3  -1 1012.30   80.63
  -5  -3  -1 1137.26   80.48
  -5  -3  -1 1162.64   80.43
   5   3   1 1072.25   80.63
   5   3   1 1239.27   80.57
   5   3   1 1195.12   80.53
  -6  -3  -1  131.80   11.74
   6  -3   1  159.50   11.84
  -6  -3  -1  154.39   11.39
  -6  -3  -1  166.23   11.36
   6   3   1  157.09   11.59
   6   3   1  166.10   11.85
   6   3   1  174.46   11.70
   7  -3   1    5.91    0.80
   7  -3   1    5.10    1.79
  -7  -3  -1    5.22    1.47
   7  -3   1    5.73    0.84
   7   3   1    5.44    1.35
   7   3   1    4.12    1.67
   8  -3   1  150.11   12.19
   8  -3   1  165.39   11.57
   8  -3   1  157.83   11.52
   8   3   1  150.04   11.77
   8   3   1  169.53   12.01
   8   3   1  165.27   12.30
   9  -3   1    0.76    0.94
   9  -3   1    3.40    2.09
   9   3   1   -1.35    1.62
   9   3   1    1.50    2.18
  10  -3   1    0.06    1.18
  10  -3   1    2.13    2.39
  10   3   1   -2.33    2.02
  10   3   1    2.15    4.47
  11  -3   1    2.48    5.01
  11   3   1    1.46    2.65
  11   3   1   -0.09    2.46
  12  -3   1   13.27    3.35
  12   3   1   12.34    3.45
  13  -3   1    9.28    3.32
  13   3   1    0.15    3.32
  13  -4  -1    2.13    2.80
  13   4  -1   -3.03    3.09
  12  -4  -1    3.15    2.58
  12   4  -1    4.59    2.98
  11  -4  -1   23.35    2.02
  11  -4  -1   21.33    3.04
  11   4  -1   19.24    2.98
  11   4  -1   17.28    3.18
  10  -4  -1    6.76    0.91
  10  -4  -1   10.66    2.21
  10   4  -1    6.62    1.48
  10   4  -1    8.00    2.34
   9  -4  -1    1.95    1.65
   9  -4  -1    2.94    0.76
  -9  -4   1    3.39    1.53
   9   4  -1    1.73    1.04
   9   4  -1    1.59    1.82
  -8  -4   1   33.68    3.89
   8  -4  -1   41.11    3.14
   8  -4  -1   43.22    3.98
   8   4  -1   43.80    4.19
   8   4  -1   39.13    3.59
   7  -4  -1   37.36    2.53
   7  -4  -1   35.45    2.58
  -7  -4   1   28.40    3.43
  -7  -4   1   33.79    2.83
   7  -4  -1   30.72    3.24
  -7  -4   1   31.51    2.76
   7   4  -1   33.02    3.43
   7   4  -1   30.82    3.00
   7   4  -1   38.35    3.37
   6  -4  -1    0.23    0.92
  -6  -4   1    0.87    0.59
  -6  -4   1    1.81    0.85
  -6  -4   1   -0.35    1.06
   6   4  -1    0.74    1.07
   6   4  -1    1.84    0.77
   6   4  -1    0.38    1.65
  -5  -4   1  378.60   24.33
  -5  -4   1  316.88   24.39
  -5  -4   1  327.57   24.25
   5  -4  -1  311.80   24.29
   5   4  -1  334.65   24.33
   5   4  -1  322.51   24.33
   5   4  -1  377.45   24.40
   4  -4  -1  194.19   15.27
  -4  -4   1  203.49   15.31
  -4  -4   1  204.17   15.39
  -4  -4   1  212.09   15.35
   4   4  -1  226.91   15.39
   4   4  -1  216.71   15.36
   4   4  -1  229.17   15.37
  -3  -4   1  318.23   24.27
  -3  -4   1  357.98   24.30
  -3  -4   1  321.34   24.25
   3   4  -1  358.86   24.29
   3   4  -1  347.19   24.26
   3   4  -1  329.83   24.28
   2  -4  -1 3464.31  250.39
  -2  -4   1 3552.12  252.64
   2   4  -1 3471.47  252.56
  -2   4   1 3527.49  250.40
   1  -4  -1 2856.44  200.81
  -1  -4   1 2764.44  201.75
  -1   4   1 2823.68  200.64
   1   4  -1 2738.38  201.68
   0  -4  -1  226.00   18.15
   0  -4   1  269.73   18.16
   0  -4  -1  280.21   18.10
   0  -4   1  247.22   18.08
   0   4  -1  228.92   18.13
   0   4   1  268.44   18.17
   0   4  -1  246.19   18.08
   0   4   1  262.72   18.08
   1  -4   1    2.78    0.43
  -1  -4  -1    0.59    0.54
  -1  -4  -1    1.28    0.65
   1   4   1    1.37    0.61
   1   4   1    1.45    0.56
  -2  -4  -1 1182.66   85.51
  -2  -4  -1 1274.24   85.51
  -2  -4  -1 1241.91   85.50
   2   4   1 1152.55   85.48
   2   4   1 1161.26   85.49
  -3  -4  -1  709.98   54.23
  -3  -4  -1  731.65   54.30
  -3  -4  -1  814.27   54.25
   3   4   1  806.60   54.26
   3   4   1  733.88   54.27
   3   4   1  772.64   54.27
  -4  -4  -1   68.00    5.44
  -4  -4  -1   73.14    5.46
  -4  -4  -1   63.82    5.56
   4   4   1   77.10    5.48
   4   4   1   68.55    5.57
   4   4   1   83.12    5.58
  -5  -4  -1  349.04   26.23
  -5  -4  -1  359.70   26.22
   5  -4   1  333.88   26.38
   5   4   1  390.79   26.35
   5   4   1  396.25   26.31
   5   4   1  367.10   26.41
  -6  -4  -1    3.45    0.84
   6  -4   1    1.62    1.29
  -6  -4  -1    3.62    1.36
  -6  -4  -1    3.86    0.75
   6   4   1    3.23    0.84
   6   4   1    2.55    1.17
   6   4   1    2.52    1.46
  -7  -4  -1    2.84    1.27
   7  -4   1   -1.26    1.47
   7   4   1    0.23    0.78
   7   4   1    1.43    1.32
   7   4   1    0.79    1.61
   8  -4   1   86.15    5.96
   8  -4   1   75.19    5.89
   8  -4   1   74.63    6.76
   8   4   1   90.64    7.01
   8   4   1   80.70    6.68
   8   4   1   79.52    6.31
   9  -4   1    0.44    0.82
   9  -4   1    0.91    0.68
   9  -4   1   -0.82    1.99
   9   4   1   -0.78    1.89
   9   4   1    1.02    1.74
  10  -4   1   -1.95    2.09
  10  -4   1   -0.87    0.98
  10   4   1    1.05    2.45
  10   4   1   -4.03    2.01
  11   4   1    0.05    2.79
  12  -4   1    4.31    3.00
  12   4   1    4.63    3.19
  13  -5  -1    8.32    2.81
  13   5  -1    4.17    3.15
  12   5  -1    1.78    2.81
  11  -5  -1    4.61    0.79
  11  -5  -1    6.05    2.23
  11   5  -1    0.33    1.50
  11   5  -1    4.47    2.43
  10  -5  -1    7.95    2.06
  10  -5  -1    6.16    1.01
  10   5  -1    3.23    1.42
   9  -5  -1    2.32    0.70
   9  -5  -1    3.77    1.70
   9   5  -1    1.18    1.82
   9   5  -1    1.23    1.10
  -8  -5   1   11.13    1.44
  -8  -5   1   10.68    1.51
  -8  -5   1   12.59    2.13
   8  -5  -1   10.62    1.96
   8  -5  -1    9.52    1.20
   8   5  -1   12.46    2.12
   8   5  -1    9.38    1.60
  -7  -5   1   12.74    1.57
  -7  -5   1   11.06    1.41
  -7  -5   1   12.90    1.98
   7  -5  -1   13.43    1.86
   7   5  -1    9.48    1.73
   7   5  -1   12.49    1.84
   7   5  -1   11.87    1.91
  -6  -5   1   35.68    3.01
  -6  -5   1   39.25    3.25
   6  -5  -1   31.79    3.16
  -6  -5   1   33.56    3.31
   6   5  -1   39.18    3.40
   6   5  -1   33.05    3.10
   6   5  -1   39.95    3.31
   5  -5  -1   61.89    5.00
  -5  -5   1   66.79    5.10
  -5  -5   1   60.96    5.11
  -5  -5   1   61.79    4.96
   5   5  -1   70.70    5.14
   5   5  -1   67.03    5.06
  -4  -5   1  256.70   19.49
  -4  -5   1  244.19   19.50
  -4  -5   1  265.13   19.47
   4   5  -1  295.94   19.54
   4   5  -1  284.67   19.49
   4   5  -1  275.43   19.52
  -3  -5   1  590.94   43.91
  -3  -5   1  588.74   43.89
  -3  -5   1  606.15   43.90
   3   5  -1  615.86   43.92
   3   5  -1  614.36   43.91
   3   5  -1  675.27   43.89
  -2  -5   1    4.19    0.69
   2  -5  -1    3.11    0.51
  -2  -5   1    3.29    0.76
  -2  -5   1    4.08    0.73
   2  -5  -1    2.82    0.39
   2   5  -1    2.51    0.70
   2   5  -1    5.31    0.73
  -1  -5   1  672.51   44.94
   1  -5  -1  639.58   44.96
  -1  -5   1  618.93   44.99
  -1  -5   1  623.68   45.01
   1   5  -1  652.28   45.01
   1   5  -1  582.00   44.97
   0  -5   1 3648.80  267.06
   0  -5  -1 3829.92  267.41
   0   5   1 3668.67  267.14
  -1  -5  -1 1246.86   88.23
  -1  -5  -1 1162.72   88.24
   1   5   1 1313.74   88.26
  -2  -5  -1    5.44    0.86
  -2  -5  -1    4.86    0.83
  -2  -5  -1    6.44    0.91
   2   5   1    5.42    0.94
  -3  -5  -1   48.38    3.58
  -3  -5  -1   45.57    3.57
   3   5   1   47.77    3.64
   3   5   1   41.44    3.55
   3   5   1   39.42    3.50
  -4  -5  -1  652.07   46.79
  -4  -5  -1  671.40   46.79
  -4  -5  -1  558.48   46.83
   4   5   1  699.20   46.86
   4   5   1  686.84   46.82
   4   5   1  665.38   46.85
  -5  -5  -1    1.90    0.76
  -5  -5  -1    0.63    1.02
  -5  -5  -1    1.66    0.85
   5   5   1    3.22    1.24
   5   5   1    2.78    1.22
   5   5   1    3.02    0.83
   6  -5   1   78.92    6.39
  -6  -5  -1   81.78    6.08
  -6  -5  -1   79.69    6.09
  -6  -5  -1   65.23    6.32
   6   5   1   75.65    6.13
   6   5   1   83.56    6.42
   6   5   1   95.09    6.40
  -7  -5  -1    1.85    1.30
  -7  -5  -1    2.37    0.92
  -7  -5  -1    1.87    0.83
   7  -5   1    1.08    1.56
   7   5   1    2.71    1.39
   7   5   1    1.91    0.97
   7   5   1    1.11    1.62
   8  -5   1   18.81    2.95
   8  -5   1   25.16    1.93
  -8  -5  -1   19.99    2.96
   8   5   1   26.85    3.46
   8   5   1   25.18    3.62
   9  -5   1    4.60    2.06
   9  -5   1    4.25    0.69
   9  -5   1    4.35    0.80
   9   5   1    2.85    2.41
   9   5   1    0.82    1.92
  10  -5   1   -2.10    2.07
  10  -5   1   -1.52    0.80
  10   5   1   -2.26    2.14
  10   5   1   -1.18    2.22
  11  -5   1   14.70    3.35
  11   5   1   15.82    3.38
  12  -5   1    5.25    3.04
  12   5   1   -5.58    2.79
  12  -6  -1   12.11    2.85
  12   6  -1    4.49    2.77
  11  -6  -1    9.72    2.45
  11   6  -1   10.35    2.85
  10  -6  -1    2.13    0.75
  10  -6  -1    0.74    1.81
  10   6  -1   -1.45    2.06
  10   6  -1    0.95    1.39
   9  -6  -1    6.19    0.83
   9  -6  -1    7.59    1.79
   9   6  -1    7.15    2.26
   9   6  -1    4.90    1.45
   8  -6  -1   20.76    2.96
  -8  -6   1   22.20    3.02
  -8  -6   1   27.42    2.50
  -8  -6   1   26.34    2.79
   8   6  -1   27.07    3.46
   8   6  -1   24.35    2.82
  -7  -6   1    6.20    1.71
  -7  -6   1    8.67    1.50
   7  -6  -1    7.78    1.58
  -7  -6   1    7.92    1.17
   7   6  -1    6.11    1.31
   7   6  -1    6.13    1.65
   7   6  -1    7.06    1.72
   6  -6  -1   13.68    1.72
  -6  -6   1   13.30    1.97
  -6  -6   1   13.30    1.76
  -6  -6   1   12.41    1.75
   6   6  -1   12.63    1.69
   6   6  -1   14.97    1.97
   6   6  -1   15.46    1.95
  -5  -6   1  108.20    8.51
  -5  -6   1  106.21    8.40
   5  -6  -1  103.60    8.37
  -5  -6   1  112.40    8.51
   5   6  -1  116.15    8.49
   5   6  -1  124.66    8.50
   5   6  -1  121.47    8.54
  -4  -6   1  174.54   13.40
  -4  -6   1  198.96   13.47
  -4  -6   1  166.94   13.41
   4   6  -1  193.10   13.41
   4   6  -1  186.91   13.45
  -3  -6   1   92.55    6.29
  -3  -6   1   74.68    6.17
  -3  -6   1   75.87    6.28
   3  -6  -1   80.42    6.02
   3   6  -1   83.18    6.25
   3   6  -1   89.29    6.18
  -2  -6   1  216.54   16.21
  -2  -6   1  231.36   16.15
  -2  -6   1  222.91   16.20
   2  -6  -1  203.31   15.98
   2  -6  -1  230.90   16.10
   2   6  -1  248.22   16.14
   2   6  -1  218.04   16.20
   1  -6  -1  279.87   19.24
   1  -6  -1  270.86   19.37
  -1  -6   1  277.22   19.32
  -1  -6   1  259.13   19.39
  -1  -6   1  259.28   19.41
   1   6  -1  294.48   19.42
   1   6  -1  272.73   19.31
  -1   6   1  246.63   19.23
   0  -6   1  786.69   55.13
   0  -6   1  800.37   55.24
   0  -6  -1  699.69   55.22
   0  -6  -1  879.76   55.16
   0   6   1  834.39   55.13
   0   6  -1  682.95   55.18
   0   6   1  744.16   55.22
  -1  -6  -1   20.72    1.99
  -1  -6  -1   24.01    2.16
  -1  -6  -1   27.99    2.19
   1  -6   1   24.89    1.86
   1  -6   1   21.31    2.00
   1   6   1   23.46    1.96
   1   6   1   25.71    2.16
  -2  -6  -1   97.58    7.64
  -2  -6  -1   99.83    7.64
  -2  -6  -1  100.49    7.60
   2   6   1  109.23    7.57
   2   6   1  106.93    7.67
  -3  -6  -1   23.60    2.54
  -3  -6  -1   29.77    2.54
  -3  -6  -1   28.83    2.48
   3   6   1   26.61    2.42
   3   6   1   24.43    2.57
  -4  -6  -1    0.39    0.83
  -4  -6  -1    0.00    0.70
  -4  -6  -1    0.20    0.84
   4   6   1   -0.48    0.68
   4   6   1   -1.30    0.92
   4   6   1   -0.13    1.06
  -5  -6  -1   25.55    2.80
  -5  -6  -1   28.25    2.75
  -5  -6  -1   29.69    2.65
   5   6   1   27.64    2.84
   5   6   1   30.21    2.61
   5   6   1   32.36    2.97
   6  -6   1   23.16    3.04
  -6  -6  -1   30.15    2.71
  -6  -6  -1   27.79    2.93
  -6  -6  -1   28.75    2.88
   6   6   1   28.42    3.06
   6   6   1   31.90    3.12
   6   6   1   30.59    2.77
   7  -6   1   22.60    2.80
  -7  -6  -1   21.17    2.85
  -7  -6  -1   23.93    2.57
  -7  -6  -1   22.42    2.38
   7   6   1   22.91    3.02
   7   6   1   22.25    3.02
  -8  -6  -1  103.85    8.00
  -8  -6  -1   95.63    8.61
  -8  -6  -1  107.91    7.98
   8  -6   1  104.66    8.59
   8   6   1  114.08    8.66
   8   6   1  119.72    8.68
   9  -6   1    5.41    2.10
   9  -6   1    6.93    0.98
   9   6   1    6.69    2.32
   9   6   1    1.71    2.13
  10  -6   1   21.56    3.04
  10  -6   1   16.66    1.69
  10   6   1   20.97    3.24
  11  -6   1    3.32    2.46
  11   6   1    0.55    2.87
  12  -6   1    1.04    3.02
  12   6   1    2.77    3.06
  12  -7  -1    3.95    2.51
  12   7  -1    5.31    2.87
  11  -7  -1    6.49    2.25
  11   7  -1    1.57    2.58
  10  -7  -1    7.53    1.99
  10  -7  -1    6.17    0.85
  10   7  -1    5.03    1.66
  10   7  -1    3.39    2.26
   9  -7  -1   18.91    2.79
  -9  -7   1   15.10    1.90
   9  -7  -1   17.93    1.69
  -9  -7   1   16.81    2.24
   9   7  -1   18.29    2.64
   9   7  -1   21.98    2.88
  -8  -7   1  131.83   10.06
   8  -7  -1  135.55   10.27
  -8  -7   1  114.45   10.32
  -8  -7   1  137.43   10.25
   8   7  -1  155.86   10.49
   8   7  -1  140.15   10.35
  -7  -7   1   29.11    3.16
  -7  -7   1   28.00    2.65
   7  -7  -1   21.83    2.78
  -7  -7   1   21.10    3.08
   7  -7  -1   28.14    2.00
   7   7  -1   29.95    3.07
   7   7  -1   22.07    2.75
  -6  -7   1    5.76    1.12
   6  -7  -1    5.00    0.71
  -6  -7   1    5.78    1.53
   6  -7  -1    3.48    1.17
   6   7  -1    4.34    1.44
   6   7  -1    3.64    1.05
  -5  -7   1  121.40    8.87
  -5  -7   1  111.60    8.91
   5   7  -1  120.11    8.87
   5   7  -1  120.39    8.92
  -4  -7   1  141.19   10.63
   4  -7  -1  148.69   10.38
  -4  -7   1  143.32   10.69
  -4  -7   1  139.36   10.63
   4   7  -1  145.54   10.58
   4   7  -1  145.38   10.67
  -3  -7   1  288.81   20.57
   3  -7  -1  256.27   20.34
   3  -7  -1  288.26   20.43
  -3  -7   1  286.99   20.61
  -3  -7   1  299.99   20.65
   3   7  -1  297.46   20.54
   3   7  -1  281.99   20.62
   2  -7  -1   39.37    3.01
  -2  -7   1   43.23    3.43
  -2  -7   1   40.25    3.41
  -2  -7   1   42.35    3.24
   2  -7  -1   41.47    3.20
   2   7  -1   37.16    3.33
   2   7  -1   43.06    3.26
  -1  -7   1 1206.43   78.48
  -1  -7   1  977.03   78.53
   1  -7  -1 1129.37   78.53
  -1  -7   1 1062.98   78.56
   1   7  -1 1124.04   78.56
   1   7  -1 1121.75   78.46
   0  -7   1  650.52   46.27
   0  -7   1  684.07   46.40
   0  -7  -1  633.42   46.27
   0  -7  -1  745.70   46.43
   0   7  -1  652.52   46.27
   0   7   1  553.53   46.29
   0   7   1  633.72   46.36
   1  -7   1    6.30    0.76
  -1  -7  -1    5.13    0.97
   1  -7   1    5.99    0.90
  -1  -7  -1    6.43    0.92
  -1  -7  -1    5.36    1.02
   1   7   1    6.08    1.08
   1   7   1    7.31    0.93
  -2  -7  -1   31.43    2.78
   2  -7   1   28.50    2.44
  -2  -7  -1   28.94    2.66
   2  -7   1   35.55    2.60
  -2  -7  -1   30.68    2.80
   2   7   1   35.05    2.86
   2   7   1   34.32    2.71
  -3  -7  -1  725.73   51.22
  -3  -7  -1  655.50   51.19
  -3  -7  -1  691.22   51.21
   3   7   1  795.64   51.19
  -4  -7  -1  116.63    8.60
  -4  -7  -1  109.76    8.58
  -4  -7  -1  113.57    8.63
   4   7   1  116.69    8.59
   4   7   1  116.96    8.67
  -5  -7  -1  149.93   10.86
  -5  -7  -1  131.27   10.94
   5   7   1  159.27   10.96
   5   7   1  145.05   10.95
  -6  -7  -1    2.12    1.30
  -6  -7  -1    1.98    1.19
  -6  -7  -1    0.22    0.88
   6   7   1    1.04    1.42
   6   7   1    2.53    1.46
   7  -7   1    1.11    1.65
  -7  -7  -1    1.66    1.03
  -7  -7  -1    0.42    1.26
  -7  -7  -1    2.13    1.48
   7   7   1   -0.23    1.56
   7   7   1    2.11    1.67
  -8  -7  -1   21.33    2.85
   8  -7   1   21.86    2.94
  -8  -7  -1   22.56    2.48
   8   7   1   22.83    3.07
   8   7   1   25.32    3.12
   9  -7   1    3.05    1.95
   9   7   1    0.51    3.87
   9   7   1    0.93    2.03
  10  -7   1    1.34    2.20
  10   7   1   -1.38    2.48
  11  -7   1    4.34    2.64
  11   7   1   -0.64    2.93
  12  -7   1   12.46    3.35
  12   7   1    6.63    3.28
  12  -8  -1    0.73    2.10
  12   8  -1   -0.02    2.90
  11  -8  -1    6.73    2.26
  11   8  -1    3.29    2.79
  10  -8  -1    3.86    1.84
  10   8  -1    4.23    1.78
  10   8  -1    2.98    2.23
   9  -8  -1   11.09    1.46
   9  -8  -1   11.54    2.00
  -9  -8   1   10.27    2.00
  -9  -8   1    9.60    1.47
   9   8  -1   12.17    1.95
  -8  -8   1    2.26    1.08
   8  -8  -1    1.13    1.35
   8   8  -1    2.72    1.92
   8   8  -1   -1.17    1.17
   7  -8  -1    4.93    1.47
  -7  -8   1    6.39    1.32
   7  -8  -1    6.44    0.78
  -7  -8   1    6.34    1.75
  -7  -8   1    7.63    1.69
   7   8  -1    8.32    1.88
   7   8  -1    5.79    1.46
   6  -8  -1   17.95    1.49
  -6  -8   1   13.43    2.10
  -6  -8   1   13.77    2.19
   6  -8  -1   13.96    2.06
  -6  -8   1   16.62    2.15
   6   8  -1   15.56    2.17
   6   8  -1   18.03    2.20
  -5  -8   1  191.12   15.21
  -5  -8   1  221.34   15.31
  -5  -8   1  188.64   15.26
   5  -8  -1  219.14   14.94
   5   8  -1  215.30   15.20
   5   8  -1  211.68   15.27
  -4  -8   1   17.87    2.10
  -4  -8   1   16.32    2.27
   4  -8  -1   17.05    1.70
  -4  -8   1   17.43    1.96
   4   8  -1   16.63    2.04
   4   8  -1   15.54    2.02
  -3  -8   1  218.81   16.47
   3  -8  -1  215.06   16.12
  -3  -8   1  226.85   16.43
  -3  -8   1  236.16   16.38
   3  -8  -1  233.68   16.24
   3   8  -1  215.06   16.42
   3   8  -1  234.08   16.32
  -2  -8   1    9.78    1.37
   2  -8  -1   10.80    1.29
  -2  -8   1    9.93    1.41
   2  -8  -1    8.84    0.92
  -2  -8   1    9.36    1.47
   2   8  -1   11.38    1.48
   2   8  -1    9.25    1.28
   1  -8  -1  148.35   10.95
   1  -8  -1  155.86   10.78
  -1  -8   1  135.52   10.96
  -1  -8   1  150.43   11.04
  -1  -8   1  162.96   10.87
  -1   8   1  139.61   10.75
   1   8  -1  155.68   10.85
   0  -8  -1 1925.65  126.24
   0  -8   1 1697.33  126.18
   0  -8   1 1725.55  126.20
   0   8   1 1752.73  126.06
  -1  -8  -1 1589.86  110.27
   1  -8   1 1550.63  110.09
   1  -8   1 1481.15  110.19
  -1  -8  -1 1471.37  110.26
  -1  -8  -1 1573.08  110.18
   1   8   1 1634.21  110.27
   2  -8   1  228.74   16.90
  -2  -8  -1  236.71   17.16
  -2  -8  -1  241.05   17.10
  -2  -8  -1  243.90   17.33
   2  -8   1  229.78   16.98
   2   8   1  237.02   17.01
  -3  -8  -1  354.88   25.26
  -3  -8  -1  319.91   25.21
  -3  -8  -1  346.20   25.26
   3   8   1  370.78   25.19
   3   8   1  359.30   25.28
  -4  -8  -1  142.08   10.67
  -4  -8  -1  154.09   10.75
  -4  -8  -1  120.59   10.66
   4   8   1  160.52   10.79
   4   8   1  143.60   10.65
  -5  -8  -1    5.40    1.37
  -5  -8  -1    6.78    1.26
  -5  -8  -1    4.34    1.40
   5   8   1    6.52    1.51
   5   8   1    4.25    1.41
  -6  -8  -1   24.28    3.10
  -6  -8  -1   27.50    3.12
  -6  -8  -1   30.02    2.92
   6   8   1   31.18    3.15
   6   8   1   28.34    3.38
  -7  -8  -1   34.19    3.38
  -7  -8  -1   31.67    3.63
  -7  -8  -1   38.54    3.79
   7  -8   1   33.36    3.82
   7   8   1   38.73    3.84
   7   8   1   38.36    4.02
   8  -8   1    6.23    2.01
  -8  -8  -1    6.12    1.30
  -8  -8  -1    7.93    1.79
   8   8   1    6.71    2.18
   8   8   1    2.66    2.13
   9  -8   1   22.44    3.28
  -9  -8  -1   27.90    3.16
  -9  -8  -1   28.46    2.68
   9   8   1   34.13    4.02
  10  -8   1    2.79    2.20
  10   8   1    3.74    2.62
  11  -8   1    4.69    2.56
  11   8   1    2.11    2.87
  12  -8   1    5.24    3.05
  12   8   1   -0.52    3.05
  12   9  -1    2.39    3.05
  11  -9  -1   18.32    2.74
  11   9  -1   13.27    3.33
  10  -9  -1    1.30    0.71
 -10  -9   1    1.16    0.92
  10  -9  -1    2.51    1.80
  10   9  -1   -0.48    2.17
   9  -9  -1   10.55    1.50
  -9  -9   1   11.39    1.72
   9  -9  -1   11.42    2.06
   9   9  -1   10.65    2.02
   9   9  -1   14.22    2.59
  -8  -9   1    5.33    1.42
   8  -9  -1    5.35    1.56
   8  -9  -1    4.47    0.81
  -8  -9   1    6.03    2.08
   8   9  -1    4.08    1.92
   8   9  -1    6.37    1.71
  -7  -9   1   25.43    2.97
   7  -9  -1   23.04    2.74
  -7  -9   1   22.83    2.81
   7  -9  -1   23.71    2.08
  -7  -9   1   25.99    3.30
   7   9  -1   23.34    3.01
   7   9  -1   20.73    2.92
  -6  -9   1   24.61    2.98
   6  -9  -1   21.45    2.59
   6  -9  -1   23.98    2.17
  -6  -9   1   29.85    3.24
   6   9  -1   26.93    2.83
  -5  -9   1   56.07    4.59
  -5  -9   1   50.17    4.50
  -5  -9   1   52.00    4.71
   5   9  -1   52.86    4.54
   5   9  -1   59.21    4.61
  -4  -9   1    1.73    1.01
  -4  -9   1    2.01    1.27
   4  -9  -1    3.30    0.66
   4  -9  -1    1.02    0.43
   4   9  -1    1.90    1.06
   4   9  -1    1.50    0.90
   3  -9  -1  670.95   48.52
  -3  -9   1  630.94   48.60
  -3  -9   1  695.64   48.72
  -3  -9   1  746.92   48.74
   3  -9  -1  647.55   48.39
   3   9  -1  691.72   48.57
   3   9  -1  681.91   48.69
   2  -9  -1  981.76   70.43
  -2  -9   1 1075.09   70.61
  -2  -9   1  876.96   70.65
   2  -9  -1  972.51   70.58
  -2  -9   1 1024.81   70.72
   2   9  -1  961.28   70.67
   2   9  -1 1045.20   70.57
   1  -9  -1    3.53    0.67
  -1  -9   1    2.47    1.29
  -1  -9   1    4.16    1.00
   1  -9  -1    4.05    0.93
  -1  -9   1    4.06    0.84
  -1   9   1    3.31    0.65
   1   9  -1    3.27    0.85
   0  -9  -1  504.19   34.74
   0  -9   1  508.44   34.73
   0  -9   1  486.44   34.69
   0  -9   1  482.44   34.55
   0  -9  -1  504.14   34.57
   0  -9  -1  453.33   34.69
   0   9   1  478.51   34.53
   0   9  -1  458.02   34.54
  -1  -9  -1  590.25   41.34
  -1  -9  -1  612.21   41.23
  -1  -9  -1  518.80   41.30
   1  -9   1  572.37   41.26
   1  -9   1  567.89   41.11
   1   9   1  601.75   41.17
  -2  -9  -1  214.68   15.02
   2  -9   1  201.05   14.70
   2  -9   1  210.67   14.84
  -2  -9  -1  191.68   14.87
  -2  -9  -1  216.37   15.01
   2   9   1  189.39   14.98
   2   9   1  210.68   14.85
   3  -9   1  239.03   17.55
  -3  -9  -1  267.91   17.84
  -3  -9  -1  233.76   17.72
  -3  -9  -1  260.31   17.82
   3  -9   1  230.55   17.48
   3   9   1  221.48   17.76
   3   9   1  256.20   17.68
  -4  -9  -1  345.91   23.36
  -4  -9  -1  288.31   23.31
  -4  -9  -1  290.14   23.29
   4   9   1  332.16   23.38
   4   9   1  353.64   23.28
  -5  -9  -1   91.48    7.12
  -5  -9  -1   89.84    7.05
  -5  -9  -1   87.33    7.04
   5   9   1   88.02    7.16
   5   9   1   94.74    7.06
  -6  -9  -1   28.89    3.19
  -6  -9  -1   21.31    2.89
  -6  -9  -1   30.34    2.99
   6   9   1   26.25    3.09
   6   9   1   25.45    3.26
  -7  -9  -1    6.68    1.78
  -7  -9  -1    7.17    1.55
  -7  -9  -1    8.26    1.86
   7  -9   1    6.20    1.85
   7   9   1    6.25    2.03
   7   9   1    6.93    2.16
  -8  -9  -1   13.04    1.86
   8  -9   1   12.46    2.33
   8  -9   1   13.73    1.38
  -8  -9  -1   14.28    2.32
   8   9   1   10.08    2.28
   8   9   1   17.20    2.83
  -9  -9  -1   -0.84    1.09
   9  -9   1    2.09    1.97
  -9  -9  -1    1.18    1.70
   9   9   1    2.58    2.34
  10  -9   1    2.23    2.29
  10   9   1   -1.42    2.32
  11  -9   1    6.84    2.76
  11   9   1    6.10    3.01
  12   9   1    9.21    3.42
  12  10  -1   21.92    3.99
  11 -10  -1    1.22    2.00
  11  10  -1   -1.48    2.58
  10 -10  -1    1.99    1.77
 -10 -10   1   -0.71    1.32
  10  10  -1   -1.55    2.29
  -9 -10   1    1.55    2.15
   9 -10  -1    0.44    1.50
   9 -10  -1   -0.77    0.79
  -9 -10   1   -1.76    1.28
   9  10  -1   -2.99    1.96
   8 -10  -1   28.29    2.54
  -8 -10   1   28.80    3.28
  -8 -10   1   22.37    3.31
   8 -10  -1   28.38    3.18
   8  10  -1   31.27    3.37
   8  10  -1   32.01    3.82
   7 -10  -1    9.72    1.70
  -7 -10   1    9.96    1.84
  -7 -10   1   10.28    2.27
   7  10  -1    8.09    1.86
   7  10  -1   10.56    2.08
  -6 -10   1    8.19    1.80
  -6 -10   1    7.62    1.98
  -6 -10   1    7.06    1.59
   6 -10  -1    8.90    1.16
   6  10  -1    8.11    1.67
   6  10  -1    8.45    1.78
  -5 -10   1   81.41    5.81
   5 -10  -1   72.96    5.40
  -5 -10   1   62.67    5.93
  -5 -10   1   70.69    5.85
   5 -10  -1   65.83    5.27
   5  10  -1   77.22    5.79
   5  10  -1   70.49    5.84
  -4 -10   1   29.77    3.15
  -4 -10   1   32.07    2.97
  -4 -10   1   33.89    3.04
   4 -10  -1   27.88    2.59
   4 -10  -1   29.16    2.35
   4  10  -1   31.14    3.02
   4  10  -1   29.63    2.84
   3 -10  -1    0.90    0.43
  -3 -10   1    0.14    0.89
  -3 -10   1    0.79    1.27
  -3 -10   1    1.16    0.97
   3 -10  -1    0.93    0.71
   3  10  -1    0.81    0.89
   3  10  -1    1.98    1.00
  -2 -10   1  103.41    7.77
  -2 -10   1   98.77    7.61
   2 -10  -1   87.45    7.60
   2 -10  -1  110.44    7.42
  -2 -10   1   97.03    7.83
   2  10  -1  113.16    7.63
  -1 -10   1   30.56    3.11
  -1 -10   1   36.70    2.92
  -1 -10   1   39.05    3.39
   1 -10  -1   36.97    3.15
   1 -10  -1   37.51    2.83
   1  10  -1   37.20    2.99
  -1  10   1   33.47    2.82
   0 -10   1    0.23    0.56
   0 -10  -1    0.00    0.62
   0 -10   1   -0.32    0.80
   0 -10  -1   -0.62    0.95
   0 -10   1   -0.69    1.00
   0 -10  -1    0.06    0.85
   0  10   1   -0.20    0.61
   0  10  -1   -0.12    0.67
  -1 -10  -1   36.51    3.28
   1 -10   1   30.34    3.09
   1 -10   1   36.34    2.87
  -1 -10  -1   40.03    3.37
   1  10   1   40.24    3.03
   2 -10   1    9.36    1.38
  -2 -10  -1   11.13    1.70
  -2 -10  -1   11.05    1.58
   2 -10   1   10.58    1.19
  -2 -10  -1   11.90    1.65
   2  10   1   10.99    1.64
   2  10   1   13.38    1.73
  -3 -10  -1   13.85    1.97
   3 -10   1   10.16    1.38
  -3 -10  -1   10.74    1.63
   3 -10   1   10.94    1.24
  -3 -10  -1   12.24    1.80
   3  10   1   16.62    2.32
   3  10   1   12.78    1.66
   4 -10   1  172.25   12.33
  -4 -10  -1  161.52   12.58
  -4 -10  -1  179.72   12.66
  -4 -10  -1  171.67   12.60
   4 -10   1  159.66   12.25
   4  10   1  162.29   12.48
   4  10   1  181.95   12.70
   5 -10   1    3.54    0.85
  -5 -10  -1    0.14    1.24
  -5 -10  -1    2.69    1.31
  -5 -10  -1    1.28    1.44
   5  10   1    0.84    1.43
   5  10   1   -1.67    1.35
  -6 -10  -1    2.07    1.74
  -6 -10  -1    3.46    1.43
   6 -10   1    4.61    0.88
   6  10   1    3.68    1.82
   6  10   1    4.17    1.83
  -7 -10  -1   23.01    2.98
   7 -10   1   23.16    2.13
   7 -10   1   21.05    2.78
  -7 -10  -1   22.85    3.45
   7  10   1   20.89    3.22
   7  10   1   22.92    3.06
   8 -10   1   16.70    2.59
  -8 -10  -1   17.21    2.36
   8 -10   1   19.37    1.88
  -8 -10  -1   16.63    2.67
  -9 -10  -1    1.50    1.81
  -9 -10  -1    0.42    1.29
   9 -10   1    1.93    0.66
   9 -10   1   -0.74    0.65
   9 -10   1    2.60    2.01
   9  10   1    0.58    2.20
 -10 -10  -1    4.67    1.69
  10 -10   1    9.32    2.51
  10  10   1    7.05    2.95
  11 -10   1    1.87    2.60
  11  10   1   -0.36    2.73
  12  10   1   -4.34    2.83
  12  11  -1    7.75    3.19
  11  11  -1    0.67    2.71
 -10 -11   1    5.08    1.70
  10 -11  -1   10.97    2.04
  10  11  -1    6.94    2.75
   9 -11  -1    3.75    1.64
  -9 -11   1    4.96    2.33
  -9 -11   1    1.89    1.59
   9  11  -1   -0.56    2.08
  -8 -11   1   67.57    6.12
   8 -11  -1   61.54    4.66
  -8 -11   1   60.44    5.46
   8 -11  -1   59.53    5.16
   8  11  -1   60.42    5.99
   7 -11  -1  101.67    8.82
  -7 -11   1  107.52    9.35
  -7 -11   1  125.34    9.21
   7 -11  -1  118.85    8.60
   7  11  -1  125.50    9.23
   7  11  -1  123.91    9.18
  -6 -11   1   12.02    1.97
  -6 -11   1   13.52    2.40
   6 -11  -1   13.95    1.67
   6 -11  -1   12.94    1.46
  -6 -11   1   16.78    2.28
   6  11  -1   15.52    2.15
   6  11  -1   11.65    2.09
  -5 -11   1   28.69    3.84
   5 -11  -1   36.60    2.95
   5 -11  -1   35.98    2.69
  -5 -11   1   32.93    3.32
  -5 -11   1   32.80    3.45
   5  11  -1   26.30    3.48
   5  11  -1   38.42    3.37
   4 -11  -1   21.03    2.21
  -4 -11   1   17.45    2.86
  -4 -11   1   25.01    2.57
   4 -11  -1   22.22    1.87
  -4 -11   1   22.86    2.82
   4  11  -1   25.05    2.50
  -3 -11   1  391.64   28.43
   3 -11  -1  390.52   28.03
  -3 -11   1  397.10   28.41
  -3 -11   1  370.20   28.28
   3 -11  -1  401.31   28.25
   3  11  -1  407.02   28.24
   2 -11  -1  124.85    9.15
  -2 -11   1  110.23    9.22
  -2 -11   1  117.74    9.32
  -2 -11   1  126.15    9.12
   2 -11  -1  130.26    8.91
   2  11  -1  125.31    9.06
  -1 -11   1  136.57   10.73
  -1 -11   1  140.92   10.79
   1 -11  -1  143.45   10.46
  -1 -11   1  163.53   10.59
   1 -11  -1  143.31   10.72
   1 -11  -1  137.41   10.66
   1  11  -1  150.98   10.56
  -1  11   1  137.11   10.44
   0 -11  -1  236.42   16.16
   0 -11   1  214.62   16.08
   0 -11   1  223.04   15.90
   0 -11  -1  225.45   15.92
   0 -11   1  223.86   16.14
   0  11   1  219.26   15.88
   0  11  -1  202.45   15.88
  -1 -11  -1   80.65    6.31
  -1 -11  -1   79.43    6.08
   1 -11   1   80.06    6.19
  -1 -11  -1   81.35    6.39
   1 -11   1   81.22    6.26
   1 -11   1   74.65    6.05
   1  11   1   85.99    6.05
   2 -11   1    0.12    0.54
   2 -11   1   -0.23    0.70
  -2 -11  -1    0.13    0.86
   2 -11   1    0.75    0.95
  -2 -11  -1    1.75    1.03
  -2 -11  -1   -0.22    1.22
   2  11   1    0.18    0.90
  -3 -11  -1  104.73    8.52
   3 -11   1  106.80    8.42
   3 -11   1  113.76    8.06
  -3 -11  -1  106.65    8.50
  -3 -11  -1  100.18    8.37
   3  11   1  124.85    8.35
   3  11   1  112.62    8.50
   4 -11   1    2.21    1.02
  -4 -11  -1    3.43    1.37
  -4 -11  -1    3.28    1.44
  -4 -11  -1    3.52    1.33
   4  11   1    3.48    1.52
   4  11   1    5.61    1.49
   5 -11   1   27.09    2.68
  -5 -11  -1   31.61    3.50
  -5 -11  -1   32.48    3.33
   5 -11   1   32.34    2.88
  -5 -11  -1   33.17    3.74
   5  11   1   35.19    3.31
   5  11   1   36.29    3.80
  -6 -11  -1   84.71    6.72
  -6 -11  -1   77.55    6.63
  -6 -11  -1   80.48    6.88
   6 -11   1   80.83    6.17
   6  11   1   73.93    6.95
   6  11   1   90.30    6.80
  -7 -11  -1    4.61    1.69
   7 -11   1    5.80    1.12
  -7 -11  -1    5.66    2.13
   7  11   1    4.91    2.06
  -8 -11  -1   14.93    2.40
   8 -11   1   17.75    2.60
   8 -11   1   18.12    2.08
  -8 -11  -1   14.38    2.78
   8  11   1   19.00    2.87
  -9 -11  -1   -0.28    1.67
   9 -11   1    3.15    2.07
   9 -11   1    0.38    0.90
   9  11   1   -0.14    2.31
 -10 -11  -1   -0.80    1.19
  10 -11   1    1.17    2.25
  10  11   1   -2.37    2.45
  11 -11   1   10.05    2.64
  11  11   1    8.85    3.17
  11  12  -1   14.09    3.37
 -10 -12   1    2.53    1.89
  10 -12  -1    6.23    1.82
  10  12  -1   -0.33    2.35
  -9 -12   1    0.03    1.72
  -9 -12   1    0.87    2.09
   9 -12  -1   -1.18    0.68
   9 -12  -1    1.08    1.53
   9  12  -1   -2.36    2.08
   8 -12  -1    8.76    1.22
  -8 -12   1   12.37    2.78
  -8 -12   1    6.92    1.97
   8 -12  -1    9.10    1.82
   8  12  -1   13.85    2.52
   7 -12  -1   12.22    1.84
  -7 -12   1   10.08    2.03
   7 -12  -1   12.34    1.81
  -7 -12   1   10.32    2.58
   7 -12  -1    9.89    1.32
   7  12  -1   13.74    2.29
  -6 -12   1   16.17    2.46
  -6 -12   1   17.18    2.71
   6 -12  -1   21.53    2.03
   6 -12  -1   17.22    1.74
   6  12  -1   19.86    2.57
  -5 -12   1   16.84    2.52
  -5 -12   1   17.02    2.70
  -5 -12   1   21.26    2.67
   5 -12  -1   20.34    2.17
   5 -12  -1   21.76    1.81
   5  12  -1   23.27    2.66
   4 -12  -1    6.92    1.18
  -4 -12   1    9.52    1.59
  -4 -12   1    5.20    1.87
   4 -12  -1    7.26    1.01
  -4 -12   1    3.96    1.61
   4  12  -1    7.24    1.54
  -3 -12   1   20.72    2.52
   3 -12  -1   18.21    1.70
   3 -12  -1   19.22    2.13
  -3 -12   1   19.80    2.34
  -3 -12   1   15.57    2.35
   3  12  -1   21.31    2.23
  -2 -12   1   72.14    5.77
  -2 -12   1   64.72    5.96
   2 -12  -1   76.71    5.54
   2 -12  -1   76.26    5.83
  -2 -12   1   77.58    6.15
   2  12  -1   78.79    5.77
   1 -12  -1    6.93    1.45
  -1 -12   1    6.17    1.39
   1 -12  -1    5.23    1.20
  -1 -12   1    7.39    1.14
   1 -12  -1    7.77    0.99
  -1 -12   1    5.32    1.43
   1  12  -1    6.27    1.14
  -1  12   1    5.06    0.93
   0 -12  -1   87.88    7.15
   0 -12   1   91.81    6.80
   0 -12  -1   87.46    7.07
   0 -12  -1   91.25    6.81
   0 -12   1   96.82    7.19
   0 -12   1   91.89    7.02
   0  12   1   94.82    6.79
   0  12  -1   88.32    6.80
  -1 -12  -1   96.81    6.84
  -1 -12  -1   79.46    7.05
   1 -12   1   86.86    7.02
   1 -12   1  102.48    6.70
  -1 -12  -1   79.75    7.00
   1 -12   1   86.84    6.90
   1  12   1   94.06    6.76
  -2 -12  -1  109.89    8.34
  -2 -12  -1  106.61    8.33
   2 -12   1  105.98    8.18
   2 -12   1   98.46    8.07
   2 -12   1  113.11    7.89
  -2 -12  -1   99.35    8.10
   2  12   1  117.79    8.04
   3 -12   1   53.84    4.46
  -3 -12  -1   52.52    4.77
  -3 -12  -1   46.01    4.49
  -3 -12  -1   51.58    4.78
   3 -12   1   52.77    4.30
   3 -12   1   54.44    4.09
   3  12   1   60.48    4.44
  -4 -12  -1  431.75   32.69
  -4 -12  -1  437.48   32.72
   4 -12   1  467.90   32.32
   4 -12   1  454.55   32.46
  -4 -12  -1  427.60   32.64
   4  12   1  444.41   32.70
   4  12   1  499.49   32.57
  -5 -12  -1  163.62   13.44
  -5 -12  -1  182.00   13.59
   5 -12   1  183.78   13.05
  -5 -12  -1  168.74   13.51
   5  12   1  194.53   13.70
   5  12   1  186.22   13.38
  -6 -12  -1   30.12    3.64
   6 -12   1   29.25    2.99
  -6 -12  -1   28.87    4.02
   6 -12   1   31.30    2.75
   6  12   1   37.44    3.76
   6  12   1   28.25    4.24
  -7 -12  -1    5.95    1.83
  -7 -12  -1    4.91    2.27
   7 -12   1    6.20    1.35
   7 -12   1    5.65    1.01
   7  12   1    7.14    2.11
   8 -12   1   19.07    2.39
   8 -12   1   24.26    3.34
  -8 -12  -1   13.21    2.89
   8 -12   1   16.91    1.78
  -8 -12  -1   16.21    2.57
   8  12   1   18.84    2.95
   9 -12   1   16.92    2.72
  -9 -12  -1   12.96    3.12
   9 -12   1   10.57    1.36
   9  12   1   15.57    2.89
  10 -12   1   14.76    2.86
  10  12   1   12.12    3.11
  11  12   1    1.50    3.25
  11  13  -1   -4.24    2.73
  10 -13  -1    6.07    2.41
 -10 -13   1   -1.19    2.17
  10  13  -1    3.46    2.49
   9 -13  -1   -1.46    0.75
   9 -13  -1    0.68    1.56
  -9 -13   1    0.56    1.94
   9  13  -1   -1.40    2.26
   8 -13  -1    7.36    1.08
   8 -13  -1    3.42    1.01
   8 -13  -1    6.19    1.67
  -8 -13   1    5.44    1.99
  -8 -13   1    6.18    2.49
   8  13  -1    9.78    2.31
  -7 -13   1    3.94    2.33
   7 -13  -1    2.11    1.35
   7 -13  -1    2.60    0.87
   7 -13  -1    1.97    0.88
  -7 -13   1    3.27    1.79
  -6 -13   1    5.11    1.76
  -6 -13   1    1.35    2.12
   6 -13  -1    2.37    0.87
   6 -13  -1    1.99    0.74
   6  13  -1    1.91    1.75
  -5 -13   1   24.59    3.92
  -5 -13   1   32.05    3.45
   5 -13  -1   36.35    2.78
   5 -13  -1   35.68    3.12
  -5 -13   1   30.83    3.84
   5  13  -1   40.35    3.53
  -4 -13   1   -0.35    1.65
  -4 -13   1    0.15    1.47
  -4 -13   1    2.11    1.29
   4 -13  -1   -0.22    0.80
   4 -13  -1    0.97    0.61
   4  13  -1    1.87    1.41
  -3 -13   1   34.56    3.53
  -3 -13   1   29.98    3.17
   3 -13  -1   31.43    3.15
   3 -13  -1   37.82    2.79
  -3 -13   1   34.81    3.73
   3  13  -1   37.30    3.34
   2 -13  -1   39.85    3.67
   2 -13  -1   41.28    3.31
   2 -13  -1   40.25    3.81
  -2 -13   1   34.89    3.95
  -2 -13   1   44.48    3.89
  -2 -13   1   44.35    3.64
   2  13  -1   46.25    3.64
  -1 -13   1   15.73    2.18
   1 -13  -1   15.40    1.60
   1 -13  -1   15.52    2.02
  -1 -13   1   11.36    1.89
   1 -13  -1   14.96    2.09
  -1 -13   1   14.53    1.80
   1  13  -1   15.28    1.86
  -1  13   1   14.83    1.63
   0 -13  -1   -0.65    0.95
   0 -13  -1   -0.37    0.72
   0 -13   1   -0.58    1.23
   0 -13   1   -0.48    0.71
   0 -13  -1   -1.85    1.24
   0 -13   1    0.01    0.99
   0  13  -1    0.08    0.85
   0  13   1   -1.00    0.75
   1 -13   1   41.05    3.63
  -1 -13  -1   41.07    3.48
   1 -13   1   38.19    3.82
  -1 -13  -1   37.51    3.99
  -1 -13  -1   38.98    3.75
   1 -13   1   44.26    3.31
   1  13   1   42.24    3.44
  -2 -13  -1   17.52    2.36
   2 -13   1   17.51    2.59
   2 -13   1   21.90    2.35
  -2 -13  -1   17.96    2.47
   2 -13   1   19.02    1.87
  -2 -13  -1   20.39    2.63
   2  13   1   21.50    2.33
   3 -13   1  181.55   11.92
   3 -13   1  162.73   12.19
  -3 -13  -1  151.13   12.41
  -3 -13  -1  155.55   12.22
  -3 -13  -1  152.84   12.43
   3 -13   1  155.88   12.09
   3  13   1  182.87   12.17
   4 -13   1   60.84    4.70
   4 -13   1   62.01    5.10
  -4 -13  -1   55.42    5.51
  -4 -13  -1   56.56    5.58
  -4 -13  -1   56.72    5.19
   4 -13   1   64.44    4.91
   4  13   1   69.04    5.22
  -5 -13  -1   26.04    3.39
   5 -13   1   31.52    2.71
   5 -13   1   25.28    2.51
   5 -13   1   26.94    3.04
  -5 -13  -1   29.61    3.18
  -5 -13  -1   25.88    3.65
   5  13   1   32.84    3.43
   6 -13   1   60.46    4.80
   6 -13   1   57.49    4.82
   6 -13   1   56.96    5.12
  -6 -13  -1   66.35    5.90
  -6 -13  -1   64.51    5.58
   6  13   1   68.18    5.58
  -7 -13  -1    1.19    2.32
  -7 -13  -1    4.55    1.87
   7 -13   1    1.98    1.04
   7 -13   1    1.09    1.34
   7  13   1    1.81    1.99
  -8 -13  -1    5.61    2.26
  -8 -13  -1   -0.60    1.90
   8 -13   1    0.76    1.82
   8 -13   1   -1.13    0.73
   8  13   1   -2.03    2.16
   9 -13   1    2.87    2.14
   9 -13   1   -1.79    0.92
  -9 -13  -1    0.45    2.11
   9  13   1   -1.89    2.42
  10 -13   1    4.26    2.33
 -10 -13  -1    1.47    1.87
  10  13   1   -0.21    2.89
  11  14  -1    2.72    2.90
 -10 -14   1    4.61    2.75
  10  14  -1    4.08    2.77
  -9 -14   1    1.97    2.32
   9 -14  -1    2.79    0.86
   9 -14  -1    4.10    1.55
   9  14  -1    2.79    2.29
   8 -14  -1   21.55    2.71
   8 -14  -1   14.77    1.92
   8 -14  -1   14.61    1.62
  -8 -14   1   13.28    2.69
   8 -14  -1   15.11    1.97
   8  14  -1   18.27    2.96
  -7 -14   1    6.83    2.55
   7 -14  -1    5.21    1.11
   7 -14  -1    5.38    0.95
  -7 -14   1    4.79    2.02
   7 -14  -1    5.66    1.49
   7  14  -1    3.93    2.08
   6 -14  -1   32.44    3.09
  -6 -14   1   37.91    4.29
  -6 -14   1   32.88    4.01
   6  14  -1   35.73    3.72
   5 -14  -1    8.87    1.37
  -5 -14   1    3.82    2.27
  -5 -14   1    8.00    2.13
   5 -14  -1    8.45    1.22
   5  14  -1   11.56    2.05
  -4 -14   1    1.16    1.17
  -4 -14   1   -0.87    1.39
   4 -14  -1   -0.43    0.61
  -4 -14   1    1.98    1.86
   4  14  -1   -1.60    1.35
  -3 -14   1    8.52    1.85
   3 -14  -1   11.06    1.57
   3 -14  -1    9.33    1.80
   3 -14  -1   11.23    1.54
  -3 -14   1   12.84    1.77
  -3 -14   1    8.44    2.16
   3  14  -1   10.36    1.76
  -2 -14   1  119.60    9.69
   2 -14  -1  118.09    9.48
   2 -14  -1  108.63    9.36
  -2 -14   1  122.40    9.61
  -2 -14   1  133.20    9.38
   2 -14  -1  136.19    9.12
   2  14  -1  127.10    9.31
   1 -14  -1    0.08    1.33
  -1 -14   1    0.66    1.03
   1 -14  -1    0.78    1.09
  -1 -14   1    1.23    1.14
  -1 -14   1    1.33    1.56
   1  14  -1    0.69    1.02
  -1  14   1    0.20    0.80
   0 -14  -1    0.69    1.21
   0 -14  -1    0.95    1.39
   0 -14  -1    0.26    0.93
   0 -14   1    2.05    1.28
   0 -14   1    0.70    1.36
   0 -14   1    1.15    0.89
   0  14   1    1.81    0.92
   0  14  -1    0.60    0.93
  -1 -14  -1   69.41    5.20
  -1 -14  -1   60.29    5.67
   1 -14   1   62.71    5.03
  -1 -14  -1   59.48    5.45
   1 -14   1   65.08    5.36
   1 -14   1   68.32    5.57
   1  14   1   69.04    5.15
   2 -14   1  195.73   13.27
   2 -14   1  191.16   13.54
  -2 -14  -1  168.01   13.47
  -2 -14  -1  186.89   13.76
  -2 -14  -1  170.91   13.72
   2 -14   1  172.87   13.59
   2  14   1  190.28   13.42
   3 -14   1   41.98    3.86
   3 -14   1   48.84    4.22
   3 -14   1   47.79    3.61
  -3 -14  -1   38.65    4.28
  -3 -14  -1   42.78    4.09
  -3 -14  -1   41.64    4.62
   3  14   1   48.16    4.06
   4 -14   1   63.34    4.79
   4 -14   1   58.40    4.54
  -4 -14  -1   47.54    5.39
   4 -14   1   55.77    5.03
  -4 -14  -1   57.71    5.42
  -4 -14  -1   56.85    5.09
   4  14   1   65.33    5.10
  -5 -14  -1   -0.53    1.91
   5 -14   1    1.12    0.91
  -5 -14  -1    3.33    1.76
   5 -14   1    1.52    1.40
   5 -14   1    0.77    0.90
   5  14   1    2.78    1.77
   6 -14   1    0.54    0.82
   6 -14   1    0.99    0.95
  -6 -14  -1    3.00    1.96
   6 -14   1    1.59    1.45
  -6 -14  -1    0.45    1.77
   6  14   1   -0.83    1.79
  -7 -14  -1   28.25    3.83
   7 -14   1   22.04    2.44
   7 -14   1   22.89    2.50
   7 -14   1   25.73    3.21
   7  14   1   29.57    3.88
  -8 -14  -1   21.64    3.20
   8 -14   1   23.91    2.38
   8 -14   1   26.17    3.71
   8 -14   1   22.20    2.34
   8  14   1   26.52    3.81
   9 -14   1    1.68    2.20
  -9 -14  -1    1.10    2.49
   9  14   1    1.81    2.41
 -10 -14  -1    4.49    2.40
  10  14   1   10.75    3.12
 -10 -15   1   -2.83    2.87
  10  15  -1    2.33    2.88
  -9 -15   1   -2.27    2.35
   9  15  -1   -1.11    2.46
   8 -15  -1   -1.55    1.00
  -8 -15   1   -3.63    2.04
   8 -15  -1    0.85    1.55
   8  15  -1   -0.10    2.10
   7 -15  -1   -0.21    0.75
   7 -15  -1   -0.49    1.67
   7 -15  -1    1.10    0.98
   7  15  -1   -2.16    1.80
   6 -15  -1   11.69    1.57
   6 -15  -1   10.93    1.97
  -6 -15   1    8.67    2.25
   6  15  -1    7.45    3.24
  -5 -15   1   76.02    6.77
   5 -15  -1   76.72    6.25
   5 -15  -1   79.13    6.47
   5  15  -1   84.22    6.58
   4 -15  -1   83.67    6.68
  -4 -15   1   76.60    7.03
   4 -15  -1   84.43    6.54
   4 -15  -1   76.55    6.30
  -4 -15   1   72.45    6.82
  -4 -15   1   83.23    6.60
   4  15  -1   97.99    6.66
   3 -15  -1    0.85    0.79
  -3 -15   1    2.36    1.31
   3 -15  -1    3.94    1.58
  -3 -15   1    1.60    1.50
   3 -15  -1    2.42    1.21
  -3 -15   1    0.82    1.84
   3  15  -1    3.13    1.49
   2 -15  -1   32.76    3.35
   2 -15  -1   35.85    3.63
  -2 -15   1   30.25    3.21
  -2 -15   1   34.19    3.56
  -2 -15   1   27.60    4.03
   2 -15  -1   32.11    2.83
   2  15  -1   33.98    3.16
   1 -15  -1   11.53    1.71
  -1 -15   1   11.09    2.23
   1 -15  -1   13.24    1.95
  -1 -15   1   12.49    1.71
   1 -15  -1   13.97    2.14
  -1 -15   1    6.77    1.75
  -1  15   1   11.68    1.50
   1  15  -1   11.02    1.66
   0 -15   1    2.42    1.43
   0 -15  -1    1.11    1.29
   0 -15   1    1.97    1.10
   0 -15  -1    4.16    1.63
   0 -15   1    5.03    1.73
   0 -15  -1    3.14    1.13
   0  15   1    5.70    1.15
   0  15  -1    3.89    1.17
   1 -15   1   28.99    2.78
  -1 -15  -1   28.68    3.64
  -1 -15  -1   28.19    2.92
   1 -15   1   28.22    3.58
  -1 -15  -1   30.50    3.41
   1 -15   1   32.00    3.28
   1  15   1   34.43    2.95
   2 -15   1   17.65    1.92
   2 -15   1   20.82    2.81
  -2 -15  -1   16.22    2.42
   2 -15   1   15.94    2.21
  -2 -15  -1   18.62    2.32
  -2 -15  -1   14.85    2.63
   2  15   1   17.06    2.39
   3 -15   1   11.94    1.73
  -3 -15  -1   12.92    1.98
  -3 -15  -1   11.25    2.40
   3 -15   1   13.24    2.12
   3 -15   1   14.57    1.71
  -3 -15  -1    9.73    2.13
   3  15   1   12.74    1.93
   4 -15   1    0.04    1.54
  -4 -15  -1   -1.43    1.53
   4 -15   1   -0.48    0.95
  -4 -15  -1    2.78    1.38
  -4 -15  -1   -0.04    1.96
   4 -15   1    0.17    0.86
   4  15   1    1.38    1.54
   5 -15   1   -1.40    0.84
   5 -15   1    0.01    1.55
   5 -15   1   -1.61    0.87
  -5 -15  -1    0.80    1.80
   5  15   1   -1.93    1.65
   6 -15   1    3.81    1.76
  -6 -15  -1    4.02    2.00
   6 -15   1    1.69    1.00
   6 -15   1    5.30    1.18
   6  15   1    3.55    2.01
  -7 -15  -1    4.42    2.60
   7 -15   1    5.47    1.24
   7 -15   1   10.70    1.96
   7 -15   1    8.63    1.38
   7  15   1    7.56    2.41
  -8 -15  -1   -1.21    2.24
   8 -15   1    0.97    1.99
   8 -15   1    0.50    0.94
   8  15   1    3.45    2.47
  -9 -15  -1    3.06    2.92
   9 -15   1    1.25    2.09
   9  15   1    2.17    2.60
 -10 -15  -1   -0.16    2.94
  10  15   1   -0.13    2.93
 -10 -16   1    1.09    3.28
  10  16  -1    5.16    3.19
  -9 -16   1   -3.03    2.84
   9  16  -1   -2.57    2.41
  -8 -16   1   -1.88    2.49
   8 -16  -1    3.12    1.43
   8  16  -1    0.81    2.35
   7 -16  -1   -1.83    1.60
  -7 -16   1   -0.90    1.98
   7 -16  -1   -1.28    0.85
   7 -16  -1    0.76    1.15
   7  16  -1    1.34    2.19
   6 -16  -1    0.20    1.09
  -6 -16   1    1.40    1.85
   6 -16  -1   -0.84    0.75
   6 -16  -1   -0.33    1.74
   6  16  -1    2.17    1.92
   5 -16  -1   14.47    2.27
   5 -16  -1   15.31    1.69
   5 -16  -1   14.38    1.88
   5  16  -1   12.18    2.28
   4 -16  -1    2.28    1.18
  -4 -16   1    1.42    1.65
   4 -16  -1    1.52    1.61
   4 -16  -1    3.15    0.88
   4  16  -1    2.01    1.70
   3 -16  -1   20.48    2.78
  -3 -16   1   22.20    3.37
   3 -16  -1   23.25    3.31
   3 -16  -1   24.38    2.28
  -3 -16   1   23.95    2.71
   3  16  -1   25.36    3.01
  -2 -16   1    4.99    1.38
  -2 -16   1    8.31    1.94
   2 -16  -1    3.43    1.48
   2 -16  -1    5.66    1.17
   2 -16  -1    5.58    1.81
   2  16  -1    6.14    1.53
  -1 -16   1   25.97    3.86
  -1 -16   1   32.47    2.87
  -1 -16   1   21.08    3.16
   1 -16  -1   32.59    2.77
   1 -16  -1   28.55    3.77
   1 -16  -1   25.47    3.24
  -1  16   1   26.58    2.73
   1  16  -1   30.99    2.97
   0 -16   1    0.75    1.09
   0 -16  -1    2.59    1.15
   0 -16  -1    2.07    1.75
   0 -16   1    1.34    1.38
   0 -16   1    1.85    1.91
   0 -16  -1    1.76    1.53
   0  16  -1    1.19    1.16
   0  16   1    2.63    1.18
  -1 -16  -1   94.38    8.01
  -1 -16  -1  100.51    7.77
   1 -16   1   98.29    8.08
  -1 -16  -1  102.15    8.28
   1 -16   1   90.88    7.93
   1 -16   1  105.12    7.61
   1  16   1  109.54    7.68
  -2 -16  -1   10.10    1.75
   2 -16   1   11.46    2.00
   2 -16   1    9.08    1.34
  -2 -16  -1    7.94    2.26
  -2 -16  -1    9.10    2.05
   2 -16   1    6.95    1.64
   2  16   1    8.30    1.66
  -3 -16  -1    3.70    1.51
   3 -16   1   -1.42    1.61
  -3 -16  -1   -0.72    1.53
   3 -16   1    0.80    0.94
   3 -16   1   -0.35    1.15
   3  16   1   -0.04    1.37
   4 -16   1   93.06    7.99
  -4 -16  -1   95.16    8.39
   4 -16   1  109.50    7.75
   4 -16   1   98.91    8.25
   4  16   1  118.71    8.23
   5 -16   1   28.61    3.63
   5 -16   1   28.00    2.89
   5 -16   1   25.14    2.60
  -5 -16  -1   17.20    3.91
   5  16   1   29.10    3.55
   6 -16   1    1.10    1.11
   6 -16   1   -0.78    1.79
   6 -16   1   -2.07    1.01
  -6 -16  -1   -2.63    1.76
   6  16   1   -2.61    1.96
   7 -16   1   11.69    2.05
   7 -16   1   11.93    1.72
  -7 -16  -1   11.18    2.68
   7 -16   1   10.18    1.95
   7  16   1   11.82    2.64
   8 -16   1    3.58    1.09
  -8 -16  -1    3.17    2.72
   8 -16   1    5.70    2.22
   8  16   1    5.31    2.71
  -9 -16  -1    4.95    3.37
   9  16   1    4.31    2.78
  10  16   1   27.08    4.14
 -10 -17   1    4.08    3.36
  -9 -17   1    1.25    3.42
   9  17  -1    6.16    2.77
  -8 -17   1   -6.37    2.79
   8 -17  -1   -2.88    1.25
   8  17  -1    0.95    2.43
   7 -17  -1   16.47    2.30
  -7 -17   1   16.16    3.19
   7  17  -1   25.94    3.66
   6 -17  -1   18.43    2.64
  -6 -17   1   15.21    2.86
   6 -17  -1   13.42    1.62
   6 -17  -1   17.33    2.59
   6  17  -1   15.51    2.72
   5 -17  -1   29.22    3.70
   5 -17  -1   24.71    2.32
  -5 -17   1   24.08    3.38
   5 -17  -1   19.84    2.95
   5  17  -1   28.60    3.62
   4 -17  -1   11.48    1.93
  -4 -17   1   10.72    2.32
   4 -17  -1   14.02    1.83
   4 -17  -1   18.60    2.45
   4  17  -1   15.97    2.30
  -3 -17   1    4.48    1.99
   3 -17  -1    2.11    1.35
   3 -17  -1    5.63    1.14
   3 -17  -1    3.98    1.97
   3  17  -1    4.81    1.68
   2 -17  -1   15.69    2.08
  -2 -17   1   17.82    2.23
  -2 -17   1   12.27    2.32
   2 -17  -1   16.26    2.60
   2 -17  -1   20.61    2.77
   2  17  -1   17.30    2.56
   1 -17  -1   24.66    3.36
   1 -17  -1   30.17    3.61
  -1 -17   1   30.12    2.89
  -1 -17   1   23.22    3.43
   1 -17  -1   31.48    2.85
   1  17  -1   25.66    3.01
   0 -17   1    1.31    1.89
   0 -17   1    3.75    1.27
   0 -17  -1    2.58    1.54
   0 -17   1   -0.75    1.34
   0 -17  -1    5.03    1.36
   0  17  -1    2.10    1.24
   0  17   1    2.53    1.22
   1 -17   1   40.01    3.45
  -1 -17  -1   37.93    3.65
   1 -17   1   41.43    4.34
   1 -17   1   40.90    4.00
  -1 -17  -1   34.37    4.12
   1  17   1   35.76    3.58
  -2 -17  -1    9.38    1.70
  -2 -17  -1    5.39    1.99
   2 -17   1    7.82    1.45
   2 -17   1    6.97    2.15
   2 -17   1   10.07    1.82
   2  17   1    9.66    1.82
   3 -17   1    0.47    1.31
   3 -17   1    0.64    1.81
   3 -17   1   -0.05    0.98
  -3 -17  -1    2.64    1.43
   3  17   1    2.88    1.52
  -4 -17  -1   19.40    2.95
   4 -17   1   19.29    2.30
   4 -17   1   19.40    2.79
   4 -17   1   21.34    2.79
   4  17   1   23.91    3.20
   5 -17   1   -0.69    1.00
   5 -17   1    0.92    2.00
  -5 -17  -1    0.53    2.00
   5 -17   1    0.04    1.20
   5  17   1    1.25    1.98
   6 -17   1    3.09    2.10
   6 -17   1   -1.48    1.23
   6 -17   1   -1.85    1.00
  -6 -17  -1    1.87    2.24
   6  17   1    0.34    2.10
  -7 -17  -1   -2.30    2.53
   7  17   1   -1.70    2.24
   8 -17   1   -1.87    1.15
   8 -17   1    5.19    1.87
  -8 -17  -1    1.73    2.99
   8  17   1   -1.61    2.36
  -9 -17  -1   -0.84    3.61
   9  17   1   -5.47    2.71
  -9 -18   1   -1.22    3.57
   9  18  -1   -2.15    3.02
   8 -18  -1    0.59    1.36
  -8 -18   1   -0.21    3.06
   8  18  -1   -1.82    2.39
  -7 -18   1   11.18    3.10
   7 -18  -1   11.51    2.01
   7  18  -1    7.05    2.78
   6 -18  -1    2.06    1.56
   6 -18  -1    3.59    1.97
  -6 -18   1   -2.73    2.17
   6  18  -1    1.13    2.16
   5 -18  -1   -1.70    1.32
   5 -18  -1   -0.41    0.85
   5 -18  -1    1.38    1.78
  -5 -18   1   -0.67    2.12
   5  18  -1    0.03    1.78
   4 -18  -1    4.00    2.22
   4 -18  -1   -0.58    0.99
   4 -18  -1   -0.54    1.34
  -4 -18   1    0.48    1.84
  -3 -18   1   -0.51    1.63
   3 -18  -1    0.98    1.36
   3 -18  -1    4.74    1.19
   3  18  -1    1.07    1.69
  -2 -18   1   -0.53    1.78
   2 -18  -1    2.78    1.14
   2  18  -1    0.02    1.53
   1 -18  -1   12.73    2.27
  -1 -18   1   14.79    2.40
   1 -18  -1   16.74    2.24
  -1 -18   1   14.58    2.24
   1  18  -1   13.60    2.09
   0 -18  -1   24.96    3.32
   0 -18  -1   30.16    2.94
   0 -18   1   26.91    3.37
   0 -18   1   30.05    2.94
   0  18   1   27.22    2.90
   0  18  -1   23.33    3.01
   1 -18   1    6.62    1.44
   1 -18   1    6.84    1.78
  -1 -18  -1    8.85    1.61
  -1 -18  -1    1.72    2.12
   1  18   1    6.39    1.62
  -2 -18  -1    4.75    1.36
  -2 -18  -1    2.78    1.84
   2 -18   1    1.63    1.35
   2 -18   1    2.80    1.17
   2  18   1    1.52    1.60
  -3 -18  -1    5.25    2.00
   3 -18   1   -2.13    1.30
   3 -18   1    0.83    1.13
   3  18   1    0.90    1.55
  -4 -18  -1   31.49    4.34
   4 -18   1   31.19    3.90
   4 -18   1   30.69    3.52
   4 -18   1   31.01    3.01
  -5 -18  -1   14.72    2.94
   5 -18   1   11.61    1.66
   5 -18   1   12.88    2.09
   5 -18   1   15.07    2.38
   5  18   1   14.16    2.65
   6 -18   1    5.33    2.08
   6 -18   1    4.11    1.55
  -6 -18  -1    1.45    2.57
   6  18   1    1.82    2.15
  -7 -18  -1    3.89    2.94
   7 -18   1    4.80    1.66
   7  18   1    9.70    2.83
  -8 -18  -1   -1.42    3.15
   8  18   1   -4.60    2.59
  -9 -18  -1    5.22    3.95
   9  18   1    5.59    3.03
  -8 -19   1   -1.97    3.21
   8  19  -1   -0.13    2.85
   7 -19  -1   -2.17    1.76
  -7 -19   1   -0.54    2.81
   7  19  -1   -1.80    2.40
   6 -19  -1    0.01    1.76
  -6 -19   1   -1.39    2.39
   6  19  -1   -0.95    2.23
  -5 -19   1   -0.70    2.42
   5 -19  -1    4.66    1.68
   5  19  -1    2.72    2.28
  -4 -19   1    7.69    2.49
   4 -19  -1    5.10    1.23
   4 -19  -1    5.42    1.76
   4  19  -1    6.93    2.14
   3 -19  -1   -0.57    1.11
  -3 -19   1   -0.18    1.87
   3 -19  -1    1.08    1.61
   3  19  -1   -2.45    2.58
  -2 -19   1   -1.27    1.73
   2 -19  -1   -1.46    1.43
   2 -19  -1    1.65    1.28
   2  19  -1   -0.42    1.62
  -1 -19   1   -2.10    1.61
   1 -19  -1   -0.20    1.25
  -1 -19   1    3.22    1.91
   1  19  -1   -0.89    1.51
   0 -19   1    4.52    1.90
   0 -19  -1    7.01    1.57
   0 -19  -1    3.82    1.91
   0 -19   1    4.92    1.34
   0  19   1    2.77    1.47
  -1 -19  -1    0.46    1.59
   1 -19   1    0.42    1.22
   1 -19   1   -0.27    1.47
   1  19   1    1.68    1.49
   2 -19   1    4.94    1.76
  -2 -19  -1    4.65    2.06
   2 -19   1    3.51    1.37
   2  19   1    1.13    1.69
   3 -19   1    1.33    1.58
  -3 -19  -1    2.54    2.06
   3 -19   1    1.39    1.28
   3  19   1    3.11    1.80
   4 -19   1   -1.93    1.08
  -4 -19  -1   -1.41    2.03
   4 -19   1    1.29    1.60
   4  19   1    0.38    1.96
   5 -19   1   13.13    2.24
  -5 -19  -1   12.30    3.05
   5  19   1   17.26    2.80
   6 -19   1    4.73    1.88
  -6 -19  -1    6.94    2.87
   6  19   1    3.26    2.44
   7 -19   1   -0.39    1.59
  -7 -19  -1    0.62    2.89
   7  19   1   -2.76    2.47
  -8 -19  -1   -1.44    3.52
   8  19   1   -3.61    2.73
  -8 -20   1   -0.60    3.50
   8  20  -1    2.61    2.98
  -7 -20   1    4.06    3.01
   7 -20  -1   -1.48    1.89
   7  20  -1   -1.92    2.56
   6 -20  -1   22.70    3.48
  -6 -20   1   18.54    3.58
   6  20  -1   27.07    3.63
  -5 -20   1    0.48    2.56
   5 -20  -1    6.15    2.73
   5  20  -1    4.01    2.26
  -4 -20   1    0.88    2.49
   4  20  -1    0.98    2.09
   3 -20  -1   -1.59    1.68
   3 -20  -1    0.82    1.08
  -3 -20   1    0.39    1.98
   3  20  -1   -1.16    1.91
   2 -20  -1    6.03    1.51
   2 -20  -1    5.14    1.85
  -2 -20   1    5.46    2.22
   2  20  -1    7.53    2.22
  -1 -20   1   13.73    2.66
   1 -20  -1   15.24    2.74
   1 -20  -1   22.01    2.65
   1  20  -1   19.58    2.55
   0 -20   1   -3.82    1.44
   0 -20  -1    5.55    1.51
   0 -20  -1    0.62    1.75
   0  20   1    1.38    1.49
   1 -20   1    1.23    1.32
  -1 -20  -1   -1.90    1.77
   1 -20   1    0.66    1.67
   1  20   1   -0.33    1.61
  -2 -20  -1    6.19    2.36
   2 -20   1    3.00    1.71
   2 -20   1    8.62    1.55
   2  20   1    5.94    1.96
   3 -20   1    8.77    1.57
   3 -20   1    6.88    3.03
  -3 -20  -1   11.41    2.71
   3  20   1   12.57    2.44
  -4 -20  -1    4.77    2.41
   4  20   1    2.26    2.25
   5 -20   1    4.88    2.34
  -5 -20  -1    7.40    2.86
   5  20   1    6.91    2.45
  -6 -20  -1    9.89    3.32
   6 -20   1    7.13    2.26
   6  20   1   10.91    2.96
  -7 -20  -1   -5.03    2.98
   7 -20   1   -2.21    1.59
   7  20   1    1.13    2.60
   8  20   1   -3.96    2.60
  -7 -21   1    4.49    3.28
   7  21  -1   -3.52    2.78
  -6 -21   1    6.94    2.92
   6 -21  -1    5.76    2.55
   6  21  -1    9.16    2.79
   5 -21  -1   -0.63    2.17
  -5 -21   1    1.39    2.56
   5  21  -1    0.98    2.56
   4 -21  -1    1.70    2.13
  -4 -21   1   -0.87    2.30
   4  21  -1   -2.35    2.21
   3 -21  -1   -3.72    2.00
  -3 -21   1    1.12    2.48
   3  21  -1   -2.03    1.97
  -2 -21   1    1.21    2.34
   2 -21  -1   -4.44    1.92
   2 -21  -1    3.75    1.27
   2  21  -1    3.75    2.02
   1 -21  -1    5.33    2.15
  -1 -21   1    1.52    2.00
   1 -21  -1    2.85    1.50
   1  21  -1   -0.19    2.11
   0 -21  -1    4.81    2.25
   0 -21   1    5.68    2.12
   0  21   1    7.42    1.96
  -1 -21  -1   -2.00    2.04
   1 -21   1   -0.55    1.94
   1  21   1    2.69    1.87
   2 -21   1    5.16    1.64
   2 -21   1    2.45    2.04
  -2 -21  -1    4.27    2.36
   2  21   1    6.54    2.15
  -3 -21  -1    2.10    2.22
   3 -21   1    2.36    2.05
   3  21   1    2.99    2.21
  -4 -21  -1   -0.56    2.40
   4 -21   1    3.82    2.11
   4  21   1    0.29    2.29
   5 -21   1    0.93    2.06
  -5 -21  -1    4.06    2.79
   5  21   1    3.17    2.54
  -6 -21  -1   -1.34    2.79
   6 -21   1   -2.88    2.01
   6  21   1   -1.06    2.71
  -7 -21  -1   -3.58    3.32
   7  21   1   -3.34    2.89
  -6 -22   1    6.32    3.13
   6 -22  -1   -3.45    2.59
   6  22  -1    4.85    3.05
   5 -22  -1    7.64    3.03
  -5 -22   1    6.74    2.94
   5  22  -1   11.44    2.95
   4 -22  -1   -0.06    2.61
  -4 -22   1   -0.83    2.52
   4  22  -1   -1.48    2.45
  -3 -22   1   -1.26    2.33
   3 -22  -1   -1.24    2.30
   3  22  -1    4.11    2.41
  -2 -22   1   -0.42    2.21
   2 -22  -1   -0.38    2.12
   2  22  -1    4.72    2.30
  -1 -22   1    2.87    2.35
   1 -22  -1    4.83    2.28
   1  22  -1    2.79    2.09
   0 -22   1   33.94    4.67
   0 -22  -1   42.11    5.11
   1 -22   1    4.09    2.32
  -1 -22  -1    4.88    2.48
   1  22   1    2.03    2.47
  -2 -22  -1   -4.59    2.13
   2 -22   1    0.09    2.24
   2  22   1    2.38    2.23
  -3 -22  -1    5.84    2.61
   3 -22   1    0.91    2.32
   3  22   1    6.75    2.58
   4 -22   1   31.52    4.17
  -4 -22  -1   34.57    4.95
   4  22   1   32.43    4.69
  -5 -22  -1   19.78    3.99
   5 -22   1   23.93    3.65
   5  22   1   29.67    3.85
   6 -22   1   -2.82    2.54
  -6 -22  -1   -2.96    3.04
   6  22   1   -0.94    2.81
  -5 -23   1    0.26    2.88
   5 -23  -1   -1.28    2.83
   5  23  -1    2.88    2.84
  -4 -23   1    0.42    2.63
   4 -23  -1   -1.87    2.81
   4  23  -1   -2.43    2.67
   3 -23  -1    3.64    2.65
  -3 -23   1   -0.08    2.63
   3  23  -1    1.88    2.62
  -2 -23   1    0.43    2.38
   2 -23  -1   -1.20    2.37
   2  23  -1    5.42    2.40
  -1 -23   1   14.58    3.25
   1 -23  -1   16.75    3.31
   0 -23  -1    1.14    2.46
   0 -23   1    2.80    2.45
  -1 -23  -1   -2.42    2.50
   1 -23   1   -3.28    2.44
   1  23   1    2.17    2.15
  -2 -23  -1   -4.42    2.34
   2 -23   1    1.18    2.34
   2  23   1   -1.03    2.38
  -3 -23  -1    1.02    2.56
   3 -23   1   -1.87    2.56
   3  23   1   -2.70    2.54
  -4 -23  -1    4.06    3.06
   4 -23   1    3.53    2.76
   4  23   1    2.87    2.68
  -5 -23  -1   -0.80    2.95
   5 -23   1    0.41    2.85
   5  23   1   -0.11    3.05
   4 -24  -1   -5.85    2.97
  -4 -24   1    1.47    2.65
   4  24  -1    1.30    2.82
   3 -24  -1   10.10    3.12
  -3 -24   1    8.83    2.95
   3  24  -1    8.45    3.04
   2 -24  -1    5.76    2.73
  -2 -24   1   -1.87    2.75
   2  24  -1    2.56    2.72
   1 -24  -1   14.22    3.29
  -1 -24   1   13.83    3.29
   0 -24  -1   19.23    3.51
   0 -24   1   15.06    3.27
   1 -24   1   41.17    5.65
  -1 -24  -1   40.27    5.32
   1  24   1   41.91    4.98
  -2 -24  -1    8.42    2.94
   2 -24   1   13.47    3.11
   2  24   1   12.12    3.02
   3 -24   1    9.43    3.06
  -3 -24  -1    2.35    2.87
   3  24   1    6.86    2.94
   4 -24   1    0.36    3.11
   4  24   1   -1.59    2.97
   2 -25  -1   13.05    3.33
  -2 -25   1    3.48    2.75
  -1 -25   1    3.94    2.76
   1 -25  -1    1.09    2.72
   0 -25  -1    0.13    2.63
   0 -25   1    1.32    2.79
  -1 -25  -1   -3.24    2.48
   1 -25   1   -6.61    2.51
   2 -25   1   -1.32    2.90
  -2 -25  -1    1.47    3.16
   2  25   1    2.61    2.65
  13   0  -2   -1.23    2.72
  12   0  -2   -0.04    2.46
  12   0  -2    3.33    1.20
  11   0  -2    3.07    1.11
  11   0  -2    5.34    2.25
  10   0  -2    6.84    2.10
  10   0  -2    4.96    1.06
   9   0  -2   77.02    5.99
   9   0  -2   66.55    5.49
   8   0  -2   64.04    5.09
   8   0  -2   67.63    5.51
   7   0  -2  216.78   14.81
  -7   0   2  175.11   14.96
   7   0  -2  221.24   14.99
   6   0  -2   55.71    4.08
  -6   0   2   44.17    4.04
   6   0  -2   50.27    4.08
   5   0  -2  291.45   20.95
   5   0  -2  313.32   21.01
  -5   0   2  271.59   21.02
   4   0  -2   14.68    1.32
  -4   0   2   10.98    1.34
   4   0  -2   10.98    1.30
  -3   0   2  243.47   18.45
  -3   0   2  262.95   18.37
  -3   0   2  260.75   18.39
   3   0  -2  251.23   18.46
   3   0  -2  271.53   18.44
   2   0  -2 9999.00  711.52
  -1   0   2 4233.96  295.69
   1   0  -2 4045.30  295.62
   0   0  -2  360.97   24.79
   0   0   2  334.62   24.78
  -1   0  -2 1962.70  141.42
   2   0   2  939.37   66.76
   3   0   2  355.48   26.94
   3   0   2  395.11   26.80
   4   0   2  479.81   32.83
   4   0   2  439.79   33.02
   5   0   2  144.12   11.76
   5   0   2  154.86   11.45
   5   0   2  176.39   11.54
   6   0   2  137.73   11.47
   6   0   2  149.94   11.08
   6   0   2  170.50   11.20
   7   0   2   -0.62    0.93
   7   0   2   -0.21    1.73
   8   0   2   16.74    2.35
   8   0   2   11.89    2.64
   9   0   2  121.78    9.02
   9   0   2  112.26    9.60
  10   0   2   -0.11    2.50
  10   0   2   -0.74    1.77
  11   0   2    1.97    2.85
  12   0   2   -0.20    3.10
  13  -1  -2   -2.03    2.68
  13   1  -2   -4.05    2.64
  12  -1  -2   -0.01    1.01
  12  -1  -2    1.03    2.27
  12   1  -2    1.26    1.30
  12   1  -2    3.10    2.53
  11  -1  -2   29.99    2.60
  11  -1  -2   27.24    3.84
  11   1  -2   25.96    3.85
  11   1  -2   22.00    2.81
  10  -1  -2   23.73    3.29
  10  -1  -2   20.37    2.18
  10   1  -2   23.17    3.36
  10   1  -2   23.91    2.38
   9  -1  -2    9.44    1.32
   9  -1  -2   13.98    2.17
   9   1  -2   11.03    1.47
   9   1  -2   13.07    2.12
  -8  -1   2  218.29   19.02
   8  -1  -2  285.31   19.03
   8  -1  -2  261.05   18.76
   8   1  -2  281.40   19.04
   8   1  -2  255.12   18.82
   7  -1  -2   32.69    2.80
  -7  -1   2   30.36    3.17
   7  -1  -2   36.43    3.11
   7   1  -2   34.67    3.19
   7   1  -2   31.56    2.81
  -6  -1   2  246.15   18.62
   6  -1  -2  261.54   18.55
   6  -1  -2  271.10   18.45
   6   1  -2  262.50   18.49
  -6   1   2  220.58   18.56
   6   1  -2  277.69   18.58
  -5  -1   2    1.00    0.88
   5  -1  -2    3.54    0.70
   5  -1  -2    5.62    0.91
   5   1  -2    2.90    0.95
  -5   1   2    6.30    0.90
   5   1  -2    2.94    0.68
  -4  -1   2   68.13    4.62
  -4  -1   2   64.84    4.56
  -4  -1   2   57.52    4.73
   4  -1  -2   54.34    4.70
   4  -1  -2   67.49    4.63
  -4   1   2   57.12    4.68
   4   1  -2   65.05    4.72
   4   1  -2   63.81    4.69
   3  -1  -2 2207.43  165.20
  -3  -1   2 2298.17  166.20
   3  -1  -2 2515.79  165.61
   3   1  -2 2174.72  165.82
   2  -1  -2  720.34   48.55
  -2  -1   2  761.90   48.60
   2   1  -2  616.43   48.58
  -2   1   2  633.29   48.50
   1  -1  -2 4818.80  358.62
  -1  -1   2 5053.24  359.14
  -1   1   2 5079.18  358.80
   1   1  -2 5166.79  359.11
   0  -1  -2 1660.94  119.83
  -1  -1  -2  786.76   57.62
   1   1   2  834.07   57.63
  -2  -1  -2  619.20   42.04
   2  -1   2  578.44   41.98
  -2  -1  -2  595.29   41.99
   2   1   2  528.47   42.11
   2   1   2  631.17   42.06
  -3  -1  -2  591.23   40.24
   3  -1   2  558.96   40.21
  -3  -1  -2  556.12   40.19
   3   1   2  527.35   40.39
   3   1   2  592.73   40.30
   4  -1   2  309.58   21.57
   4  -1   2  311.48   21.62
   4  -1   2  290.27   21.86
   4   1   2  275.82   21.85
   4   1   2  324.37   21.71
   5  -1   2   -0.09    0.55
   5  -1   2   -0.39    1.04
   5  -1   2    1.01    0.41
   5   1   2    0.73    0.45
   5   1   2    1.21    0.71
   5   1   2   -1.54    1.08
   6  -1   2    6.03    0.95
   6  -1   2    2.53    1.45
   6  -1   2    5.10    0.77
   6   1   2    6.87    1.10
   6   1   2    4.25    1.53
   7  -1   2    6.08    1.09
   7  -1   2    4.18    1.82
   7   1   2    0.80    1.68
   7   1   2    8.36    1.33
   8  -1   2  222.33   17.08
   8  -1   2  238.26   16.61
   8   1   2  228.34   16.74
   8   1   2  224.02   17.09
   9  -1   2   15.29    2.88
   9  -1   2   12.49    2.61
   9   1   2   16.58    2.93
   9   1   2   13.64    2.14
  10  -1   2    0.81    1.62
  10  -1   2    6.35    2.64
  10   1   2    1.36    1.93
  11  -1   2   17.73    3.65
  11   1   2   24.17    3.85
  12  -1   2    3.87    3.40
  12   1   2    6.62    3.39
  13  -2  -2    1.40    2.70
  13   2  -2    2.44    2.76
  12  -2  -2    0.01    2.25
  12   2  -2    0.62    1.45
  12   2  -2    1.76    2.39
  11  -2  -2   -1.68    1.89
  11  -2  -2    1.87    0.86
  11   2  -2   -0.18    1.15
  10  -2  -2    2.55    1.75
  10  -2  -2    0.85    0.73
  10   2  -2   -0.23    0.86
  10   2  -2   -0.05    1.69
  -9  -2   2    9.78    2.23
   9  -2  -2   15.00    1.71
   9  -2  -2   17.36    2.35
   9   2  -2   16.52    1.97
   9   2  -2   16.36    2.33
   8  -2  -2    0.07    0.58
  -8  -2   2    1.74    1.48
   8  -2  -2   -0.33    1.38
   8   2  -2    0.58    0.80
   8   2  -2   -0.93    1.46
  -7  -2   2   33.02    3.56
   7  -2  -2   39.07    3.18
   7  -2  -2   39.87    3.49
   7   2  -2   40.39    3.29
   7   2  -2   43.41    3.62
   6  -2  -2    0.59    0.86
   6  -2  -2    0.93    0.57
  -6  -2   2    1.77    1.02
   6   2  -2    1.22    0.69
   6   2  -2    1.05    0.97
   5  -2  -2    1.19    0.78
  -5  -2   2    1.32    0.56
  -5  -2   2    2.56    0.93
  -5  -2   2    2.13    0.67
   5  -2  -2    1.74    0.55
   5   2  -2    1.44    0.90
   5   2  -2    0.82    0.68
  -4  -2   2  698.85   46.84
  -4  -2   2  608.82   46.91
   4  -2  -2  615.92   46.84
   4  -2  -2  655.06   46.78
  -4  -2   2  697.55   46.89
   4   2  -2  692.17   46.90
   4   2  -2  732.28   46.93
  -4   2   2  564.63   46.84
   3  -2  -2  126.01    9.98
  -3  -2   2  134.34   10.07
   3  -2  -2  135.01    9.97
  -3  -2   2  152.99   10.12
  -3  -2   2  153.28   10.06
   3   2  -2  139.36   10.12
   3   2  -2  134.50   10.12
   2  -2  -2    1.71    0.25
   2  -2  -2    0.75    0.37
  -2  -2   2    2.16    0.47
  -2  -2   2   -0.33    0.58
   2   2  -2    1.60    0.41
   2   2  -2   -0.70    0.57
  -2   2   2    1.26    0.26
  -2   2   2    0.91    0.27
   1  -2  -2 2832.95  208.04
  -1  -2   2 2808.94  208.64
   1   2  -2 2890.56  208.62
  -1   2   2 3087.66  208.38
   0  -2  -2    1.32    0.49
   0  -2   2    1.90    0.45
   0   2   2    1.14    0.37
   0   2   2    2.08    0.51
   0   2  -2    1.95    0.45
  -1  -2  -2  225.55   15.71
   1  -2   2  221.21   15.62
  -1   2  -2  219.54   15.59
   1   2   2  192.08   15.67
   1   2   2  235.58   15.70
  -2  -2  -2  265.80   19.02
  -2  -2  -2  234.54   19.03
   2  -2   2  280.47   18.89
  -2  -2  -2  279.93   18.97
  -3  -2  -2   36.30    2.82
  -3  -2  -2   36.95    2.72
   3  -2   2   35.25    2.57
   3   2   2   26.99    2.90
   3   2   2   38.92    2.84
  -4  -2  -2  106.71    7.86
   4  -2   2  108.68    7.77
   4  -2   2  106.82    7.80
   4  -2   2  101.56    8.18
  -4  -2  -2  110.95    7.94
   4   2   2  103.20    8.15
   4   2   2  122.02    8.04
   5  -2   2   34.65    3.53
   5  -2   2   45.30    3.08
  -5  -2  -2   44.17    2.98
   5  -2   2   40.39    2.98
  -5  -2  -2   33.19    3.04
   5   2   2   44.63    3.36
   5   2   2   35.26    3.67
   6  -2   2   29.37    2.40
   6  -2   2   25.63    3.14
   6  -2   2   26.31    2.20
   6   2   2   27.92    3.09
   6   2   2   30.31    2.72
   7  -2   2   16.85    2.69
   7  -2   2   21.77    2.10
   7   2   2   20.40    2.81
   8  -2   2   43.24    5.13
   8  -2   2   55.56    4.24
   8   2   2   46.28    5.04
   8   2   2   57.26    4.68
   9  -2   2    8.17    2.53
   9  -2   2    7.73    1.44
   9   2   2    5.70    1.92
   9   2   2    6.45    2.57
  10  -2   2    0.06    1.43
  10  -2   2   -0.77    2.32
  10   2   2   -2.07    1.93
  10   2   2   -2.09    2.28
  11  -2   2    4.79    2.91
  11   2   2    5.36    3.02
  12  -2   2    3.75    3.28
  12   2   2    4.67    3.23
  13  -3  -2   -0.88    2.66
  13   3  -2   -1.37    2.82
  12   3  -2    2.54    1.59
  12   3  -2    3.47    2.67
  11  -3  -2   -0.52    1.87
  11  -3  -2    0.22    0.81
  11   3  -2   -1.77    2.06
  11   3  -2   -3.09    1.25
  10  -3  -2    8.04    1.99
  10  -3  -2    7.47    1.07
  10   3  -2    4.56    1.31
  10   3  -2    7.44    2.11
   9  -3  -2   13.17    2.13
   9  -3  -2   12.34    1.41
  -9  -3   2   13.17    2.26
   9   3  -2   13.35    1.90
   9   3  -2   12.87    2.25
   8  -3  -2    1.03    1.40
   8  -3  -2    0.33    0.82
  -8  -3   2    1.30    1.47
   8   3  -2    1.43    0.95
   8   3  -2   -0.16    1.47
   7  -3  -2    8.63    1.49
   7  -3  -2    8.16    1.07
  -7  -3   2   10.98    1.83
   7   3  -2    6.98    1.60
   7   3  -2   10.83    1.55
  -6  -3   2    9.97    1.19
  -6  -3   2   10.26    1.58
   6  -3  -2   10.37    1.54
   6  -3  -2   11.56    1.21
  -6  -3   2    8.59    1.24
   6   3  -2   10.04    1.52
   6   3  -2   10.58    1.32
  -5  -3   2  154.83   10.84
  -5  -3   2  140.69   10.99
  -5  -3   2  150.25   10.92
   5  -3  -2  160.00   10.74
   5  -3  -2  138.99   10.87
   5   3  -2  161.88   10.97
   5   3  -2  139.60   10.93
  -4  -3   2  484.17   31.56
   4  -3  -2  404.88   31.43
   4  -3  -2  412.95   31.35
  -4  -3   2  430.68   31.56
  -4  -3   2  437.81   31.48
   4   3  -2  442.95   31.55
   4   3  -2  475.21   31.54
  -3  -3   2   47.08    3.74
  -3  -3   2   47.22    3.68
  -3  -3   2   50.07    3.67
   3  -3  -2   45.60    3.51
   3   3  -2   50.66    3.65
   3   3  -2   47.83    3.70
   2  -3  -2 2234.66  175.73
  -2  -3   2 2457.97  177.42
  -2   3   2 2655.38  176.39
   2   3  -2 2459.71  177.45
   1  -3  -2    9.62    0.82
   1  -3  -2   11.08    1.13
  -1  -3   2   10.17    1.22
   1   3  -2   11.80    0.96
  -1   3   2   10.51    1.07
   1   3  -2   10.38    1.27
   0  -3  -2  685.45   56.75
   0  -3  -2  856.60   56.83
   0  -3   2  821.58   56.81
   0   3   2  806.68   56.82
   0   3  -2  825.02   56.80
  -1  -3  -2  532.53   38.60
  -1  -3  -2  480.42   38.57
   1  -3   2  586.49   38.53
   1   3   2  577.23   38.61
   1   3   2  483.97   38.56
  -1   3  -2  588.65   38.50
  -2  -3  -2  225.66   17.85
  -2  -3  -2  233.66   17.93
   2  -3   2  260.12   17.70
  -2  -3  -2  265.34   17.82
   2   3   2  275.48   17.87
   2   3   2  229.81   17.85
  -3  -3  -2  202.80   16.20
   3  -3   2  219.19   15.94
  -3  -3  -2  236.06   16.12
  -3  -3  -2  231.73   16.16
   3   3   2  213.93   16.22
   3   3   2  241.51   16.18
  -4  -3  -2   27.85    2.25
  -4  -3  -2   26.35    2.20
  -4  -3  -2   21.86    2.37
   4   3   2   27.26    2.40
   4   3   2   23.89    2.53
   5  -3   2  125.88    8.58
   5  -3   2  112.25    9.04
   5  -3   2  121.13    8.56
  -5  -3  -2  123.96    8.72
   5   3   2  108.36    9.07
   5   3   2  124.45    8.94
   6  -3   2   60.97    4.73
   6  -3   2   64.83    5.49
   6  -3   2   68.51    4.82
  -6  -3  -2   67.26    4.75
   6   3   2   63.38    5.43
   6   3   2   64.91    5.33
   7  -3   2   53.86    5.52
   7  -3   2   70.04    4.78
   7   3   2   62.37    5.20
   7   3   2   58.96    5.45
   8  -3   2   25.39    4.00
   8  -3   2   36.25    2.87
   8   3   2   24.81    3.56
   8   3   2   33.14    3.93
   9  -3   2   -1.21    1.04
   9  -3   2   -0.65    1.96
   9   3   2   -1.17    2.08
   9   3   2   -0.23    1.78
  10  -3   2    2.97    1.29
  10  -3   2    7.40    2.62
  10   3   2   -1.52    2.15
  10   3   2    3.65    2.54
  11  -3   2    0.68    2.85
  11   3   2    2.58    2.93
  12  -3   2    0.14    3.20
  12   3   2    5.28    3.14
  13  -4  -2   -0.93    2.60
  13   4  -2   -3.46    2.77
  12  -4  -2    5.46    2.30
  12   4  -2    0.36    2.47
  12   4  -2    0.80    1.80
  11  -4  -2    2.19    1.86
  11  -4  -2    2.54    0.76
  11   4  -2    1.53    2.33
  11   4  -2    1.20    1.48
  10  -4  -2   20.39    1.93
  10  -4  -2   21.20    3.13
  10   4  -2   21.02    3.00
  10   4  -2   22.86    2.69
   9  -4  -2    2.32    1.48
  -9  -4   2    2.17    1.49
   9  -4  -2    1.83    0.86
   9   4  -2    0.56    1.02
   9   4  -2   -1.26    1.70
   8  -4  -2   98.90    7.93
   8  -4  -2  111.81    8.31
  -8  -4   2   97.74    8.49
   8   4  -2  114.59    8.26
   8   4  -2  119.11    8.49
  -7  -4   2  305.27   21.98
   7  -4  -2  317.05   21.92
   7  -4  -2  300.00   22.12
  -7  -4   2  270.75   22.27
   7   4  -2  321.30   22.18
   7   4  -2  322.70   22.23
  -6  -4   2   15.01    2.28
  -6  -4   2   18.64    1.85
   6  -4  -2   19.26    2.00
   6  -4  -2   20.77    1.66
  -6  -4   2   18.76    2.14
   6   4  -2   19.88    2.30
   6   4  -2   20.80    2.03
   5  -4  -2  242.09   17.11
  -5  -4   2  247.08   17.38
  -5  -4   2  224.72   17.40
  -5  -4   2  243.33   17.31
   5  -4  -2  226.23   17.30
   5   4  -2  268.03   17.39
   5   4  -2  228.72   17.36
  -4  -4   2   41.97    3.23
  -4  -4   2   35.75    3.33
  -4  -4   2   40.15    3.29
   4  -4  -2   37.63    2.95
   4   4  -2   39.95    3.29
   4   4  -2   44.87    3.24
  -3  -4   2  409.23   26.29
   3  -4  -2  355.96   26.14
   3  -4  -2  320.66   26.12
  -3  -4   2  366.42   26.25
  -3  -4   2  374.62   26.32
   3   4  -2  359.23   26.29
   3   4  -2  384.90   26.24
   2  -4  -2    1.98    0.23
  -2  -4   2    2.97    0.55
   2  -4  -2    1.67    0.47
  -2  -4   2    1.50    0.69
   2   4  -2    0.97    0.59
   2   4  -2    3.39    0.59
  -2   4   2    2.16    0.38
  -1  -4   2  658.38   44.49
   1  -4  -2  592.22   44.52
  -1  -4   2  646.50   44.58
   1   4  -2  599.80   44.64
  -1   4   2  651.97   44.51
   1   4  -2  603.91   44.48
   0  -4  -2 6882.16  497.52
   0  -4   2 6834.54  497.40
   0   4   2 7111.68  497.56
   0   4  -2 7047.14  497.39
  -1  -4  -2   10.32    1.17
   1  -4   2   10.68    1.00
  -1  -4  -2    6.93    1.05
   1   4   2    6.59    1.02
   1   4   2   10.06    1.18
  -1   4  -2    9.91    0.91
  -2  -4  -2  249.61   18.31
  -2  -4  -2  286.22   18.31
  -2  -4  -2  234.30   18.31
   2  -4   2  269.39   18.17
   2   4   2  239.92   18.31
   2   4   2  248.35   18.32
  -3  -4  -2  106.87    7.72
  -3  -4  -2  117.50    7.78
   3  -4   2  107.40    7.51
  -3  -4  -2   97.11    7.80
   3   4   2   89.18    7.78
   3   4   2  110.81    7.81
  -4  -4  -2  775.14   52.53
  -4  -4  -2  731.37   52.56
  -4  -4  -2  670.27   52.64
   4   4   2  793.15   52.63
   4   4   2  714.61   52.65
  -5  -4  -2   35.11    3.40
  -5  -4  -2   38.99    3.19
  -5  -4  -2   38.10    3.14
   5   4   2   45.59    3.45
   5   4   2   33.78    3.47
   6  -4   2   38.49    3.82
  -6  -4  -2   41.49    3.21
  -6  -4  -2   30.96    3.53
   6  -4   2   40.43    2.92
  -6  -4  -2   42.50    3.22
   6   4   2   42.34    3.80
   6   4   2   38.00    3.62
   7  -4   2   -1.09    1.65
   7  -4   2    0.83    0.63
   7   4   2   -1.23    1.57
   7   4   2    0.04    1.34
   8  -4   2    0.63    0.80
   8  -4   2   -1.66    1.89
   8   4   2   -0.43    1.88
   8   4   2    0.53    1.63
   9  -4   2   -0.60    2.17
   9  -4   2    1.82    1.00
   9   4   2    1.57    1.90
   9   4   2    2.89    2.37
  10  -4   2    7.81    1.29
  10  -4   2   11.53    2.85
  10   4   2    9.41    3.00
  10   4   2    8.19    2.58
  11  -4   2    2.49    2.95
  11   4   2    2.39    3.04
  12  -4   2    6.71    3.32
  12   4   2    1.29    3.05
  13  -5  -2   -2.58    2.12
  13   5  -2   -0.39    2.80
  12  -5  -2   34.98    4.20
  12   5  -2   29.61    4.06
  12   5  -2   20.93    3.21
  11  -5  -2    0.66    1.85
  11  -5  -2    4.37    0.73
  11   5  -2    6.36    1.71
  11   5  -2    3.81    2.44
  10  -5  -2    3.42    1.73
  10   5  -2    2.65    2.13
  10   5  -2    7.19    1.52
   9  -5  -2    3.27    1.49
   9  -5  -2    4.00    0.90
   9   5  -2    3.68    1.26
   9   5  -2    4.92    2.00
   8  -5  -2  113.94    8.23
  -8  -5   2  107.24    8.27
   8  -5  -2  111.79    8.57
  -8  -5   2  102.38    8.83
   8   5  -2  114.50    8.60
   8   5  -2  125.20    8.84
  -7  -5   2    9.49    1.29
  -7  -5   2   10.85    1.92
   7  -5  -2   11.65    1.30
   7  -5  -2    9.43    1.59
  -7  -5   2   11.79    1.58
   7   5  -2   13.17    1.96
   7   5  -2   12.70    1.79
  -6  -5   2   22.08    2.48
   6  -5  -2   21.97    2.17
   6  -5  -2   24.01    1.79
  -6  -5   2   21.84    2.15
  -6  -5   2   19.36    2.41
   6   5  -2   23.09    2.27
   6   5  -2   21.70    2.50
   5  -5  -2   47.43    3.58
  -5  -5   2   45.90    3.88
  -5  -5   2   45.09    3.97
  -5  -5   2   50.25    4.06
   5   5  -2   49.48    3.97
   5   5  -2   54.83    4.03
   4  -5  -2  790.95   59.70
  -4  -5   2  893.54   59.96
  -4  -5   2  937.87   59.92
   4  -5  -2  745.41   59.75
  -4  -5   2  825.07   59.94
   4   5  -2  858.51   59.87
   4   5  -2  833.37   59.92
  -3  -5   2  217.32   16.28
  -3  -5   2  221.77   16.31
  -3  -5   2  226.94   16.25
   3   5  -2  223.72   16.31
   3   5  -2  237.69   16.23
   2  -5  -2    1.82    0.26
  -2  -5   2    1.77    0.51
   2  -5  -2    2.00    0.52
  -2  -5   2    1.79    0.71
  -2  -5   2    1.83    0.64
   2   5  -2    2.13    0.55
   2   5  -2    2.10    0.62
   1  -5  -2  584.96   45.25
  -1  -5   2  661.89   45.43
  -1  -5   2  686.86   45.33
   1   5  -2  630.82   45.41
   1   5  -2  614.58   45.33
  -1   5   2  643.94   45.35
   0  -5  -2 4067.42  277.16
   0  -5   2 3655.69  276.48
   0   5  -2 3908.26  276.70
   0   5   2 3762.20  276.64
   1  -5   2    1.18    0.51
  -1  -5  -2    0.62    0.52
  -1  -5  -2    1.69    0.63
   1   5   2    1.53    0.66
   1   5   2    0.57    0.62
  -2  -5  -2  261.70   17.23
  -2  -5  -2  211.34   17.16
   2  -5   2  251.45   17.06
  -2  -5  -2  236.93   17.17
   2   5   2  220.96   17.15
   2   5   2  248.74   17.22
  -3  -5  -2   -0.45    0.72
   3  -5   2   -0.04    0.33
  -3  -5  -2   -0.64    0.68
  -3  -5  -2   -1.50    0.66
   3   5   2   -0.71    0.82
   3   5   2   -1.03    0.79
  -4  -5  -2  793.15   55.95
   4  -5   2  770.88   55.72
  -4  -5  -2  736.34   55.97
  -4  -5  -2  763.28   56.08
   4   5   2  872.24   56.06
   4   5   2  773.96   56.06
  -5  -5  -2   85.70    6.04
  -5  -5  -2   77.40    6.02
  -5  -5  -2   64.20    6.12
   5   5   2   81.12    6.29
   5   5   2   86.15    6.19
  -6  -5  -2   -0.51    1.08
  -6  -5  -2   -0.36    0.84
  -6  -5  -2    0.40    0.79
   6  -5   2   -0.90    1.30
   6   5   2    0.27    1.21
   6   5   2   -1.47    1.42
   7  -5   2   -4.04    1.54
  -7  -5  -2   -1.24    1.18
  -7  -5  -2    1.04    0.88
   7  -5   2    0.91    0.46
  -7  -5  -2    0.17    0.77
   7   5   2    0.65    1.39
   7   5   2    0.17    1.82
   8  -5   2   11.55    2.43
   8  -5   2   11.71    1.53
   8   5   2   11.47    2.27
   8   5   2   13.80    2.69
   9  -5   2    5.74    1.10
   9  -5   2    8.23    2.46
   9   5   2    9.77    2.55
   9   5   2    4.90    2.14
  10  -5   2   -0.48    0.83
  10  -5   2    2.71    2.49
  10   5   2   -3.69    2.08
  10   5   2    0.77    2.36
  11  -5   2    9.47    3.02
  11   5   2   14.35    3.43
  12  -5   2    3.37    3.31
  12   5   2   -0.85    2.99
  13   6  -2    5.14    3.30
  12  -6  -2    7.72    2.41
  12   6  -2    2.13    2.74
  12   6  -2    3.87    2.25
  11  -6  -2    8.83    2.13
  11   6  -2    7.34    2.60
  11   6  -2    8.04    1.97
  10  -6  -2   21.44    2.87
  10  -6  -2   16.00    2.07
  10   6  -2   20.31    2.97
  10   6  -2   14.90    2.31
   9  -6  -2    5.39    1.60
   9  -6  -2    6.34    0.99
   9   6  -2    7.13    2.09
   9   6  -2    7.51    1.55
  -8  -6   2   17.30    2.11
  -8  -6   2   22.59    2.96
  -8  -6   2   19.79    2.60
   8  -6  -2   15.45    2.17
   8  -6  -2   20.65    1.88
   8   6  -2   20.63    2.53
   8   6  -2   17.78    2.79
  -7  -6   2    7.66    1.59
  -7  -6   2    9.18    1.28
   7  -6  -2    8.08    1.45
   7  -6  -2    9.66    1.13
  -7  -6   2    9.33    1.83
   7   6  -2    9.89    1.76
   7   6  -2    8.97    1.48
  -6  -6   2  103.54    7.65
   6  -6  -2   91.08    7.37
   6  -6  -2   98.60    7.17
  -6  -6   2  100.43    7.69
  -6  -6   2   99.22    7.46
   6   6  -2  104.20    7.56
   6   6  -2   98.06    7.56
   5  -6  -2   21.44    1.65
  -5  -6   2   19.94    2.33
   5  -6  -2   16.51    1.74
  -5  -6   2   19.81    2.04
  -5  -6   2   18.31    2.13
   5   6  -2   20.66    2.16
   5   6  -2   20.66    2.23
  -4  -6   2   28.10    2.50
  -4  -6   2   26.18    2.49
  -4  -6   2   29.68    2.70
   4  -6  -2   22.09    2.18
   4  -6  -2   28.49    2.20
   4   6  -2   33.35    2.55
   4   6  -2   26.59    2.49
  -3  -6   2  231.10   16.27
  -3  -6   2  224.57   16.32
   3  -6  -2  228.22   16.17
  -3  -6   2  233.36   16.36
   3  -6  -2  194.82   16.04
   3   6  -2  253.72   16.26
   3   6  -2  214.00   16.32
  -2  -6   2  451.85   34.70
   2  -6  -2  485.12   34.47
  -2  -6   2  522.54   34.63
  -2  -6   2  537.50   34.71
   2   6  -2  443.48   34.59
   2   6  -2  470.94   34.70
   1  -6  -2  495.86   36.72
   1  -6  -2  501.75   36.85
  -1  -6   2  550.01   36.92
  -1  -6   2  532.66   36.79
   1   6  -2  514.44   36.80
  -1   6   2  505.03   36.70
   1   6  -2  506.19   36.89
  -1   6   2  526.49   36.83
   0  -6  -2  475.69   34.29
   0  -6   2  474.39   34.26
   0  -6  -2  460.17   34.17
   0  -6   2  482.09   34.16
   0   6  -2  435.71   34.16
   0   6  -2  481.12   34.24
   0   6   2  509.21   34.15
   0   6   2  519.32   34.28
  -1  -6  -2  692.29   51.54
   1  -6   2  698.11   51.47
   1  -6   2  724.71   51.54
  -1  -6  -2  813.66   51.65
   1   6   2  770.13   51.53
   1   6   2  644.39   51.58
  -2  -6  -2   33.78    2.83
  -2  -6  -2   33.14    2.88
   2  -6   2   36.57    2.65
   2   6   2   29.86    2.79
   2   6   2   32.81    2.92
  -3  -6  -2  206.65   14.52
  -3  -6  -2  211.71   14.55
   3  -6   2  206.70   14.31
  -3  -6  -2  168.38   14.65
   3   6   2  204.21   14.53
   3   6   2  198.31   14.55
  -4  -6  -2    6.82    1.32
  -4  -6  -2    4.43    0.97
   4  -6   2    7.32    0.79
  -4  -6  -2    5.30    1.09
   4   6   2    5.21    1.17
   4   6   2    6.35    1.38
  -5  -6  -2   19.33    2.17
  -5  -6  -2   17.50    2.18
  -5  -6  -2   19.05    2.01
   5  -6   2   18.07    1.41
   5   6   2   15.19    2.33
   5   6   2   15.67    2.45
   6  -6   2   20.86    1.50
  -6  -6  -2   18.13    2.33
  -6  -6  -2   15.25    2.39
   6  -6   2   17.09    2.42
  -6  -6  -2   20.95    2.22
   6   6   2   21.12    2.75
   6   6   2   21.23    2.87
   7  -6   2   82.67    7.45
  -7  -6  -2   94.39    7.03
  -7  -6  -2   92.92    7.01
   7   6   2   93.61    7.47
   7   6   2   94.71    7.48
   8  -6   2   15.33    2.68
  -8  -6  -2   13.04    1.85
   8  -6   2   15.24    1.50
   8   6   2   18.92    2.95
   8   6   2   15.22    2.53
   9  -6   2    9.42    1.22
   9  -6   2    8.54    2.55
   9   6   2   11.65    2.52
  10  -6   2   15.25    2.37
  10  -6   2   27.47    3.61
  10   6   2   23.86    3.57
  11  -6   2   19.72    3.51
  11   6   2   14.58    3.55
  12  -6   2    2.67    3.30
  12   6   2   -0.89    3.20
  12  -7  -2   17.78    2.78
  12   7  -2   15.81    3.22
  11  -7  -2    4.77    2.21
  11   7  -2    1.31    2.28
  11   7  -2    1.07    1.90
  10  -7  -2   24.83    3.11
  10  -7  -2   21.28    2.31
  10   7  -2   23.54    3.19
  10   7  -2   29.61    3.91
   9  -7  -2    4.97    1.54
   9  -7  -2    4.89    0.97
  -9  -7   2    4.81    1.10
  -9  -7   2    4.44    1.41
   9   7  -2    4.38    1.52
   9   7  -2    5.89    2.05
  -8  -7   2   29.06    3.47
   8  -7  -2   22.55    2.89
   8  -7  -2   30.95    2.48
  -8  -7   2   26.74    2.77
  -8  -7   2   27.62    3.28
   8   7  -2   33.73    3.57
   8   7  -2   30.97    3.19
  -7  -7   2   12.72    1.90
  -7  -7   2   13.51    2.09
   7  -7  -2   12.08    1.69
   7  -7  -2   13.67    1.36
  -7  -7   2    9.19    2.16
   7   7  -2   12.16    1.81
   7   7  -2   13.99    2.08
   6  -7  -2   -1.52    0.80
  -6  -7   2   -0.23    0.82
  -6  -7   2   -0.33    1.12
   6  -7  -2   -0.22    0.51
   6   7  -2    0.20    0.86
   6   7  -2   -0.47    1.08
  -5  -7   2  118.31    8.90
   5  -7  -2  113.00    8.67
   5  -7  -2  124.65    8.62
  -5  -7   2  118.25    8.96
   5   7  -2  118.46    8.89
   5   7  -2  120.67    8.96
  -4  -7   2  428.05   30.24
   4  -7  -2  411.75   29.79
  -4  -7   2  426.83   29.98
  -4  -7   2  399.81   29.97
   4   7  -2  397.63   30.00
   4   7  -2  440.88   29.94
  -3  -7   2  436.13   31.73
   3  -7  -2  421.08   31.51
  -3  -7   2  420.41   31.77
  -3  -7   2  447.55   31.84
   3   7  -2  479.86   31.72
   3   7  -2  455.46   31.83
   2  -7  -2   42.46    3.26
   2  -7  -2   46.04    3.03
  -2  -7   2   43.87    3.24
  -2  -7   2   38.29    3.49
  -2  -7   2   38.47    3.38
   2   7  -2   38.58    3.42
   2   7  -2   37.90    3.23
  -1  -7   2  608.45   44.00
  -1  -7   2  691.29   43.90
   1  -7  -2  624.10   43.97
   1  -7  -2  650.59   43.82
   1   7  -2  592.22   43.88
   1   7  -2  593.39   43.98
  -1   7   2  593.48   43.92
  -1   7   2  575.22   43.79
   0  -7   2   35.92    3.25
   0  -7  -2   44.83    3.31
   0  -7  -2   37.51    3.05
   0  -7   2   41.58    3.03
   0   7   2   41.28    3.24
   0   7  -2   35.17    3.05
   0   7  -2   40.99    3.15
   0   7   2   40.08    3.01
   1  -7   2  155.11   10.41
   1  -7   2  154.92   10.53
  -1  -7  -2  142.70   10.62
  -1  -7  -2  135.29   10.49
   1   7   2  124.27   10.57
   1   7   2  152.49   10.47
  -2  -7  -2  179.72   12.60
   2  -7   2  178.14   12.46
  -2  -7  -2  158.14   12.54
   2   7   2  181.69   12.63
   2   7   2  164.67   12.51
   3  -7   2  182.62   12.77
  -3  -7  -2  191.67   13.03
  -3  -7  -2  151.24   12.93
  -3  -7  -2  170.90   12.97
   3   7   2  184.56   12.96
   3   7   2  182.82   13.04
   4  -7   2   39.82    2.94
  -4  -7  -2   36.76    3.33
  -4  -7  -2   33.12    3.31
   4   7   2   38.64    3.39
   4   7   2   43.57    3.57
  -5  -7  -2    1.59    0.93
  -5  -7  -2    1.96    1.25
   5  -7   2    2.01    0.50
   5   7   2    0.74    1.28
   5   7   2    1.99    1.22
  -6  -7  -2    2.86    1.40
   6  -7   2    2.42    0.47
  -6  -7  -2    1.45    1.04
  -6  -7  -2    1.34    1.44
   6   7   2    1.58    1.54
   6   7   2    1.00    1.44
   7  -7   2   29.76    2.20
  -7  -7  -2   28.55    3.16
   7  -7   2   25.88    3.58
  -7  -7  -2   27.79    3.14
  -7  -7  -2   28.37    2.92
   7   7   2   26.29    3.49
   7   7   2   31.33    3.55
  -8  -7  -2   51.34    4.35
  -8  -7  -2   53.47    4.58
   8  -7   2   51.15    5.24
   8  -7   2   54.88    3.95
   8   7   2   49.86    5.25
   8   7   2   56.20    5.45
   9  -7   2    7.95    2.46
   9  -7   2    8.97    1.06
   9   7   2    4.31    2.14
   9   7   2    7.83    2.67
  10  -7   2   12.79    2.91
  10   7   2   16.41    3.31
  11  -7   2    2.80    2.82
  11   7   2    4.34    2.88
  12  -7   2    2.08    3.35
  12   7   2    4.32    3.54
  12  -8  -2    6.13    1.89
  12   8  -2   -2.40    2.66
  11  -8  -2   42.67    4.03
  11   8  -2   33.25    4.51
  11   8  -2   27.33    4.27
  10  -8  -2    0.16    1.50
  10  -8  -2    1.77    0.93
  10   8  -2    0.22    2.05
  10   8  -2    2.37    1.63
   9  -8  -2   35.69    3.05
  -9  -8   2   31.81    3.95
  -9  -8   2   29.48    3.20
   9  -8  -2   36.20    3.49
   9   8  -2   40.36    3.98
   9   8  -2   38.15    3.70
   8  -8  -2    2.37    0.78
   8  -8  -2    1.63    1.19
  -8  -8   2    1.02    1.09
  -8  -8   2    0.40    1.79
   8   8  -2    1.74    1.75
   8   8  -2    0.66    1.32
  -7  -8   2   -0.86    1.55
  -7  -8   2   -0.27    0.96
  -7  -8   2   -1.72    1.25
   7  -8  -2    1.60    0.63
   7  -8  -2   -0.84    1.01
   7   8  -2   -1.42    1.12
   7   8  -2    0.30    1.42
  -6  -8   2   15.00    2.00
  -6  -8   2   10.62    1.88
   6  -8  -2   11.80    1.44
   6  -8  -2   11.94    1.72
  -6  -8   2   14.67    2.03
   6   8  -2   14.94    1.97
   6   8  -2   11.93    1.74
   5  -8  -2   49.85    4.35
  -5  -8   2   57.03    4.90
  -5  -8   2   58.67    4.74
  -5  -8   2   58.63    4.77
   5  -8  -2   58.72    4.41
   5   8  -2   60.37    4.81
   5   8  -2   63.19    4.68
  -4  -8   2    0.91    0.86
   4  -8  -2    0.68    0.49
  -4  -8   2   -0.56    0.78
  -4  -8   2    0.67    1.12
   4  -8  -2    0.27    0.29
   4   8  -2    1.23    0.88
   4   8  -2    1.00    0.86
   3  -8  -2  386.48   28.48
  -3  -8   2  420.38   28.85
   3  -8  -2  415.89   28.66
  -3  -8   2  385.40   28.70
  -3  -8   2  383.38   28.78
   3   8  -2  405.66   28.81
   3   8  -2  406.15   28.69
  -2  -8   2   22.48    2.88
   2  -8  -2   27.18    1.95
  -2  -8   2   19.87    2.37
   2  -8  -2   26.57    2.29
   2   8  -2   26.46    2.45
   2   8  -2   26.14    2.22
  -1  -8   2   31.20    2.68
  -1  -8   2   28.48    2.84
   1  -8  -2   30.60    2.63
  -1  -8   2   32.33    2.47
   1  -8  -2   29.83    2.37
  -1   8   2   28.60    2.32
  -1   8   2   32.56    2.64
   1   8  -2   31.23    2.74
   1   8  -2   30.01    2.49
   0  -8  -2  385.06   27.58
   0  -8  -2  374.53   27.71
   0  -8   2  375.47   27.55
   0  -8   2  400.77   27.71
   0   8   2  408.09   27.54
   0   8  -2  336.90   27.54
   0   8   2  421.83   27.72
   1  -8   2 1273.47   86.77
   1  -8   2 1205.85   86.64
  -1  -8  -2 1105.81   86.82
  -1  -8  -2 1234.94   86.81
  -1  -8  -2 1155.30   86.72
   1   8   2 1231.13   86.68
   1   8   2 1328.40   86.84
  -2  -8  -2  183.94   14.05
   2  -8   2  180.31   13.82
   2  -8   2  196.07   13.93
  -2  -8  -2  179.82   14.21
  -2  -8  -2  168.58   14.09
   2   8   2  221.95   14.14
   2   8   2  215.78   13.98
   3  -8   2   -0.09    0.59
  -3  -8  -2    1.14    0.86
  -3  -8  -2   -2.02    0.83
  -3  -8  -2    0.24    1.01
   3   8   2   -0.58    0.92
   3   8   2    0.25    1.02
  -4  -8  -2  134.93   11.39
  -4  -8  -2  154.82   11.39
  -4  -8  -2  147.68   11.38
   4  -8   2  156.23   11.10
   4   8   2  158.20   11.40
   4   8   2  168.74   11.49
   5  -8   2   15.15    1.58
  -5  -8  -2   18.21    2.39
  -5  -8  -2   16.27    2.16
   5   8   2   19.18    2.64
   5   8   2   16.08    2.23
   6  -8   2    9.30    1.10
  -6  -8  -2    4.08    1.34
  -6  -8  -2    7.41    1.58
  -6  -8  -2    7.02    1.66
   6   8   2    8.67    1.91
   6   8   2    7.21    1.93
  -7  -8  -2   19.32    2.42
  -7  -8  -2   17.53    2.46
   7  -8   2   16.27    2.56
  -7  -8  -2   19.28    2.85
   7  -8   2   16.49    1.59
   7   8   2   22.86    2.82
   7   8   2   14.49    2.52
  -8  -8  -2   26.28    3.26
  -8  -8  -2   25.74    2.74
   8  -8   2   24.34    3.29
   8  -8   2   23.06    2.06
   8   8   2   25.40    3.30
   8   8   2   28.36    3.47
   9  -8   2    6.45    0.92
  -9  -8  -2    5.63    1.40
   9  -8   2    7.42    2.40
  -9  -8  -2    5.17    1.13
   9   8   2    6.18    2.44
  10  -8   2   44.48    5.48
  10   8   2   55.39    5.57
  11  -8   2   41.97    5.90
  11   8   2   54.28    6.12
  12  -8   2    6.88    3.48
  12   8   2    0.81    3.44
  12   9  -2    5.21    3.01
  11  -9  -2    1.68    1.82
  11   9  -2   -1.35    2.40
  10  -9  -2    1.50    1.56
 -10  -9   2   -1.11    1.00
  10  -9  -2    0.29    1.08
  10   9  -2   -0.33    2.13
   9  -9  -2    0.56    1.02
  -9  -9   2   -0.02    1.13
  -9  -9   2   -0.88    2.01
   9  -9  -2    0.57    1.32
   9   9  -2    2.10    1.89
   9   9  -2   -2.11    1.32
   8  -9  -2   13.89    2.08
  -8  -9   2   10.45    1.81
   8  -9  -2   15.92    1.76
  -8  -9   2   13.00    2.46
   8   9  -2   15.25    2.36
   8   9  -2   13.76    2.09
  -7  -9   2   10.05    1.89
  -7  -9   2    9.99    1.66
  -7  -9   2   13.60    2.22
   7  -9  -2    9.41    1.54
   7  -9  -2   11.73    1.51
   7   9  -2    9.49    1.79
   7   9  -2   12.68    2.03
  -6  -9   2    7.12    1.86
  -6  -9   2    7.16    1.51
  -6  -9   2    7.42    1.68
   6  -9  -2    5.74    1.19
   6  -9  -2    8.00    1.25
   6   9  -2    6.53    1.65
   6   9  -2    5.34    1.45
  -5  -9   2  237.83   17.86
  -5  -9   2  236.46   17.93
   5  -9  -2  246.89   17.59
  -5  -9   2  243.10   17.88
   5   9  -2  241.50   17.91
   5   9  -2  260.71   17.80
  -4  -9   2  148.40   13.05
  -4  -9   2  184.94   13.08
   4  -9  -2  176.15   12.72
  -4  -9   2  183.55   13.22
   4  -9  -2  182.29   12.91
   4   9  -2  200.44   13.04
   4   9  -2  169.35   13.12
  -3  -9   2  140.25   10.33
  -3  -9   2  120.65   10.33
   3  -9  -2  147.30    9.93
  -3  -9   2  133.98   10.19
   3  -9  -2  144.07   10.16
   3   9  -2  130.16   10.33
   3   9  -2  149.84   10.19
   2  -9  -2    0.88    0.43
  -2  -9   2   -0.33    0.86
  -2  -9   2    0.37    0.77
   2  -9  -2    1.76    0.77
  -2  -9   2   -1.19    1.06
   2   9  -2   -0.34    0.81
   2   9  -2    0.98    0.77
  -1  -9   2   77.55    6.43
  -1  -9   2   88.77    6.58
   1  -9  -2   85.80    6.44
   1  -9  -2   91.19    6.22
   1   9  -2   82.82    6.44
   1   9  -2   81.48    6.28
   0  -9  -2  398.85   29.02
   0  -9  -2  423.93   29.20
   0  -9   2  429.50   29.00
   0  -9   2  394.95   29.16
   0   9   2  426.28   29.16
   0   9   2  407.67   28.97
   0   9  -2  361.24   28.99
  -1  -9  -2   58.46    4.89
   1  -9   2   60.55    4.82
   1  -9   2   59.27    4.53
  -1  -9  -2   60.71    4.91
  -1  -9  -2   56.75    4.68
   1   9   2   63.38    4.64
   1   9   2   66.66    4.93
  -2  -9  -2   37.84    3.66
  -2  -9  -2   46.00    3.96
   2  -9   2   47.77    3.71
   2  -9   2   44.51    3.46
  -2  -9  -2   47.84    3.91
   2   9   2   46.17    3.71
   2   9   2   50.04    4.00
   3  -9   2    9.76    1.22
   3  -9   2    7.88    1.09
  -3  -9  -2    9.15    1.52
  -3  -9  -2    7.31    1.35
  -3  -9  -2    8.83    1.49
   3   9   2   10.01    1.58
   3   9   2   10.39    1.52
  -4  -9  -2    5.15    1.36
  -4  -9  -2    5.24    1.40
   4  -9   2    5.96    0.97
  -4  -9  -2    7.30    1.28
   4   9   2    6.41    1.41
   4   9   2    4.28    1.46
   5  -9   2   32.38    2.56
  -5  -9  -2   31.34    3.22
  -5  -9  -2   27.79    3.04
  -5  -9  -2   28.48    3.18
   5   9   2   32.03    3.39
   5   9   2   24.59    3.22
  -6  -9  -2   -0.72    1.43
  -6  -9  -2    1.73    1.36
   6  -9   2    1.33    0.70
  -6  -9  -2    0.56    1.20
   6   9   2   -1.60    1.53
   6   9   2    0.95    1.68
   7  -9   2   27.27    3.72
  -7  -9  -2   32.87    3.73
   7  -9   2   35.76    2.71
  -7  -9  -2   30.20    3.45
   7   9   2   30.81    4.02
   7   9   2   36.47    4.21
   8  -9   2   36.16    2.97
   8  -9   2   33.64    4.24
  -8  -9  -2   40.07    3.65
  -8  -9  -2   35.33    4.16
   8   9   2   42.74    6.07
   9  -9   2   36.84    4.69
  -9  -9  -2   41.55    3.72
  -9  -9  -2   40.75    4.05
   9  -9   2   42.50    3.30
   9   9   2   47.34    5.18
  10  -9   2    2.77    2.40
  10   9   2   -0.16    2.66
  11  -9   2    2.59    2.97
  11   9   2    8.08    3.20
  12  -9   2    7.26    2.91
  12   9   2    2.25    3.45
  12  10  -2   -0.21    2.87
  11 -10  -2    4.15    1.57
  11  10  -2   -0.08    2.49
 -10 -10   2    0.44    1.28
  10 -10  -2    4.40    1.35
  10 -10  -2    2.96    1.55
  10  10  -2    1.24    2.25
  10  10  -2   -2.01    1.72
  -9 -10   2   -1.73    1.25
  -9 -10   2    1.64    2.30
   9 -10  -2    1.39    1.19
   9 -10  -2   -0.10    1.22
   9  10  -2   -0.83    1.99
   9  10  -2    0.33    1.48
   8 -10  -2   13.10    1.59
   8 -10  -2   15.15    2.12
  -8 -10   2   16.70    2.80
  -8 -10   2   12.33    2.02
   8  10  -2   12.37    2.13
   8  10  -2   15.33    2.54
  -7 -10   2  158.99   12.41
   7 -10  -2  154.89   12.13
  -7 -10   2  165.23   12.67
  -7 -10   2  155.53   12.65
   7 -10  -2  169.56   12.03
   7  10  -2  185.90   12.49
   7  10  -2  169.03   12.55
  -6 -10   2   12.38    1.91
  -6 -10   2   10.88    2.18
  -6 -10   2   14.43    2.05
   6 -10  -2   12.87    1.47
   6 -10  -2   11.69    1.53
   6  10  -2   11.38    1.91
   6  10  -2   12.07    1.92
  -5 -10   2    2.85    1.23
  -5 -10   2    1.19    1.40
  -5 -10   2    3.03    1.28
   5 -10  -2    4.58    0.88
   5 -10  -2    3.62    0.57
   5  10  -2    4.29    1.36
   5  10  -2    2.65    1.25
   4 -10  -2   14.35    1.76
  -4 -10   2   16.07    2.22
   4 -10  -2   15.76    1.36
  -4 -10   2   17.96    2.31
  -4 -10   2   17.76    2.09
   4  10  -2   16.33    2.25
   4  10  -2   17.86    2.02
  -3 -10   2   21.36    2.35
   3 -10  -2   22.78    2.24
  -3 -10   2   21.57    2.54
   3 -10  -2   24.17    1.88
  -3 -10   2   25.81    2.84
   3  10  -2   27.79    2.44
   3  10  -2   23.04    2.54
  -2 -10   2  198.12   15.52
  -2 -10   2  226.38   15.38
   2 -10  -2  222.95   15.19
   2 -10  -2  192.29   15.38
  -2 -10   2  211.54   15.50
   2  10  -2  226.15   15.36
   2  10  -2  204.34   15.49
   1 -10  -2  529.71   36.80
   1 -10  -2  501.50   36.58
  -1 -10   2  477.30   36.77
  -1 -10   2  533.95   36.84
  -1 -10   2  567.58   36.67
   1  10  -2  506.73   36.65
  -1  10   2  475.76   36.54
   0 -10   2  513.42   39.57
   0 -10  -2  534.52   39.68
   0 -10   2  568.94   39.69
   0 -10  -2  629.10   39.55
   0  10   2  566.11   39.46
   0  10  -2  509.65   39.49
   1 -10   2  175.35   12.78
  -1 -10  -2  187.38   12.99
  -1 -10  -2  162.25   12.93
  -1 -10  -2  174.22   12.92
   1  10   2  193.02   12.75
   1  10   2  160.44   12.93
   2 -10   2  257.74   18.73
   2 -10   2  254.50   18.59
  -2 -10  -2  234.13   18.74
  -2 -10  -2  277.28   18.92
  -2 -10  -2  258.61   18.86
   2  10   2  275.41   18.70
   2  10   2  255.32   18.87
  -3 -10  -2  148.14   12.67
  -3 -10  -2  182.39   12.82
  -3 -10  -2  176.20   12.79
   3 -10   2  176.38   12.57
   3  10   2  177.47   12.82
   3  10   2  172.27   12.62
  -4 -10  -2   38.95    4.05
  -4 -10  -2   44.82    4.21
   4 -10   2   46.35    3.78
  -4 -10  -2   46.47    4.15
   4  10   2   48.83    4.26
   4  10   2   51.59    4.05
   5 -10   2    3.38    0.96
  -5 -10  -2    2.98    1.63
  -5 -10  -2    4.12    1.44
  -5 -10  -2    3.95    1.42
   5  10   2    2.72    1.67
   5  10   2    2.83    1.53
  -6 -10  -2   22.49    2.96
  -6 -10  -2   19.09    2.78
  -6 -10  -2   22.82    3.25
   6 -10   2   22.18    2.25
   6  10   2   26.08    3.09
   6  10   2   27.12    3.05
   7 -10   2    0.77    0.88
  -7 -10  -2    1.07    1.45
  -7 -10  -2    1.11    1.82
   7  10   2    1.60    1.81
   7  10   2   -0.70    2.02
  -8 -10  -2   34.23    3.85
   8 -10   2   40.78    3.14
  -8 -10  -2   33.12    4.47
   8 -10   2   37.24    4.35
   8  10   2   35.20    4.35
   9 -10   2   27.86    2.39
   9 -10   2   27.82    4.22
  -9 -10  -2   25.14    3.14
   9  10   2   29.03    4.12
  10 -10   2   22.29    3.54
  10  10   2   23.61    3.80
  11 -10   2    9.41    3.24
  11  10   2   14.17    3.59
  12  11  -2   -0.68    2.87
  11  11  -2   -0.20    2.53
  10 -11  -2    3.68    1.60
 -10 -11   2   -0.19    1.49
  10  11  -2    0.64    2.13
   9 -11  -2   -0.68    0.72
  -9 -11   2   -0.01    2.41
   9 -11  -2    1.33    1.31
  -9 -11   2   -2.41    1.49
   9  11  -2   -2.79    2.01
   9  11  -2   -1.98    1.59
  -8 -11   2   10.30    2.58
  -8 -11   2    7.29    1.94
   8 -11  -2   10.15    1.40
   8 -11  -2    9.64    1.57
   8  11  -2   11.04    2.12
   7 -11  -2   14.69    2.13
  -7 -11   2   15.76    2.33
  -7 -11   2   17.00    2.70
   7 -11  -2   16.32    1.85
   7  11  -2   19.23    2.61
   7  11  -2   14.82    2.23
   6 -11  -2    1.20    0.52
   6 -11  -2    1.45    0.73
  -6 -11   2   -0.37    1.46
  -6 -11   2   -0.28    1.28
  -6 -11   2   -2.06    1.70
   6 -11  -2   -0.84    0.92
   6  11  -2    0.16    1.36
   6  11  -2    0.16    1.60
   5 -11  -2  231.64   16.29
  -5 -11   2  220.63   16.80
   5 -11  -2  223.65   16.50
  -5 -11   2  204.11   16.84
  -5 -11   2  228.65   16.72
   5  11  -2  252.04   16.68
   5  11  -2  230.89   16.84
  -4 -11   2  263.41   18.23
   4 -11  -2  250.76   18.07
   4 -11  -2  252.63   17.83
  -4 -11   2  226.30   18.27
  -4 -11   2  232.67   18.36
   4  11  -2  286.23   18.19
   4  11  -2  232.63   18.26
  -3 -11   2   42.90    3.61
  -3 -11   2   37.03    3.76
   3 -11  -2   46.62    3.59
  -3 -11   2   38.70    3.95
   3 -11  -2   44.15    3.23
   3  11  -2   45.70    3.62
   3  11  -2   40.41    3.74
  -2 -11   2   -0.53    1.19
   2 -11  -2    1.33    0.79
   2 -11  -2    0.81    0.49
  -2 -11   2   -0.78    0.83
  -2 -11   2    0.58    0.94
   2  11  -2   -1.28    0.89
  -1 -11   2   32.02    2.76
   1 -11  -2   33.51    2.64
  -1 -11   2   27.18    2.95
  -1 -11   2   32.25    3.15
   1 -11  -2   38.84    2.99
   1  11  -2   32.80    2.77
  -1  11   2   30.91    2.60
   0 -11  -2  124.94    8.42
   0 -11   2  109.03    8.64
   0 -11  -2  107.17    8.60
   0 -11   2  113.94    8.36
   0 -11  -2  111.66    8.66
   0 -11   2  110.12    8.56
   0  11   2  128.19    8.35
   0  11  -2  103.97    8.36
   1 -11   2  146.89   10.79
  -1 -11  -2  133.16   10.62
  -1 -11  -2  135.89   10.83
  -1 -11  -2  164.88   10.91
   1 -11   2  142.00   10.51
   1  11   2  154.97   10.58
   1  11   2  137.16   10.79
  -2 -11  -2   68.91    5.80
   2 -11   2   68.98    5.57
  -2 -11  -2   69.42    5.68
   2 -11   2   70.54    5.29
  -2 -11  -2   70.09    5.51
   2  11   2   75.95    5.49
   2  11   2   69.74    5.75
   3 -11   2   16.01    1.52
  -3 -11  -2   16.83    2.35
  -3 -11  -2   15.97    2.23
  -3 -11  -2   14.00    2.09
   3  11   2   16.26    2.05
   3  11   2   10.80    1.99
   4 -11   2  133.19    9.79
  -4 -11  -2  137.10   10.27
  -4 -11  -2  116.99   10.13
  -4 -11  -2  137.93   10.21
   4 -11   2  144.21    9.94
   4  11   2  132.20   10.31
  -5 -11  -2    8.28    1.63
  -5 -11  -2    5.47    1.60
   5 -11   2    7.71    1.31
  -5 -11  -2    4.64    1.76
   5  11   2   11.08    2.01
   5  11   2    6.32    2.05
  -6 -11  -2   45.42    4.92
   6 -11   2   50.09    4.16
  -6 -11  -2   53.08    4.77
  -6 -11  -2   48.17    4.59
   6  11   2   54.74    5.24
   6  11   2   53.86    4.89
   7 -11   2    3.06    1.10
  -7 -11  -2    0.89    1.55
  -7 -11  -2    3.23    1.94
   7  11   2    1.98    2.12
   8 -11   2    0.68    1.96
  -8 -11  -2    1.20    1.59
  -8 -11  -2    1.85    2.20
   8 -11   2    0.98    1.08
   8  11   2    0.30    2.14
   9 -11   2   -1.80    2.21
  -9 -11  -2    1.00    1.68
   9  11   2    2.08    2.50
  10 -11   2   -1.00    2.56
  10  11   2   -2.69    2.49
  11 -11   2    1.27    2.79
  11  11   2   -0.80    3.00
  11  12  -2    8.73    3.02
  10 -12  -2    2.76    1.34
 -10 -12   2    0.74    1.85
  10  12  -2   -0.43    2.29
   9 -12  -2   -0.44    0.83
   9 -12  -2    1.55    1.29
  -9 -12   2    0.61    1.72
  -9 -12   2    5.02    2.32
   9  12  -2    0.60    2.18
   8 -12  -2   16.14    2.25
  -8 -12   2   12.52    2.40
   8 -12  -2   16.79    1.91
   8 -12  -2   18.47    1.70
  -8 -12   2   18.13    3.12
   8  12  -2   18.73    2.69
  -7 -12   2   18.04    2.48
   7 -12  -2   18.49    2.24
   7 -12  -2   19.70    2.05
  -7 -12   2   12.11    2.82
   7 -12  -2   19.66    1.73
   7  12  -2   16.65    2.52
   7  12  -2   20.80    2.96
   6 -12  -2    9.33    1.18
  -6 -12   2   15.11    2.16
  -6 -12   2   11.56    2.17
  -6 -12   2   11.17    2.43
   6 -12  -2   12.18    1.65
   6  12  -2   11.38    2.04
   6  12  -2   12.48    2.06
  -5 -12   2  165.71   12.40
  -5 -12   2  156.80   12.16
   5 -12  -2  151.88   11.91
   5 -12  -2  173.98   11.68
  -5 -12   2  145.59   12.25
   5  12  -2  177.38   12.11
   5  12  -2  162.55   12.30
  -4 -12   2   91.84    6.96
   4 -12  -2   86.51    6.81
  -4 -12   2   80.31    7.16
  -4 -12   2   78.82    7.31
   4 -12  -2   94.53    6.52
   4  12  -2   88.78    7.17
   4  12  -2  100.00    6.94
   3 -12  -2    9.69    1.34
  -3 -12   2    7.56    1.63
   3 -12  -2    6.86    0.90
  -3 -12   2    6.66    1.38
  -3 -12   2    7.86    1.79
   3  12  -2   10.13    1.50
  -2 -12   2   92.82    7.20
  -2 -12   2   90.83    6.99
  -2 -12   2   86.77    7.35
   2 -12  -2   88.24    7.09
   2 -12  -2   96.42    6.80
   2  12  -2   98.40    7.03
   1 -12  -2  106.67    7.87
  -1 -12   2  108.80    8.26
  -1 -12   2  112.09    8.22
  -1 -12   2  102.91    7.95
   1 -12  -2  107.91    8.17
   1  12  -2  107.43    7.98
  -1  12   2  104.44    7.83
   0 -12  -2  175.25   12.66
   0 -12   2  153.03   12.55
   0 -12  -2  154.20   12.51
   0 -12   2  187.66   12.40
   0 -12   2  179.10   12.69
   0 -12  -2  168.97   12.63
   0  12   2  176.90   12.34
   0  12  -2  165.86   12.38
   1 -12   2  162.95   11.22
   1 -12   2  143.73   11.28
  -1 -12  -2  141.54   11.34
   1 -12   2  162.46   11.03
  -1 -12  -2  144.52   11.13
  -1 -12  -2  140.62   11.35
   1  12   2  160.90   11.08
  -2 -12  -2    7.91    1.69
   2 -12   2    8.89    1.20
  -2 -12  -2    8.00    1.62
   2 -12   2    8.85    1.56
  -2 -12  -2   10.30    1.58
   2  12   2    8.99    1.42
   2  12   2    6.99    1.69
  -3 -12  -2  294.95   21.87
  -3 -12  -2  250.94   21.70
  -3 -12  -2  286.20   21.85
   3 -12   2  305.41   21.50
   3 -12   2  306.35   21.69
   3  12   2  332.27   21.69
   3  12   2  318.30   21.92
  -4 -12  -2    5.02    1.49
   4 -12   2    0.52    1.23
  -4 -12  -2    3.83    1.63
  -4 -12  -2    3.55    1.55
   4 -12   2    1.82    0.82
   4  12   2    2.30    1.49
   4  12   2    2.58    1.73
  -5 -12  -2   -1.06    1.44
  -5 -12  -2    1.05    1.44
   5 -12   2    0.54    0.83
  -5 -12  -2   -0.85    1.61
   5  12   2   -2.34    1.82
   5  12   2    0.00    1.52
  -6 -12  -2   -0.04    1.48
  -6 -12  -2   -0.78    1.92
   6 -12   2    0.77    1.37
   6  12   2   -1.03    1.64
   7 -12   2   12.52    1.69
  -7 -12  -2   12.03    2.20
  -7 -12  -2    9.64    2.51
  -8 -12  -2    1.85    1.88
  -8 -12  -2    1.58    2.28
   8 -12   2    4.00    1.27
   8 -12   2    4.86    2.15
   8  12   2    4.26    2.41
   9 -12   2    2.39    2.42
  -9 -12  -2   -1.32    1.87
   9  12   2   -0.37    2.50
  10 -12   2    2.82    2.77
  10  12   2   -0.04    2.90
  11  12   2   -0.56    3.16
  11  13  -2    2.03    2.93
 -10 -13   2   -0.92    2.09
  10  13  -2   -2.74    2.20
  -9 -13   2   -1.93    1.86
   9 -13  -2    2.58    1.28
  -9 -13   2    5.76    2.69
   9  13  -2    0.74    2.11
   8 -13  -2   18.37    2.40
   8 -13  -2   18.49    2.11
  -8 -13   2   20.67    3.08
   8 -13  -2   17.94    1.76
  -8 -13   2   17.69    2.76
   8  13  -2   20.92    2.97
   7 -13  -2   21.10    2.44
   7 -13  -2   23.69    1.95
   7 -13  -2   22.10    2.28
  -7 -13   2   19.77    2.81
  -7 -13   2   20.95    3.32
  -6 -13   2    6.36    2.23
   6 -13  -2    5.76    0.81
   6 -13  -2    5.85    1.15
  -6 -13   2    5.00    1.82
   6  13  -2    4.03    1.86
   5 -13  -2    4.51    1.12
  -5 -13   2    4.37    1.83
  -5 -13   2    6.26    1.41
  -5 -13   2    3.19    2.04
   5 -13  -2    5.35    0.76
   5  13  -2    7.39    1.73
  -4 -13   2   45.21    4.12
  -4 -13   2   40.43    4.42
   4 -13  -2   44.99    3.93
  -4 -13   2   46.54    4.62
   4 -13  -2   49.98    3.56
   4  13  -2   49.48    4.21
  -3 -13   2  110.74    9.77
   3 -13  -2  132.71    9.22
   3 -13  -2  130.27    9.56
  -3 -13   2  119.18    9.72
  -3 -13   2  133.20    9.59
   3  13  -2  132.13    9.54
   2 -13  -2   92.66    7.35
  -2 -13   2   94.74    7.52
  -2 -13   2  100.47    7.28
  -2 -13   2   93.08    7.66
   2 -13  -2   95.48    7.03
   2  13  -2   94.73    7.26
  -1 -13   2    5.86    1.63
   1 -13  -2    3.45    1.43
  -1 -13   2    4.83    1.10
  -1 -13   2    4.70    1.24
   1 -13  -2    2.62    0.95
   1 -13  -2    4.48    1.20
   1  13  -2    4.92    1.20
  -1  13   2    4.75    0.91
   0 -13  -2   26.94    3.14
   0 -13   2   26.33    2.82
   0 -13   2   24.01    2.92
   0 -13  -2   25.06    2.84
   0 -13  -2   25.02    2.41
   0 -13   2   27.88    2.38
   0  13   2   26.40    2.38
   0  13  -2   25.75    2.43
   1 -13   2    3.37    0.90
  -1 -13  -2    1.06    1.25
   1 -13   2    5.24    1.19
  -1 -13  -2    3.19    1.46
  -1 -13  -2    3.29    1.06
   1 -13   2    2.84    1.38
   1  13   2    3.67    1.07
   2 -13   2  420.52   31.12
   2 -13   2  439.28   30.89
   2 -13   2  465.24   31.09
  -2 -13  -2  395.53   31.24
  -2 -13  -2  385.55   31.06
  -2 -13  -2  434.17   31.28
   2  13   2  479.07   31.01
  -3 -13  -2    4.25    1.81
  -3 -13  -2    5.78    1.64
   3 -13   2    3.71    1.02
  -3 -13  -2    7.12    1.67
   3 -13   2    4.67    1.48
   3  13   2    6.93    1.60
   3  13   2    2.38    1.71
   4 -13   2   54.42    4.66
   4 -13   2   59.37    4.28
  -4 -13  -2   45.41    5.14
  -4 -13  -2   54.35    5.18
  -4 -13  -2   48.95    4.73
   4  13   2   44.64    5.19
   4  13   2   63.01    4.71
  -5 -13  -2   26.54    3.01
   5 -13   2   27.37    2.96
  -5 -13  -2   25.31    3.47
   5 -13   2   28.72    2.48
  -5 -13  -2   21.97    3.09
   5  13   2   19.74    3.33
   5  13   2   25.81    3.33
   6 -13   2    1.40    1.39
   6 -13   2    4.67    1.12
  -6 -13  -2    2.49    2.20
  -6 -13  -2    5.10    1.79
   6  13   2    4.23    1.93
  -7 -13  -2    4.59    1.97
  -7 -13  -2    1.77    2.25
   7 -13   2    2.40    1.43
   7  13   2   -0.38    2.10
   8 -13   2   11.63    1.64
  -8 -13  -2   12.18    2.48
  -8 -13  -2    9.53    2.49
   8 -13   2   12.38    2.57
   8  13   2   11.60    2.81
   9 -13   2    1.26    2.38
  -9 -13  -2   -1.51    2.15
   9  13   2    4.36    2.51
  10 -13   2    5.88    2.80
  10  13   2    1.71    2.79
  11  13   2   -1.46    3.05
  11  14  -2   -0.34    3.02
 -10 -14   2   -2.64    2.45
  10  14  -2   -3.04    2.48
   9 -14  -2   -0.42    0.90
  -9 -14   2    0.19    2.23
   9  14  -2    4.58    2.32
   8 -14  -2    4.06    1.25
   8 -14  -2   -1.72    0.89
  -8 -14   2   -0.07    1.97
   8 -14  -2   -0.58    0.54
   8  14  -2    1.21    2.06
   7 -14  -2    0.91    0.91
   7 -14  -2   -1.21    0.57
  -7 -14   2   -0.32    1.76
   7 -14  -2   -0.46    1.04
   7  14  -2   -1.64    1.77
   6 -14  -2    8.62    1.37
  -6 -14   2   10.90    2.29
   6 -14  -2    7.06    1.12
  -6 -14   2   10.55    2.12
   6  14  -2    8.73    1.97
   5 -14  -2    0.26    0.56
   5 -14  -2   -0.19    0.89
  -5 -14   2   -2.66    1.97
  -5 -14   2   -0.45    1.40
   5  14  -2    0.87    1.52
   4 -14  -2   12.45    1.70
   4 -14  -2   13.15    1.39
  -4 -14   2   13.86    2.53
  -4 -14   2   14.62    2.27
  -4 -14   2   14.58    1.98
   4  14  -2   12.31    2.02
  -3 -14   2    3.24    1.57
  -3 -14   2    4.25    1.36
   3 -14  -2    5.52    0.88
   3 -14  -2    3.79    1.22
  -3 -14   2    0.50    1.76
   3  14  -2    4.87    1.44
  -2 -14   2   30.70    2.73
   2 -14  -2   27.27    2.33
   2 -14  -2   26.01    2.88
  -2 -14   2   21.07    3.18
  -2 -14   2   21.01    3.26
   2  14  -2   26.24    2.78
  -1 -14   2  137.78    9.44
   1 -14  -2  125.82    9.63
   1 -14  -2  130.40    9.32
  -1 -14   2  117.98    9.71
   1 -14  -2  131.57    9.74
  -1 -14   2  118.93    9.62
  -1  14   2  116.30    9.24
   1  14  -2  130.89    9.40
   0 -14  -2   -0.77    1.15
   0 -14   2    1.23    1.08
   0 -14  -2    2.85    1.42
   0 -14   2    0.17    1.39
   0 -14  -2   -0.77    0.82
   0 -14   2   -1.65    0.75
   0  14  -2   -0.68    0.88
   0  14   2   -0.57    0.82
  -1 -14  -2   26.40    3.61
  -1 -14  -2   29.51    2.97
   1 -14   2   28.85    3.40
   1 -14   2   29.58    2.72
  -1 -14  -2   29.22    3.48
   1 -14   2   30.38    3.17
   1  14   2   36.11    2.87
  -2 -14  -2   60.22    5.14
   2 -14   2   58.51    4.78
   2 -14   2   64.85    5.14
   2 -14   2   57.23    5.30
  -2 -14  -2   59.95    5.35
  -2 -14  -2   59.57    5.51
   2  14   2   67.98    5.06
  -3 -14  -2   48.69    5.08
   3 -14   2   57.24    4.75
  -3 -14  -2   56.65    5.51
   3 -14   2   55.57    5.07
   3 -14   2   62.43    4.56
  -3 -14  -2   53.03    4.98
   3  14   2   66.19    4.94
  -4 -14  -2   33.24    3.20
  -4 -14  -2   27.05    3.69
   4 -14   2   29.01    2.67
  -4 -14  -2   22.24    3.36
   4 -14   2   24.40    3.33
   4 -14   2   32.86    2.86
   4  14   2   24.97    3.53
   4  14   2   36.41    3.43
  -5 -14  -2    5.35    2.00
   5 -14   2    8.78    1.80
  -5 -14  -2    8.45    2.32
   5 -14   2   10.10    1.36
   5  14   2   10.20    2.09
  -6 -14  -2   11.37    2.30
   6 -14   2    9.57    1.86
  -6 -14  -2    8.20    2.14
   6 -14   2    9.08    1.43
   6 -14   2    8.32    1.28
   6  14   2    8.15    2.43
   7 -14   2    7.47    1.25
  -7 -14  -2    6.42    2.11
   7 -14   2    6.67    1.83
   7 -14   2    8.48    1.47
   7  14   2    8.73    2.46
  -8 -14  -2    2.41    2.24
   8 -14   2   -1.09    1.07
   8 -14   2   -1.17    0.82
   8 -14   2   -2.95    2.08
   8  14   2    0.95    2.34
   9 -14   2    1.76    2.51
  -9 -14  -2    1.52    2.58
   9  14   2    0.40    2.72
  10 -14   2    8.79    2.51
  10  14   2   -0.93    3.05
 -10 -15   2   -0.69    2.82
  10  15  -2   -3.40    2.74
  -9 -15   2   -2.57    2.38
   9 -15  -2    0.01    1.24
   9  15  -2   -3.58    2.35
  -8 -15   2    1.65    2.23
   8 -15  -2    1.59    1.18
   8 -15  -2   -1.26    0.97
   8  15  -2   -1.62    1.97
  -7 -15   2    1.78    2.16
   7 -15  -2    0.54    1.16
   7 -15  -2    1.23    0.99
   7  15  -2    1.77    2.00
   6 -15  -2   11.88    1.65
   6 -15  -2    9.57    1.24
  -6 -15   2    8.71    2.29
   6  15  -2   11.23    3.62
   5 -15  -2   20.03    2.54
   5 -15  -2   24.03    1.96
  -5 -15   2   17.55    2.78
   5  15  -2   22.89    3.17
  -4 -15   2   10.74    1.78
   4 -15  -2   11.35    1.40
   4 -15  -2    9.76    1.72
  -4 -15   2   14.73    2.30
  -4 -15   2   13.00    2.36
   4  15  -2   10.90    2.01
  -3 -15   2    4.96    1.62
   3 -15  -2    4.65    0.90
   3 -15  -2    2.95    1.23
  -3 -15   2    2.04    1.96
  -3 -15   2    2.13    1.36
   3  15  -2    3.11    1.53
  -2 -15   2  215.40   16.82
   2 -15  -2  226.40   16.75
   2 -15  -2  234.34   16.77
  -2 -15   2  235.54   16.59
   2 -15  -2  226.54   16.37
  -2 -15   2  218.20   16.93
   2  15  -2  227.14   16.56
   1 -15  -2  207.68   15.35
   1 -15  -2  213.48   14.98
  -1 -15   2  214.09   15.06
   1 -15  -2  211.95   15.33
  -1 -15   2  208.29   15.44
  -1 -15   2  204.18   15.33
   1  15  -2  190.55   15.02
  -1  15   2  196.44   14.89
   0 -15  -2   30.57    3.45
   0 -15   2   27.61    2.85
   0 -15  -2   32.65    2.95
   0 -15   2   28.81    3.33
   0 -15  -2   31.68    3.68
   0 -15   2   31.51    3.66
   0  15  -2   28.46    2.93
   0  15   2   33.07    2.85
  -1 -15  -2    4.18    1.65
   1 -15   2    3.87    1.72
  -1 -15  -2    5.68    1.34
   1 -15   2    3.78    1.48
  -1 -15  -2    2.93    1.90
   1 -15   2    5.42    1.24
   1  15   2    7.52    1.40
   2 -15   2   32.28    3.38
  -2 -15  -2   31.11    4.25
   2 -15   2   36.11    2.98
  -2 -15  -2   32.53    3.68
  -2 -15  -2   29.66    3.30
   2 -15   2   31.24    3.67
   2  15   2   38.95    3.29
   3 -15   2    0.35    1.03
   3 -15   2   -1.45    0.87
  -3 -15  -2   -1.65    1.37
   3 -15   2    1.66    1.56
  -3 -15  -2    0.97    1.80
  -3 -15  -2   -1.46    1.37
   3  15   2   -0.39    1.42
   4 -15   2   -0.79    0.93
  -4 -15  -2    2.38    1.27
   4 -15   2    1.30    1.04
   4 -15   2   -0.40    1.61
  -4 -15  -2    3.23    1.78
   4  15   2    2.10    1.60
   5 -15   2    2.35    1.02
  -5 -15  -2    2.77    1.82
   5 -15   2    3.21    1.79
   5 -15   2    1.66    1.04
   5  15   2    1.22    1.74
   6 -15   2    3.02    1.83
  -6 -15  -2    2.23    2.90
   6 -15   2   -0.46    1.12
   6  15   2   -1.28    1.81
   7 -15   2   18.19    2.41
  -7 -15  -2   16.53    2.94
   7 -15   2   18.07    2.25
   7 -15   2   17.18    2.30
   7  15   2   20.54    3.05
   8 -15   2    9.13    1.33
  -8 -15  -2    9.91    2.81
   8  15   2   11.34    2.85
  -9 -15  -2   -0.91    2.89
   9 -15   2    5.70    2.68
   9  15   2   -1.78    2.47
  10  15   2    1.26    3.18
 -10 -16   2   12.49    3.83
  10  16  -2   19.19    3.76
  -9 -16   2    5.13    3.03
   9  16  -2    3.76    2.54
  -8 -16   2   -0.02    2.45
   8 -16  -2   -0.86    1.20
   8  16  -2    1.63    2.38
   7 -16  -2   34.34    3.36
   7 -16  -2   30.88    3.13
  -7 -16   2   32.16    4.45
   7 -16  -2   32.41    2.68
   7  16  -2   31.10    4.19
   6 -16  -2    5.49    1.44
   6 -16  -2    7.12    0.94
  -6 -16   2    3.51    1.97
   6  16  -2    4.64    2.12
   5 -16  -2    8.67    1.55
   5 -16  -2    8.36    1.30
   5  16  -2    9.17    2.13
   4 -16  -2   36.18    2.83
   4 -16  -2   35.34    3.90
   4 -16  -2   27.50    3.35
  -4 -16   2   27.06    3.71
   4  16  -2   39.96    3.75
   3 -16  -2   14.71    2.28
  -3 -16   2   13.41    2.04
   3 -16  -2   13.77    2.13
  -3 -16   2   14.75    2.40
   3 -16  -2   15.33    1.73
   3  16  -2   18.82    2.32
   2 -16  -2    3.83    1.40
   2 -16  -2    5.24    1.83
  -2 -16   2    4.46    1.74
  -2 -16   2    3.89    1.59
   2 -16  -2    3.23    1.00
  -2 -16   2    2.18    1.21
   2  16  -2    3.41    1.48
   1 -16  -2    5.75    1.20
   1 -16  -2    2.89    1.75
  -1 -16   2    6.14    2.08
  -1 -16   2    3.09    1.28
   1 -16  -2    0.00    1.41
  -1 -16   2    2.65    1.61
  -1  16   2    3.38    1.08
   1  16  -2    4.74    1.47
   0 -16   2   -1.29    1.03
   0 -16  -2    1.06    1.37
   0 -16   2    1.30    1.37
   0 -16  -2   -0.95    1.82
   0 -16  -2    2.02    1.26
   0 -16   2    3.03    1.88
   0  16   2    0.26    1.05
   0  16  -2    1.44    1.27
  -1 -16  -2    3.19    1.77
  -1 -16  -2    0.12    1.53
   1 -16   2    3.36    1.07
   1 -16   2    1.50    1.50
  -1 -16  -2    2.76    1.30
   1 -16   2    5.52    1.92
   1  16   2    2.37    1.29
   2 -16   2    8.44    1.74
  -2 -16  -2   10.03    1.82
  -2 -16  -2    9.02    2.01
   2 -16   2    9.19    1.44
   2 -16   2   10.00    2.00
   2  16   2   11.00    1.80
   3 -16   2   54.91    5.22
   3 -16   2   55.24    4.82
   3 -16   2   60.66    4.51
  -3 -16  -2   46.41    5.23
  -3 -16  -2   49.05    4.82
   3  16   2   64.03    4.83
   4 -16   2    0.57    1.68
   4 -16   2   -0.17    1.07
   4 -16   2    0.55    1.05
  -4 -16  -2    1.57    1.84
   4  16   2    0.03    1.54
   5 -16   2    0.24    1.14
   5 -16   2    4.25    1.21
   5 -16   2    3.72    1.87
  -5 -16  -2    0.84    1.84
   5  16   2    2.92    2.13
   6 -16   2    4.76    1.37
   6 -16   2    3.52    1.23
  -6 -16  -2    1.45    1.99
   6 -16   2    6.11    2.08
   6  16   2    4.24    2.18
   7 -16   2    9.67    1.54
   7 -16   2   10.67    2.00
  -7 -16  -2    4.44    2.58
   7  16   2    9.81    2.59
  -8 -16  -2    6.86    3.05
   8 -16   2    9.18    1.33
   8  16   2    7.93    2.91
  -9 -16  -2   15.55    3.96
   9  16   2   12.78    3.32
 -10 -17   2    6.65    3.80
  10  17  -2   15.64    3.58
  -9 -17   2   -4.73    3.07
   9  17  -2    3.21    2.67
  -8 -17   2    6.35    2.95
   8 -17  -2    5.41    1.49
   8  17  -2    7.45    2.71
   7 -17  -2   11.58    2.38
  -7 -17   2   18.73    3.14
   7 -17  -2   15.36    2.24
   7 -17  -2   17.63    2.32
   7  17  -2   19.02    2.92
  -6 -17   2    5.76    2.23
   6 -17  -2    3.62    2.18
   6 -17  -2    7.35    1.73
   6 -17  -2    8.56    0.97
   6  17  -2    8.34    2.21
   5 -17  -2    7.92    2.22
  -5 -17   2    7.41    2.14
   5 -17  -2   10.33    1.24
   5 -17  -2    8.61    1.80
   5  17  -2   10.22    2.18
   4 -17  -2    0.94    0.87
   4 -17  -2   -1.94    1.77
  -4 -17   2   -2.68    1.59
   4  17  -2   -2.76    1.52
  -3 -17   2    1.51    1.85
   3 -17  -2    3.72    1.50
   3 -17  -2    6.78    1.13
   3 -17  -2   10.19    2.12
   3  17  -2    4.84    1.72
   2 -17  -2   24.08    3.16
  -2 -17   2   20.81    3.16
  -2 -17   2   24.53    2.69
   2 -17  -2   26.72    2.50
   2 -17  -2   19.50    2.87
   2  17  -2   25.48    2.82
   1 -17  -2   61.44    5.37
  -1 -17   2   57.99    5.35
  -1 -17   2   62.17    4.91
   1 -17  -2   59.79    5.63
   1 -17  -2   59.93    4.80
  -1  17   2   50.57    4.66
   1  17  -2   59.83    4.99
   0 -17  -2    0.61    1.53
   0 -17   2    0.80    1.54
   0 -17   2    3.13    1.19
   0 -17  -2    4.69    1.36
   0  17   2    2.57    1.23
   1 -17   2   -1.17    1.03
  -1 -17  -2    1.83    1.29
   1 -17   2   -0.90    1.27
  -1 -17  -2   -0.33    1.68
   1 -17   2    1.50    1.65
   1  17   2   -0.23    1.22
  -2 -17  -2   14.62    2.58
   2 -17   2   13.58    2.16
   2 -17   2   13.99    2.10
  -2 -17  -2   21.27    2.67
   2 -17   2   17.75    2.70
   2  17   2   19.15    2.56
   3 -17   2   15.48    2.15
   3 -17   2   18.32    2.15
   3 -17   2   17.08    2.63
  -3 -17  -2   11.63    3.45
  -3 -17  -2   12.79    2.29
   3  17   2   15.78    2.33
   4 -17   2   -0.04    1.82
   4 -17   2    1.21    1.28
  -4 -17  -2    0.79    1.88
   4 -17   2    0.38    1.09
   4  17   2   -0.78    1.67
   5 -17   2    4.27    2.07
   5 -17   2   -3.00    1.11
  -5 -17  -2    0.48    2.03
   5 -17   2   -0.81    1.19
   5  17   2   -0.57    1.88
   6 -17   2    1.29    1.15
  -6 -17  -2    1.38    2.31
   6 -17   2    3.98    1.43
   6 -17   2    5.83    2.09
   6  17   2    1.85    2.20
   7 -17   2   10.63    1.83
  -7 -17  -2    8.88    3.11
   7  17   2   11.95    2.76
  -8 -17  -2    4.20    3.30
   8  17   2    4.52    2.95
  -9 -17  -2    8.56    4.03
   9  17   2    5.43    3.33
  -9 -18   2   15.76    3.94
   9  18  -2   14.06    3.36
  -8 -18   2    0.16    2.94
   8 -18  -2   -2.21    1.37
   8  18  -2   -1.48    2.39
   7 -18  -2   27.79    3.49
  -7 -18   2   17.99    3.64
   7  18  -2   29.91    4.34
   6 -18  -2   31.77    4.37
   6 -18  -2   32.97    3.67
  -6 -18   2   21.87    3.62
   6  18  -2   29.27    4.18
   5 -18  -2    3.21    1.52
  -5 -18   2    1.23    2.00
   5  18  -2    1.24    2.09
   4 -18  -2    2.27    1.48
  -4 -18   2    2.74    1.98
   4 -18  -2    1.97    0.91
   4  18  -2    0.24    2.07
   3 -18  -2    3.40    1.09
   3 -18  -2    0.40    1.44
  -3 -18   2    2.67    1.84
   3  18  -2    0.40    1.62
   2 -18  -2    4.42    1.25
   2 -18  -2    1.53    1.77
  -2 -18   2    0.27    1.60
   2  18  -2    3.48    1.57
   1 -18  -2    6.15    1.38
   1 -18  -2    2.96    1.77
  -1 -18   2    3.19    1.18
  -1 -18   2    0.31    1.64
   1  18  -2    2.79    1.50
  -1  18   2    2.83    1.25
   0 -18   2    6.02    1.50
   0 -18  -2    5.28    1.52
   0 -18   2    6.18    1.77
   0 -18  -2    6.73    1.92
   0  18   2    4.67    1.41
   1 -18   2   10.14    2.09
  -1 -18  -2   12.35    1.90
   1 -18   2   10.96    1.68
   1  18   2   12.11    1.86
   2 -18   2   10.39    1.69
  -2 -18  -2    5.69    2.08
   2 -18   2   10.17    1.95
  -2 -18  -2   15.75    2.25
   2  18   2   10.12    1.93
   3 -18   2    0.48    1.12
   3 -18   2   -1.08    1.33
  -3 -18  -2   -3.98    1.65
   3  18   2    1.65    1.71
   4 -18   2   -2.19    1.14
  -4 -18  -2   -0.62    1.94
   4 -18   2   -2.00    1.37
   4 -18   2    2.24    2.08
   5 -18   2   -0.10    1.52
  -5 -18  -2    3.07    2.37
   5 -18   2    1.90    2.04
   5 -18   2    0.55    1.20
   5  18   2    4.71    2.20
   6 -18   2    5.55    3.27
  -6 -18  -2    1.12    2.43
   6 -18   2    3.28    1.61
   6  18   2    0.78    2.23
  -7 -18  -2   15.58    3.59
   7 -18   2   18.29    2.46
   7  18   2   18.61    3.23
  -8 -18  -2   -0.40    3.43
   8  18   2    2.03    2.60
  -9 -18  -2    2.87    4.01
   9  18   2   -2.17    2.56
  -9 -19   2    2.06    3.71
  -8 -19   2    3.80    3.33
   8  19  -2    0.36    2.78
  -7 -19   2   11.19    3.13
   7 -19  -2   11.90    2.32
   7  19  -2   13.72    3.00
   6 -19  -2    1.84    1.77
  -6 -19   2    0.12    2.41
   6  19  -2    1.04    2.23
   5 -19  -2   -3.18    1.59
  -5 -19   2   -0.57    2.24
   5  19  -2   -1.63    1.97
   4 -19  -2    1.09    1.80
  -4 -19   2   -0.55    2.06
   4  19  -2    4.79    2.12
   3 -19  -2    2.81    1.69
   3 -19  -2    4.72    1.27
  -3 -19   2    5.85    2.14
  -2 -19   2   -3.37    1.59
   2 -19  -2    1.65    1.25
   2 -19  -2   -1.92    1.47
   2  19  -2    1.15    1.66
  -1 -19   2    5.11    2.09
   1 -19  -2   11.51    1.77
   1  19  -2   10.03    1.91
   0 -19   2    0.85    1.20
   0 -19  -2    2.24    1.76
   0 -19   2   -0.96    1.71
   0  19   2    0.30    1.38
  -1 -19  -2    1.96    1.90
  -1 -19  -2    8.86    1.74
   1 -19   2    1.16    1.85
   1 -19   2    0.51    1.25
   1  19   2    4.37    1.60
  -2 -19  -2   30.05    3.99
   2 -19   2   36.84    3.85
   2 -19   2   31.23    3.23
   2  19   2   31.26    3.56
   3 -19   2   -0.33    1.24
  -3 -19  -2    4.22    2.21
   3 -19   2    1.82    1.63
   3  19   2    2.03    1.90
   4 -19   2    7.88    2.08
   4 -19   2    9.30    1.59
  -4 -19  -2    9.68    2.66
   4  19   2   10.92    2.45
  -5 -19  -2    2.55    2.67
   5 -19   2   -1.90    1.59
   5  19   2    1.77    2.22
   6 -19   2    2.77    1.82
  -6 -19  -2   -1.77    2.54
   6  19   2    2.82    2.44
  -7 -19  -2   -4.55    2.95
   7 -19   2   -3.31    1.52
   7  19   2    0.28    2.64
  -8 -19  -2    8.57    3.82
   8  19   2    9.93    3.23
  -8 -20   2   -1.63    3.51
   8  20  -2   -1.25    2.99
  -7 -20   2   -0.45    2.68
   7  20  -2    0.78    2.47
  -6 -20   2   -1.37    2.51
   6  20  -2    0.28    2.49
  -5 -20   2    2.07    2.58
   5  20  -2    1.24    2.28
   4 -20  -2    2.07    2.20
  -4 -20   2    3.88    2.53
   4  20  -2    3.87    2.07
  -3 -20   2   -3.68    1.85
   3 -20  -2    3.84    1.09
   3 -20  -2   -0.35    1.79
   3  20  -2    0.63    1.93
  -2 -20   2   -3.25    1.89
   2 -20  -2    3.61    1.39
   2 -20  -2   -1.84    1.68
   1 -20  -2   -3.66    1.78
  -1 -20   2    0.15    1.67
   1 -20  -2    3.36    1.52
   1  20  -2    0.42    1.63
   0 -20  -2    1.54    2.02
   0 -20  -2    5.69    1.67
   0 -20   2    2.00    1.96
   0  20   2    2.27    1.51
  -1 -20  -2    2.67    2.02
   1 -20   2    3.67    1.97
   1  20   2    7.41    1.89
  -2 -20  -2    4.16    2.21
   2 -20   2    6.12    1.98
   2 -20   2    4.01    1.35
   2  20   2    6.86    1.93
   3 -20   2    7.45    1.63
   3 -20   2    8.07    2.41
  -3 -20  -2    8.87    2.58
   3  20   2   11.57    2.42
  -4 -20  -2   23.30    3.99
   4  20   2   34.01    4.16
  -5 -20  -2    3.05    2.77
   5 -20   2    3.10    3.05
   5  20   2   -0.79    2.36
   6 -20   2    5.51    2.33
  -6 -20  -2    5.96    3.16
   6  20   2    6.89    2.65
   7 -20   2    1.65    1.78
  -7 -20  -2    2.25    3.52
   7  20   2   -4.47    2.77
  -7 -21   2   -3.56    2.85
   7 -21  -2    0.05    2.21
   7  21  -2   -3.34    2.82
   6 -21  -2   -2.54    2.31
  -6 -21   2    5.92    2.78
   6  21  -2   -0.09    2.62
  -5 -21   2   -1.61    2.52
   5 -21  -2   -0.24    2.26
   5  21  -2    1.34    2.50
  -4 -21   2   13.90    3.04
   4 -21  -2   15.45    2.92
   4  21  -2   17.89    3.02
  -3 -21   2   -0.79    2.28
   3 -21  -2   -0.30    1.96
   3  21  -2    0.65    2.05
   2 -21  -2   -0.62    1.86
  -2 -21   2    1.40    2.19
   2  21  -2   -1.14    2.02
  -1 -21   2   -1.23    1.94
   1 -21  -2    0.74    2.08
   0 -21   2    0.51    1.96
   0 -21  -2    3.08    2.13
   0  21   2    1.82    1.63
  -1 -21  -2    5.52    2.28
   1 -21   2    2.20    2.04
   1  21   2    6.40    2.01
   2 -21   2    6.55    2.23
  -2 -21  -2    6.85    2.59
   2  21   2   11.77    3.05
  -3 -21  -2    1.42    2.34
   3 -21   2    3.41    2.21
   3  21   2    7.03    2.40
   4 -21   2   14.05    2.79
  -4 -21  -2   13.12    3.31
   4  21   2   20.70    3.16
  -5 -21  -2    3.20    2.91
   5 -21   2   -2.26    2.24
   5  21   2   -0.58    2.47
   6 -21   2   -1.09    2.29
  -6 -21  -2    2.32    2.84
   6  21   2   -3.30    2.60
  -7 -21  -2   -0.65    3.33
   7  21   2   -4.24    2.89
  -6 -22   2    5.29    3.20
   6 -22  -2    0.63    2.75
   6  22  -2    4.73    2.73
  -5 -22   2   -6.03    2.50
   5 -22  -2    2.42    2.63
   5  22  -2   -1.54    2.39
  -4 -22   2    5.77    2.87
   4 -22  -2    7.95    2.76
   4  22  -2   10.97    2.85
  -3 -22   2   -4.41    2.25
   3 -22  -2    0.23    2.31
   3  22  -2   -0.80    2.19
   2 -22  -2    0.58    2.41
  -2 -22   2   -2.00    2.28
   2  22  -2    1.01    2.09
   1 -22  -2    1.63    2.27
  -1 -22   2    1.35    2.21
   0 -22  -2    1.14    2.38
   0 -22   2   -4.50    2.00
   0  22   2    1.06    1.85
  -1 -22  -2    3.36    2.47
   1 -22   2    9.83    2.71
   1  22   2   16.56    4.28
   2 -22   2    1.86    2.40
  -2 -22  -2    4.08    2.62
   2  22   2    4.62    2.33
   3 -22   2    2.24    2.41
  -3 -22  -2    2.23    2.60
   3  22   2   -0.06    2.41
   4 -22   2   -1.08    2.46
  -4 -22  -2    5.26    2.76
   4  22   2   -2.25    2.59
  -5 -22  -2    9.45    3.17
   5 -22   2   -1.84    2.57
   5  22   2   -1.32    2.68
   6 -22   2   -2.30    2.33
  -6 -22  -2    3.50    3.20
   6  22   2   -0.81    2.87
  -5 -23   2   -6.16    2.65
   5 -23  -2    1.75    3.04
   5  23  -2   -2.79    2.84
   4 -23  -2   -1.27    2.70
  -4 -23   2   -1.66    2.46
   4  23  -2    0.56    2.56
   3 -23  -2   -3.73    2.48
  -3 -23   2    0.37    2.45
   3  23  -2    0.33    2.54
   2 -23  -2   -3.19    2.26
  -2 -23   2   -4.28    2.35
   2  23  -2    2.27    2.37
  -1 -23   2   -3.52    2.34
   1 -23  -2   -3.75    2.27
   0 -23   2    3.15    2.45
   0 -23  -2   -0.39    2.26
  -1 -23  -2   10.69    2.97
   1 -23   2    3.97    2.77
   1  23   2    9.49    2.52
  -2 -23  -2    5.39    2.67
   2 -23   2    1.43    2.48
   2  23   2    5.75    2.54
   3 -23   2    1.81    2.61
  -3 -23  -2    4.15    2.86
   3  23   2    7.50    2.88
   4 -23   2   -0.01    2.72
  -4 -23  -2    2.32    2.84
   4  23   2   -0.56    2.72
  -5 -23  -2    2.47    3.01
   5  23   2    2.54    2.98
   4 -24  -2   -7.75    2.90
  -4 -24   2    4.58    2.65
   4  24  -2   -2.07    2.99
   3 -24  -2    0.21    2.89
   3  24  -2    1.86    2.64
  -2 -24   2   -3.39    2.57
   2 -24  -2   -3.47    2.60
   1 -24  -2   -0.99    2.69
  -1 -24   2   -1.74    2.38
   0 -24  -2   -1.15    2.58
   0 -24   2    0.57    2.65
   1 -24   2   -0.62    2.34
   1  24   2    2.10    2.29
   2 -24   2    1.56    2.61
  -2 -24  -2    1.85    2.52
   2  24   2    1.92    2.68
  -3 -24  -2   -1.71    2.76
   3  24   2   -1.97    2.81
   4 -24   2   -3.51    2.95
   2 -25  -2   -2.57    3.01
  -2 -25   2   -6.23    2.46
  -1 -25   2   -5.39    2.46
   1 -25  -2   -1.37    2.65
   0 -25  -2    8.02    2.80
   0 -25   2    6.33    3.12
   1 -25   2    1.22    3.03
  -1 -25  -2   -1.04    2.70
   1  25   2   15.75    2.91
  13   0  -3   -0.49    2.60
  12   0  -3    0.69    2.25
  12   0  -3   -0.55    1.19
  11   0  -3   -1.07    1.79
  11   0  -3    1.18    1.02
  10   0  -3    0.82    0.83
  10   0  -3    2.46    1.73
   9   0  -3   -1.61    0.75
   9   0  -3   -0.81    1.46
   8   0  -3   -1.79    1.23
   8   0  -3   -0.85    0.77
  -8   0   3   -2.24    1.34
  -7   0   3   -0.22    1.03
   7   0  -3   -0.21    0.96
   7   0  -3   -0.64    0.71
   6   0  -3   -0.71    0.75
  -6   0   3   -0.18    0.85
   6   0  -3   -0.47    0.55
  -5   0   3   -0.34    0.66
   5   0  -3   -0.84    0.65
  -4   0   3   -0.20    0.41
  -4   0   3   -0.86    0.50
   4   0  -3   -0.12    0.65
   4   0  -3   -0.17    0.60
  -4   0   3    0.39    0.35
  -3   0   3   -0.53    0.47
   3   0  -3   -0.28    0.55
   3   0  -3    0.11    0.32
  -3   0   3    0.12    0.36
  -2   0   3    0.59    0.27
  -2   0   3   -0.46    0.53
   2   0  -3    0.52    0.24
   2   0  -3    0.20    0.59
   1   0  -3    0.95    0.67
  -1   0   3    0.03    0.62
  -1   0   3   -0.04    0.21
   0   0   3   -0.14    0.62
   0   0  -3    0.11    0.63
  -1   0  -3    0.30    0.54
   1   0   3    0.87    0.57
  -2   0  -3   -0.34    0.41
   2   0   3   -0.14    0.50
   3   0   3    0.34    0.58
   3   0   3   -0.98    0.89
  -3   0  -3    0.13    0.25
  -3   0  -3    0.46    0.34
   4   0   3   -1.27    1.02
   4   0   3   -0.07    0.65
   5   0   3   -0.06    0.74
   5   0   3   -1.93    1.25
   6   0   3   -0.54    0.83
   6   0   3   -1.77    1.35
   7   0   3    0.82    1.07
   7   0   3   -0.30    1.76
   8   0   3   -4.47    2.21
   9   0   3   -0.82    1.53
   9   0   3   -0.58    2.21
  10   0   3   -1.30    1.79
  10   0   3    3.14    2.82
  11   0   3    3.04    2.96
  12   0   3    1.30    3.52
  13  -1  -3   -0.37    2.46
  13   1  -3    1.42    2.72
  12  -1  -3    1.78    2.76
  12  -1  -3    4.64    1.14
  12   1  -3    2.19    1.50
  12   1  -3    3.07    2.27
  11  -1  -3    1.02    1.91
  11  -1  -3   -0.97    0.93
  11   1  -3   -0.43    1.93
  11   1  -3    0.10    1.09
  10  -1  -3   -1.29    1.52
  10  -1  -3   -0.41    0.73
  10   1  -3    0.16    0.87
  10   1  -3    0.25    1.65
   9  -1  -3    5.05    1.62
  -9  -1   3    4.06    1.85
   9  -1  -3    2.89    0.93
   9   1  -3    5.10    1.09
   9   1  -3    4.01    1.71
   8  -1  -3   44.31    4.09
   8  -1  -3   46.28    3.85
   8   1  -3   48.44    3.91
   8   1  -3   47.10    4.21
  -7  -1   3   -0.97    0.99
   7  -1  -3   -0.15    0.55
   7  -1  -3   -0.12    0.92
  -7   1   3    0.60    0.88
   7   1  -3   -0.19    1.00
   7   1  -3   -0.50    0.67
  -6  -1   3   63.65    5.37
   6  -1  -3   73.81    5.28
  -6   1   3   58.21    5.28
   6   1  -3   73.74    5.31
   6   1  -3   76.00    5.34
  -5  -1   3  285.74   19.50
   5  -1  -3  297.00   19.63
  -5  -1   3  246.01   19.64
   5  -1  -3  276.78   19.58
  -5  -1   3  264.83   19.46
   5   1  -3  283.00   19.66
  -5   1   3  237.66   19.59
   5   1  -3  291.77   19.62
   4  -1  -3  160.73   11.02
  -4  -1   3  148.38   11.09
  -4  -1   3  156.18   11.02
  -4  -1   3  149.99   11.08
   4  -1  -3  160.07   11.11
   4   1  -3  148.67   11.25
  -4   1   3  141.03   11.05
   4   1  -3  159.11   11.07
   3  -1  -3    1.43    0.35
  -3  -1   3    1.36    0.61
   3  -1  -3    0.94    0.55
  -3  -1   3    1.00    0.47
   3   1  -3    1.50    0.40
   3   1  -3    0.10    0.61
  -3   1   3    1.36    0.40
   2  -1  -3 2990.84  215.91
  -2   1   3 3122.76  215.93
   2   1  -3 2890.31  216.23
  -1  -1   3 1294.14   86.43
   1  -1  -3 1130.62   86.40
   1   1  -3 1175.57   86.41
  -1   1   3 1262.45   86.40
   0  -1   3  428.51   31.05
   0  -1  -3  450.18   31.07
   0   1   3  454.21   31.07
   0   1  -3  407.81   31.03
   1  -1   3  621.73   41.76
  -1  -1  -3  584.17   41.79
   1   1   3  534.82   41.77
  -1   1  -3  604.23   41.73
  -2  -1  -3    3.36    0.72
   2  -1   3    3.64    0.61
   2   1   3    4.30    0.77
   2   1   3    3.13    0.87
  -2   1  -3    3.44    0.46
  -3  -1  -3   18.44    1.49
  -3  -1  -3   17.19    1.65
   3  -1   3   17.12    1.64
   3   1   3   19.33    1.80
   3   1   3   14.18    1.93
   4  -1   3  351.29   24.57
   4  -1   3  324.48   24.80
  -4  -1  -3  341.81   24.43
  -4  -1  -3  336.88   24.45
   4   1   3  345.05   24.81
   4   1   3  359.84   24.64
   5  -1   3   48.43    4.45
   5  -1   3   52.75    3.97
   5   1   3   43.64    4.33
   5   1   3   54.71    4.08
   6  -1   3   15.90    2.37
   6  -1   3   17.49    1.99
   6   1   3   19.93    2.15
   6   1   3   13.05    2.31
   7  -1   3   20.07    3.11
   7  -1   3   23.28    2.47
   7   1   3   23.37    2.66
   7   1   3   19.45    3.00
   8  -1   3   33.14    3.33
   8  -1   3   30.51    3.89
   8   1   3   30.09    4.40
   8   1   3   31.91    3.57
   9  -1   3   -0.78    1.46
   9  -1   3   -0.51    2.36
   9   1   3    2.47    2.41
   9   1   3    0.36    1.62
  10  -1   3    1.16    1.71
  10  -1   3    6.36    3.62
  10   1   3    4.75    2.16
  10   1   3    5.82    2.83
  11  -1   3    9.83    3.26
  11   1   3   11.42    3.36
  12  -1   3    4.41    3.52
  12   1   3    5.79    3.30
  13  -2  -3   -1.55    2.45
  13   2  -3   -2.54    2.66
  12  -2  -3    3.94    1.09
  12  -2  -3   -0.96    2.34
  12   2  -3    1.06    1.52
  12   2  -3   -0.58    2.22
  11  -2  -3    0.54    1.84
  11  -2  -3    2.85    0.95
  11   2  -3    4.35    1.34
  11   2  -3    3.23    2.09
  10  -2  -3   32.90    3.16
  10  -2  -3   40.00    3.83
  10   2  -3   36.21    3.41
  10   2  -3   44.35    4.11
  -9  -2   3   12.08    2.21
   9  -2  -3   15.46    2.06
   9  -2  -3   13.43    1.80
   9   2  -3   12.61    1.95
   9   2  -3   20.01    2.75
  -8  -2   3   97.10    8.88
   8  -2  -3  122.06    8.78
   8  -2  -3  110.81    8.56
   8   2  -3  131.35    8.92
   8   2  -3  117.87    8.71
  -7  -2   3   90.78    8.15
   7  -2  -3  108.49    8.01
   7   2  -3  112.66    8.04
   7   2  -3  115.60    8.12
   6  -2  -3   -0.45    0.69
  -6  -2   3   -0.65    0.53
   6  -2  -3   -0.47    0.70
  -6  -2   3   -0.34    0.46
  -6  -2   3   -1.26    0.79
   6   2  -3   -0.35    0.64
  -6   2   3    0.30    0.68
   6   2  -3   -0.90    0.82
   5  -2  -3  201.76   14.25
  -5  -2   3  198.80   14.29
   5  -2  -3  215.67   14.29
  -5  -2   3  184.77   14.35
   5   2  -3  217.98   14.34
  -5   2   3  166.66   14.26
   5   2  -3  199.43   14.37
  -4  -2   3  200.00   13.71
  -4  -2   3  181.71   13.67
   4  -2  -3  189.03   13.63
  -4  -2   3  189.07   13.67
   4  -2  -3  193.72   13.56
   4   2  -3  182.26   13.71
   4   2  -3  209.38   13.66
  -4   2   3  168.76   13.58
   3  -2  -3 4577.17  333.37
  -3   2   3 4739.11  333.35
   2  -2  -3   48.64    3.79
   2  -2  -3   46.90    3.58
  -2  -2   3   52.42    3.69
   2   2  -3   56.12    3.70
  -2   2   3   43.90    3.71
  -2   2   3   52.00    3.59
  -1  -2   3    7.10    0.96
   1  -2  -3    8.46    1.18
  -1  -2   3    6.91    0.74
  -1   2   3    7.76    1.07
   1   2  -3    6.84    0.75
   1   2  -3    8.47    1.00
   0  -2  -3 9464.11  644.14
   0   2   3 8922.54  644.06
   0   2  -3 8720.27  644.05
  -1  -2  -3 4047.90  299.13
  -1   2  -3 4293.89  298.83
   2  -2   3  301.00   20.58
  -2   2  -3  285.80   20.47
   2   2   3  256.28   20.68
   2   2   3  308.33   20.68
   3  -2   3 1339.04   89.45
  -3  -2  -3 1287.89   89.46
   3   2   3 1184.72   89.53
   3   2   3 1223.13   89.63
   4  -2   3   25.20    2.16
  -4  -2  -3   25.04    2.13
  -4  -2  -3   26.70    2.34
   4   2   3   22.44    2.63
   4   2   3   30.92    2.46
   5  -2   3    0.26    0.61
   5  -2   3    0.32    1.21
  -5  -2  -3    0.40    0.38
  -5  -2  -3    0.27    0.47
   5   2   3   -0.04    0.85
   5   2   3   -0.50    1.21
   6  -2   3   21.81    2.12
   6  -2   3   20.58    2.82
   6   2   3   18.30    2.63
   6   2   3   22.44    2.42
   7  -2   3    6.01    1.18
   7  -2   3    3.66    2.02
   7   2   3    5.49    1.46
   7   2   3    5.52    2.14
   8  -2   3    9.00    1.51
   8  -2   3    5.36    2.48
   8   2   3    9.82    1.88
   8   2   3    6.33    2.61
   9  -2   3    2.48    1.42
   9  -2   3    1.00    2.35
   9   2   3   -0.27    1.76
   9   2   3    2.27    2.44
  10  -2   3    1.29    1.47
  10   2   3    1.39    2.76
  10   2   3    0.92    2.20
  11  -2   3    3.72    3.05
  11   2   3    6.81    3.06
  12  -2   3   10.14    3.65
  12   2   3    5.32    3.46
  13  -3  -3   -1.94    2.50
  13   3  -3    2.71    2.39
  13   3  -3    3.01    2.74
  12  -3  -3   15.89    2.72
  12   3  -3   14.27    2.99
  12   3  -3   13.26    2.27
  11  -3  -3    0.75    1.77
  11  -3  -3    2.87    0.89
  11   3  -3    0.04    2.44
  11   3  -3    2.17    1.37
  10  -3  -3    2.89    0.88
  10  -3  -3    1.62    1.53
  10   3  -3    4.08    1.19
  10   3  -3    4.63    1.92
  -9  -3   3    4.26    1.76
   9  -3  -3    3.43    0.82
   9  -3  -3    2.21    1.40
   9   3  -3    2.62    1.01
   9   3  -3    2.50    1.60
   8  -3  -3   12.25    1.56
  -8  -3   3   12.89    2.25
   8  -3  -3   16.03    1.94
   8   3  -3   14.04    1.79
   8   3  -3   16.80    2.21
   7  -3  -3   38.88    3.21
  -7  -3   3   32.95    3.43
  -7  -3   3   36.47    2.88
  -7  -3   3   36.43    2.91
   7  -3  -3   35.32    3.13
   7   3  -3   36.67    3.24
   7   3  -3   43.90    3.51
  -6  -3   3   73.66    5.75
   6  -3  -3   79.35    5.70
   6  -3  -3   73.70    5.70
  -6  -3   3   77.14    5.62
  -6  -3   3   66.79    5.89
   6   3  -3   82.26    5.87
   6   3  -3   77.89    5.84
   5  -3  -3   13.41    1.39
  -5  -3   3   10.36    1.43
  -5  -3   3   11.18    1.62
  -5  -3   3   11.49    1.39
   5   3  -3   11.52    1.58
   5   3  -3   13.40    1.62
  -4  -3   3  657.07   49.54
   4  -3  -3  686.03   49.44
  -4  -3   3  712.79   49.63
  -4  -3   3  719.38   49.59
   4  -3  -3  704.34   49.51
   4   3  -3  741.49   49.56
   4   3  -3  647.43   49.61
  -3  -3   3  961.32   65.89
  -3  -3   3  889.93   65.96
   3  -3  -3  903.37   65.86
   3   3  -3  939.16   65.87
   3   3  -3  937.42   65.96
  -2  -3   3   15.59    1.17
   2  -3  -3   13.54    1.29
  -2  -3   3   10.21    1.50
  -2   3   3   13.29    1.18
   2   3  -3    9.59    1.32
  -1  -3   3   -0.41    0.59
   1  -3  -3    0.61    0.53
  -1  -3   3    0.66    0.31
   1   3  -3    0.01    0.31
  -1   3   3    0.74    0.26
  -1   3   3    0.23    0.48
   0  -3   3  350.52   24.08
   0   3   3  331.09   24.08
   0   3  -3  355.47   24.06
   0   3   3  309.90   24.00
  -1  -3  -3   54.75    4.14
   1  -3   3   57.02    4.06
   1   3   3   58.08    4.15
  -1   3  -3   56.38    4.01
   1   3   3   44.90    4.06
  -2  -3  -3  218.77   14.98
   2  -3   3  210.58   14.84
  -2  -3  -3  183.85   14.94
   2   3   3  225.07   14.98
   2   3   3  197.70   14.98
  -3  -3  -3 1357.11  100.57
  -3  -3  -3 1411.80  100.50
   3   3   3 1600.81  100.62
   3   3   3 1287.10  100.62
  -4  -3  -3  380.64   26.57
  -4  -3  -3  376.60   26.64
   4  -3   3  369.98   26.49
   4   3   3  351.95   26.79
   4   3   3  377.86   26.69
   5  -3   3   83.23    5.91
  -5  -3  -3   82.07    6.37
  -5  -3  -3   83.18    5.94
   5  -3   3   71.03    6.39
   5   3   3   75.89    6.44
   5   3   3   83.24    6.21
   6  -3   3    7.72    1.83
  -6  -3  -3    6.55    0.99
  -6  -3  -3    6.13    0.86
   6  -3   3    7.89    1.04
   6   3   3    9.28    1.46
   6   3   3    6.46    1.82
   7  -3   3    5.00    1.07
   7  -3   3    4.33    1.95
   7   3   3    5.01    1.55
   7   3   3    3.25    1.95
   8  -3   3   20.87    3.33
   8  -3   3   26.87    2.65
   8   3   3   22.85    2.83
   8   3   3   25.74    3.60
   9  -3   3   10.07    2.72
   9  -3   3   10.84    1.72
   9   3   3    9.93    2.27
   9   3   3   14.79    2.91
  10  -3   3    2.97    3.09
  10   3   3   -2.40    2.75
  10   3   3    1.07    2.32
  11  -3   3    9.63    3.48
  11   3   3   19.82    3.70
  12  -3   3    7.37    3.77
  12   3   3    2.64    3.42
  13  -4  -3    0.72    2.31
  13   4  -3   -3.19    2.64
  13   4  -3   -1.56    1.77
  12  -4  -3   -0.12    2.07
  12   4  -3    0.06    2.39
  12   4  -3    1.22    1.87
  11  -4  -3    4.70    0.91
  11  -4  -3    4.10    1.85
  11   4  -3    3.98    1.61
  11   4  -3    3.30    2.15
  10  -4  -3   26.96    3.29
  10  -4  -3   30.11    2.67
  10   4  -3   32.70    3.72
  10   4  -3   29.89    3.19
   9  -4  -3   13.50    1.86
  -9  -4   3    8.94    2.03
   9  -4  -3   11.10    1.36
   9   4  -3   10.35    2.04
   9   4  -3   10.59    1.59
  -8  -4   3    1.18    1.53
   8  -4  -3   -0.21    1.02
   8   4  -3    1.09    1.53
   8   4  -3   -0.33    0.90
   7  -4  -3  489.16   33.01
   7  -4  -3  464.91   33.05
  -7  -4   3  450.92   32.95
  -7  -4   3  455.50   33.03
  -7  -4   3  392.53   33.20
   7   4  -3  517.09   33.20
   7   4  -3  460.36   33.19
   6  -4  -3    1.14    0.69
  -6  -4   3    0.34    0.96
   6  -4  -3    0.27    0.70
  -6  -4   3    0.82    1.02
  -6  -4   3    0.42    0.66
   6   4  -3    0.53    1.03
   6   4  -3    0.76    0.74
  -5  -4   3  406.18   28.08
  -5  -4   3  372.49   28.15
   5  -4  -3  422.26   28.00
  -5  -4   3  419.19   28.18
   5  -4  -3  379.16   27.97
   5   4  -3  402.33   28.11
   5   4  -3  341.81   28.12
  -4  -4   3  305.11   21.34
   4  -4  -3  303.61   21.23
   4  -4  -3  283.87   21.16
  -4  -4   3  303.78   21.42
  -4  -4   3  275.87   21.31
   4   4  -3  285.75   21.39
   4   4  -3  320.07   21.32
  -3  -4   3  131.52    8.64
   3  -4  -3  105.41    8.57
  -3  -4   3  112.87    8.74
   3  -4  -3  117.86    8.43
   3   4  -3  111.77    8.72
   3   4  -3  130.38    8.63
  -2  -4   3  147.07   10.07
  -2  -4   3  127.48   10.19
   2  -4  -3  125.74   10.09
   2   4  -3  144.43   10.08
   2   4  -3  130.43   10.17
  -2   4   3  161.39   10.07
  -1  -4   3  247.95   17.33
  -1  -4   3  233.09   17.20
  -1   4   3  238.52   17.27
  -1   4   3  230.15   17.14
   1   4  -3  255.21   17.32
   0  -4  -3 1714.49  118.71
   0   4   3 1626.36  118.68
  -1  -4  -3 1329.67   97.04
  -1  -4  -3 1358.24   97.08
   1   4   3 1257.86   97.04
   1   4   3 1515.54   97.09
  -2  -4  -3    8.41    1.21
  -2  -4  -3    8.95    1.32
   2  -4   3    9.90    1.07
   2   4   3   14.02    1.49
   3  -4   3  107.58    7.66
  -3  -4  -3  111.22    7.90
  -3  -4  -3  112.08    7.83
  -3  -4  -3   91.46    7.87
   3   4   3  112.42    7.92
   3   4   3  100.33    7.93
  -4  -4  -3  497.34   35.12
  -4  -4  -3  484.28   35.19
   4  -4   3  499.08   34.98
  -4  -4  -3  437.71   35.25
   4   4   3  487.84   35.30
   4   4   3  542.33   35.26
  -5  -4  -3    5.21    1.04
   5  -4   3    7.11    0.94
  -5  -4  -3    5.55    0.96
   5   4   3    4.37    1.51
   5   4   3    4.66    1.42
   6  -4   3   16.85    1.58
  -6  -4  -3   13.24    1.68
  -6  -4  -3   15.89    1.72
   6  -4   3   15.96    2.37
   6   4   3   14.36    1.95
   6   4   3   15.13    2.32
   7  -4   3   -3.09    1.66
   7  -4   3   -0.15    0.79
   7   4   3   -2.55    1.42
   7   4   3   -0.88    1.84
   8  -4   3   -0.01    1.01
   8  -4   3   -3.66    2.10
   8   4   3   -2.12    1.73
   8   4   3   -2.89    2.17
   9  -4   3   -1.22    1.20
   9  -4   3   -0.02    2.44
   9   4   3   -2.36    1.93
   9   4   3    2.97    2.84
  10  -4   3   -1.48    1.05
  10  -4   3   -3.97    2.51
  10   4   3   -0.88    2.66
  10   4   3   -3.52    2.10
  11  -4   3    3.73    3.00
  11   4   3    2.53    3.01
  12  -4   3    1.68    3.40
  12   4   3    3.63    3.29
  13   5  -3   -0.63    2.09
  13   5  -3    0.12    3.00
  12  -5  -3    2.71    2.10
  12   5  -3    1.67    2.47
  12   5  -3   -0.90    1.98
  11  -5  -3    0.74    1.71
  11  -5  -3    2.26    0.76
  11   5  -3   -0.48    2.22
  11   5  -3   -0.53    1.52
  10  -5  -3    2.06    0.70
  10  -5  -3   -2.29    1.32
  10   5  -3    0.36    1.27
  10   5  -3   -0.51    1.71
  -9  -5   3    4.02    1.65
   9  -5  -3    0.54    1.27
   9   5  -3    2.75    1.20
   9   5  -3    1.52    1.63
   8  -5  -3   17.98    2.38
   8  -5  -3   20.24    2.17
  -8  -5   3   18.13    2.55
  -8  -5   3   18.87    2.37
  -8  -5   3   19.70    1.98
   8   5  -3   21.10    2.51
   8   5  -3   20.00    2.89
  -7  -5   3    1.70    1.37
  -7  -5   3    2.29    1.21
  -7  -5   3    5.34    0.95
   7  -5  -3    2.28    1.03
   7  -5  -3    1.79    0.87
   7   5  -3    3.85    1.41
   7   5  -3    4.11    1.11
   6  -5  -3  134.33   10.11
  -6  -5   3  143.47   10.37
  -6  -5   3  134.24   10.21
  -6  -5   3  121.09   10.32
   6  -5  -3  150.12   10.11
   6   5  -3  141.42   10.33
   6   5  -3  147.37   10.30
  -5  -5   3  477.10   36.38
  -5  -5   3  514.05   36.47
   5  -5  -3  467.55   36.23
  -5  -5   3  526.55   36.50
   5  -5  -3  517.09   36.26
   5   5  -3  561.11   36.42
   5   5  -3  498.84   36.47
  -4  -5   3   19.81    1.96
   4  -5  -3   17.77    1.53
   4  -5  -3   18.60    1.73
  -4  -5   3   21.56    1.90
  -4  -5   3   18.37    2.19
   4   5  -3   16.99    2.01
   4   5  -3   22.05    1.89
  -3  -5   3  920.43   61.94
  -3  -5   3  907.45   61.82
   3  -5  -3  829.00   61.77
  -3  -5   3  843.75   61.85
   3   5  -3  905.37   61.81
   3   5  -3  804.30   61.88
  -2  -5   3  178.29   12.63
  -2  -5   3  166.59   12.77
  -2   5   3  165.34   12.61
   2   5  -3  184.16   12.77
   2   5  -3  183.28   12.64
  -1  -5   3   44.17    3.11
   1  -5  -3   36.46    3.03
   1  -5  -3   38.33    3.21
  -1  -5   3   41.67    3.31
  -1   5   3   40.42    3.21
   1   5  -3   42.51    3.13
   1   5  -3   41.53    3.25
  -1   5   3   44.31    3.01
   0  -5   3  548.21   40.28
   0  -5  -3  503.55   40.29
   0  -5  -3  589.45   40.41
   0  -5   3  596.33   40.40
   0   5   3  606.77   40.41
   0   5  -3  587.72   40.37
   0   5   3  532.12   40.28
  -1  -5  -3   17.60    1.81
  -1  -5  -3   18.78    1.94
   1  -5   3   25.06    1.90
   1   5   3   18.55    1.90
  -1   5  -3   23.80    1.82
   1   5   3   24.38    2.09
  -2  -5  -3  131.55    8.60
   2  -5   3  118.36    8.39
  -2  -5  -3   99.56    8.48
   2   5   3  108.69    8.52
   2   5   3  120.52    8.59
  -3  -5  -3  383.68   26.85
   3  -5   3  355.71   26.63
  -3  -5  -3  381.57   26.79
   3   5   3  328.50   26.82
   3   5   3  419.29   26.90
  -4  -5  -3   65.65    4.64
   4  -5   3   58.52    4.32
  -4  -5  -3   53.13    4.69
  -4  -5  -3   58.38    4.65
   4   5   3   57.33    4.79
  -5  -5  -3    8.20    1.22
   5  -5   3    8.32    0.96
  -5  -5  -3    7.34    1.45
  -5  -5  -3    6.75    1.18
   5   5   3    5.49    1.71
   5   5   3    5.00    1.35
   6  -5   3   64.31    4.65
  -6  -5  -3   63.43    4.90
   6  -5   3   63.99    5.49
  -6  -5  -3   64.64    4.95
  -6  -5  -3   52.71    5.14
   6   5   3   66.92    5.29
   6   5   3   60.31    5.49
  -7  -5  -3  116.23    8.81
   7  -5   3  123.42    8.75
  -7  -5  -3  114.49    8.84
   7  -5   3  104.44    9.49
   7   5   3  122.29    9.49
   7   5   3  139.75    9.43
   8  -5   3   21.65    3.25
   8  -5   3   22.97    2.35
   8   5   3   21.92    3.41
   8   5   3   21.49    2.88
   9  -5   3    3.05    2.42
   9  -5   3    1.31    1.17
   9   5   3   -0.45    2.71
   9   5   3   -1.94    2.03
  10  -5   3    7.73    2.92
  10   5   3   -2.54    3.45
  10   5   3    2.50    2.71
  11  -5   3    7.44    3.06
  11   5   3    6.25    3.13
  12  -5   3    9.22    3.74
  12   5   3    0.25    3.40
  13   6  -3    0.00    2.51
  13   6  -3    2.89    2.88
  12  -6  -3    5.86    2.21
  12   6  -3    9.39    2.88
  12   6  -3    7.92    2.21
  11  -6  -3    0.57    1.64
  11  -6  -3    1.83    0.73
  11   6  -3    0.44    1.60
  11   6  -3   -2.31    1.97
  10  -6  -3    0.25    1.33
  10  -6  -3    0.10    0.64
  10   6  -3    1.80    1.44
   9  -6  -3    3.84    1.30
   9  -6  -3    3.90    1.26
  -9  -6   3    2.29    1.00
   9   6  -3    2.31    1.73
   9   6  -3    3.76    1.29
  -8  -6   3   22.48    2.45
   8  -6  -3   25.25    2.49
  -8  -6   3   29.29    3.13
   8  -6  -3   20.84    2.59
  -8  -6   3   25.25    3.06
   8   6  -3   25.50    3.02
   8   6  -3   25.29    2.91
  -7  -6   3   29.63    3.25
   7  -6  -3   32.38    2.72
  -7  -6   3   29.06    2.77
  -7  -6   3   34.37    3.32
   7  -6  -3   25.96    2.72
   7   6  -3   30.18    3.22
   7   6  -3   35.18    3.08
  -6  -6   3   74.14    5.72
  -6  -6   3   69.41    5.44
   6  -6  -3   66.71    5.23
  -6  -6   3   65.92    5.56
   6  -6  -3   65.63    5.27
   6   6  -3   75.90    5.59
   6   6  -3   74.55    5.56
   5  -6  -3   50.45    4.25
  -5  -6   3   66.14    4.61
  -5  -6   3   55.70    4.62
   5  -6  -3   54.56    4.34
  -5  -6   3   58.03    4.79
   5   6  -3   64.93    4.63
   5   6  -3   55.70    4.63
  -4  -6   3   20.17    1.90
   4  -6  -3   16.60    1.58
  -4  -6   3   15.47    2.00
   4  -6  -3   13.62    1.28
  -4  -6   3   14.76    1.69
   4   6  -3   19.72    1.83
   4   6  -3   14.97    1.84
   3  -6  -3  260.79   18.24
   3  -6  -3  236.60   18.67
  -3  -6   3  223.44   18.57
  -3  -6   3  282.23   18.57
  -3  -6   3  248.95   18.57
   3   6  -3  261.26   18.58
   3   6  -3  283.01   18.48
   2  -6  -3  562.45   43.81
   2  -6  -3  642.25   44.01
  -2  -6   3  663.81   44.12
  -2  -6   3  633.00   43.97
   2   6  -3  596.49   44.06
  -2   6   3  560.49   43.93
   2   6  -3  662.91   43.98
  -1  -6   3  339.32   22.79
   1  -6  -3  297.50   22.72
   1  -6  -3  324.13   22.88
  -1  -6   3  277.15   22.88
   1   6  -3  315.41   22.89
  -1   6   3  338.13   22.86
  -1   6   3  335.35   22.69
   1   6  -3  322.61   22.80
   0  -6   3  258.04   17.79
   0  -6   3  241.65   17.65
   0  -6  -3  215.94   17.76
   0  -6  -3  217.93   17.66
   0   6   3  274.25   17.66
   0   6  -3  255.13   17.75
   0   6   3  263.84   17.79
   1  -6   3  101.08    6.75
  -1  -6  -3   82.14    6.71
   1  -6   3   83.82    6.61
  -1  -6  -3   94.14    6.83
  -1   6  -3   93.60    6.90
   1   6   3   97.63    6.84
   1   6   3   85.52    6.71
   2  -6   3   22.11    1.94
  -2  -6  -3   19.61    2.16
  -2  -6  -3   21.46    2.11
   2   6   3   25.12    2.34
   2   6   3   21.06    2.16
   3  -6   3  688.94   46.29
  -3  -6  -3  591.21   46.47
  -3  -6  -3  633.62   46.48
  -3  -6  -3  689.28   46.46
   3   6   3  646.77   46.47
  -4  -6  -3   44.28    3.93
   4  -6   3   49.81    3.62
  -4  -6  -3   49.94    3.96
  -4  -6  -3   46.45    4.03
   4   6   3   53.47    4.10
   4   6   3   43.97    4.06
  -5  -6  -3   59.49    4.76
   5  -6   3   61.20    4.42
  -5  -6  -3   61.15    4.82
  -5  -6  -3   50.78    4.88
   5   6   3   58.74    5.01
   5   6   3   65.96    5.04
  -6  -6  -3    4.76    1.27
   6  -6   3    5.85    0.77
  -6  -6  -3    3.93    1.52
  -6  -6  -3    6.84    1.22
   6   6   3    4.48    1.86
   6   6   3    6.41    1.63
   7  -6   3    6.13    0.88
   7  -6   3    5.67    2.12
  -7  -6  -3    3.78    1.26
  -7  -6  -3    5.56    1.19
   7   6   3    4.87    2.07
   7   6   3    3.60    1.77
   8  -6   3   11.44    1.31
  -8  -6  -3   10.31    1.57
   8  -6   3   11.59    2.64
   8   6   3   10.56    2.74
   8   6   3    6.42    2.27
   9  -6   3   24.82    2.79
   9  -6   3   31.00    4.29
   9   6   3   29.76    4.38
   9   6   3   28.48    4.18
  10  -6   3    0.06    2.59
  10   6   3   -0.16    2.71
  11  -6   3   -0.84    2.96
  11   6   3    1.58    3.21
  12  -6   3    9.25    3.81
  12   6   3    5.90    3.78
  13   7  -3   -3.98    2.98
  12  -7  -3    6.24    1.90
  12   7  -3    3.21    2.49
  12   7  -3    6.30    2.81
  11  -7  -3   -0.61    1.59
  11   7  -3    0.04    1.95
  11   7  -3    0.92    2.32
  10  -7  -3    8.78    1.75
  10   7  -3    9.32    1.95
  10   7  -3   11.29    2.51
   9  -7  -3   13.29    1.70
  -9  -7   3   10.91    1.84
  -9  -7   3    8.01    1.32
   9  -7  -3    9.76    1.52
   9   7  -3    7.22    2.04
   9   7  -3   12.03    1.98
  -8  -7   3   52.59    4.60
  -8  -7   3   50.97    5.18
   8  -7  -3   64.41    4.58
   8  -7  -3   49.51    4.55
  -8  -7   3   54.64    4.98
   8   7  -3   64.89    5.01
   8   7  -3   58.70    4.97
   7  -7  -3   73.55    5.29
  -7  -7   3   67.18    5.48
  -7  -7   3   71.03    6.12
  -7  -7   3   66.67    5.80
   7  -7  -3   61.01    5.29
   7   7  -3   72.84    5.71
   7   7  -3   74.46    5.67
  -6  -7   3    3.63    1.33
  -6  -7   3    2.43    1.42
  -6  -7   3    2.24    1.00
   6  -7  -3    1.93    0.75
   6   7  -3    3.56    1.10
   6   7  -3    2.71    1.24
  -5  -7   3   -0.07    1.17
   5  -7  -3   -0.10    0.76
   5  -7  -3   -0.85    0.40
  -5  -7   3    0.05    0.88
  -5  -7   3   -0.64    0.91
   5   7  -3   -0.35    0.87
   5   7  -3    0.21    0.95
   4  -7  -3   16.52    1.39
  -4  -7   3   15.59    2.24
   4  -7  -3   17.96    1.62
   4  -7  -3   16.85    1.30
  -4  -7   3   19.36    1.87
  -4  -7   3   16.86    2.00
   4   7  -3   15.45    2.03
   4   7  -3   19.84    1.88
   3  -7  -3  199.55   14.43
  -3  -7   3  194.16   14.54
  -3  -7   3  215.31   14.47
   3  -7  -3  207.29   14.21
  -3  -7   3  178.10   14.58
   3   7  -3  216.88   14.46
   3   7  -3  184.18   14.55
   2  -7  -3    7.79    0.75
  -2  -7   3    9.63    1.13
   2  -7  -3    6.72    1.02
  -2  -7   3    6.93    1.30
   2   7  -3    8.53    1.25
  -2   7   3    9.15    1.23
   2   7  -3    9.25    1.11
  -1  -7   3  510.09   34.58
   1  -7  -3  486.51   34.68
  -1  -7   3  514.15   34.74
   1  -7  -3  422.88   34.50
  -1   7   3  460.92   34.63
  -1   7   3  534.25   34.48
   1   7  -3  483.26   34.58
   1   7  -3  465.86   34.68
   0  -7   3  178.39   12.99
   0  -7   3  192.35   12.85
   0  -7  -3  180.43   13.01
   0  -7  -3  172.68   12.86
   0   7   3  173.19   12.90
   0   7   3  164.90   12.96
   0   7  -3  186.80   12.96
   1  -7   3  732.15   50.21
  -1  -7  -3  666.38   50.19
  -1  -7  -3  677.13   50.28
   1  -7   3  725.31   50.12
   1   7   3  705.85   50.26
  -1   7  -3  730.94   50.14
   1   7   3  689.93   50.15
  -2  -7  -3  204.58   15.12
  -2  -7  -3  216.45   15.12
   2  -7   3  199.06   14.97
   2   7   3  210.67   15.05
   3  -7   3   28.12    2.17
  -3  -7  -3   19.59    2.34
  -3  -7  -3   25.32    2.42
   3   7   3   23.09    2.55
   3   7   3   27.93    2.59
  -4  -7  -3   34.78    3.28
   4  -7   3   39.21    2.92
  -4  -7  -3   35.61    3.45
  -4  -7  -3   35.31    3.27
   4   7   3   39.71    3.41
   4   7   3   34.35    3.37
  -5  -7  -3   14.54    2.05
  -5  -7  -3   13.66    2.15
   5  -7   3   15.85    1.50
   5   7   3   14.53    2.13
   5   7   3   17.37    2.15
   6  -7   3   -0.47    0.54
  -6  -7  -3    0.65    1.18
  -6  -7  -3   -0.77    1.00
   6   7   3   -1.88    1.49
   6   7   3   -1.46    1.44
  -7  -7  -3   10.24    1.57
  -7  -7  -3    9.74    1.81
   7  -7   3    5.42    2.10
  -7  -7  -3    8.70    1.64
   7  -7   3   10.66    1.35
   7   7   3    8.81    2.45
   7   7   3   10.32    2.24
   8  -7   3   40.34    4.91
  -8  -7  -3   43.10    3.77
  -8  -7  -3   40.79    3.90
   8  -7   3   42.25    3.53
   8   7   3   53.13    4.99
   8   7   3   47.88    5.03
   9  -7   3    3.27    2.41
   9  -7   3    3.06    1.11
   9   7   3    4.78    2.66
  10  -7   3    5.45    2.71
  10   7   3    1.46    2.63
  11  -7   3    5.37    3.22
  11   7   3    2.60    3.18
  12  -7   3    7.14    3.75
  12   7   3    4.36    3.76
  12   8  -3   -2.61    2.45
  12   8  -3   -1.86    2.50
  11  -8  -3    1.99    1.54
  11   8  -3   -2.05    1.79
  11   8  -3   -0.65    2.40
  10  -8  -3   10.88    1.73
 -10  -8   3    6.28    1.15
 -10  -8   3    8.17    1.33
  10   8  -3    9.47    2.51
  10   8  -3    7.75    1.96
   9  -8  -3   16.30    2.09
  -9  -8   3   10.44    1.65
  -9  -8   3   16.06    2.40
   9   8  -3   15.70    2.27
   9   8  -3   15.29    2.49
   8  -8  -3    0.68    1.05
  -8  -8   3    2.70    2.02
  -8  -8   3    1.41    1.06
   8  -8  -3   -0.50    1.21
  -8  -8   3   -0.32    1.80
   8   8  -3    0.10    1.63
   8   8  -3   -1.62    1.32
  -7  -8   3   30.05    2.96
  -7  -8   3   25.84    3.19
  -7  -8   3   26.32    3.67
   7  -8  -3   26.02    2.57
   7   8  -3   33.16    3.11
   7   8  -3   29.40    3.12
  -6  -8   3    7.38    1.68
  -6  -8   3    8.50    1.55
   6  -8  -3    5.84    0.93
  -6  -8   3    5.70    1.24
   6  -8  -3    5.26    0.79
   6   8  -3    7.05    1.49
   6   8  -3    6.34    1.43
   5  -8  -3    5.63    0.88
   5  -8  -3    8.24    1.08
  -5  -8   3    7.37    1.35
  -5  -8   3    8.01    1.42
  -5  -8   3    7.59    1.65
   5   8  -3    5.09    1.34
   5   8  -3    9.32    1.45
  -4  -8   3    9.44    1.34
   4  -8  -3    8.64    0.75
  -4  -8   3    8.47    1.37
   4  -8  -3    9.70    1.25
  -4  -8   3    7.41    1.51
   4   8  -3   10.11    1.36
   4   8  -3    8.71    1.43
  -3  -8   3  445.60   35.41
  -3  -8   3  525.86   35.32
   3  -8  -3  474.89   35.07
  -3  -8   3  513.04   35.42
   3  -8  -3  432.79   35.27
   3   8  -3  497.17   35.44
   3   8  -3  566.36   35.33
   2  -8  -3   18.86    1.54
  -2  -8   3   16.32    2.27
   2  -8  -3   22.01    2.01
  -2  -8   3   19.90    1.79
  -2   8   3   20.23    1.86
   2   8  -3   18.02    1.84
   2   8  -3   19.39    2.06
  -1  -8   3  664.73   49.20
   1  -8  -3  671.26   49.00
  -1  -8   3  695.72   49.07
   1  -8  -3  705.18   49.19
  -1   8   3  714.83   49.13
  -1   8   3  700.98   48.95
   1   8  -3  651.92   49.05
   1   8  -3  704.46   49.19
   0  -8   3  123.79    9.30
   0  -8   3  145.13    9.56
   0  -8  -3  128.84    9.53
   0  -8  -3  115.85    9.33
   0   8  -3  128.18    9.43
   0   8   3  144.37    9.32
   0   8   3  112.89    9.48
  -1  -8  -3  116.80    8.24
   1  -8   3  109.95    7.97
   1  -8   3  107.90    8.12
  -1  -8  -3   91.12    8.05
   1   8   3  121.27    8.06
  -2  -8  -3    0.37    0.92
  -2  -8  -3    0.26    0.78
   2  -8   3   -1.05    0.43
   2  -8   3    0.47    0.71
   2   8   3   -0.95    0.80
   2   8   3    0.55    0.93
  -3  -8  -3   73.03    5.55
  -3  -8  -3   58.07    5.42
   3  -8   3   73.42    5.26
  -3  -8  -3   68.99    5.51
   3   8   3   75.04    5.57
   3   8   3   67.98    5.42
   4  -8   3   14.16    1.57
  -4  -8  -3   15.52    2.20
  -4  -8  -3   11.59    1.91
  -4  -8  -3   13.34    1.81
   4   8   3   17.53    2.10
   4   8   3   16.02    2.07
  -5  -8  -3   99.25    8.45
   5  -8   3  108.11    8.04
  -5  -8  -3  109.63    8.38
  -5  -8  -3  105.54    8.39
   5   8   3  116.67    8.51
   5   8   3  121.10    8.57
  -6  -8  -3   49.26    4.54
   6  -8   3   53.81    3.92
  -6  -8  -3   48.87    4.42
  -6  -8  -3   46.42    4.47
   6   8   3   51.25    4.73
   6   8   3   53.20    4.85
   7  -8   3   14.55    1.63
  -7  -8  -3   13.29    2.06
  -7  -8  -3   16.58    2.37
   7  -8   3   12.06    2.55
   7   8   3   12.86    2.60
   7   8   3   14.14    2.47
  -8  -8  -3   85.59    6.62
   8  -8   3   81.84    6.32
  -8  -8  -3   86.49    6.82
   8  -8   3   77.93    7.32
   8   8   3   85.47    7.27
   8   8   3   90.91    7.91
   9  -8   3    8.71    1.26
   9  -8   3    8.39    2.74
  -9  -8  -3    8.74    1.33
  -9  -8  -3    7.58    1.34
   9   8   3    8.41    2.72
  10  -8   3    0.92    2.69
  10   8   3    1.15    2.76
  11  -8   3    3.10    3.12
  11   8   3    2.85    3.18
  12  -8   3    7.18    3.61
  12   8   3   -2.87    3.50
  12   9  -3   -6.54    2.60
  12   9  -3   -3.36    2.80
  11  -9  -3    0.77    1.45
  11   9  -3   -3.73    2.39
  11   9  -3   -1.36    1.98
 -10  -9   3    7.92    1.44
  10  -9  -3   11.67    1.69
  10  -9  -3   11.18    1.77
  10   9  -3   11.46    2.58
  -9  -9   3    9.37    2.42
  -9  -9   3    7.07    1.44
   9  -9  -3    9.07    1.45
   9  -9  -3    6.82    1.10
   9   9  -3    8.22    1.94
   9   9  -3    8.97    2.61
  -8  -9   3   19.74    3.05
  -8  -9   3   24.78    2.88
   8  -9  -3   22.64    2.41
   8  -9  -3   26.12    2.18
   8   9  -3   22.10    3.29
   8   9  -3   24.76    3.15
  -7  -9   3    0.55    1.75
   7  -9  -3   -0.54    0.81
  -7  -9   3   -0.56    1.38
   7  -9  -3   -0.48    0.60
  -7  -9   3   -1.21    1.15
   7   9  -3   -2.41    1.21
   7   9  -3   -2.15    1.47
  -6  -9   3   11.23    2.01
  -6  -9   3    9.09    1.70
  -5  -9   3   46.17    4.21
   5  -9  -3   46.05    3.78
   5  -9  -3   49.99    3.69
  -5  -9   3   59.08    4.41
   5  -9  -3   53.17    4.00
  -5  -9   3   52.78    4.65
   5   9  -3   54.62    4.23
   5   9  -3   46.31    4.38
   4  -9  -3   28.40    2.55
   4  -9  -3   30.37    2.12
  -4  -9   3   28.36    2.86
  -4  -9   3   22.46    3.03
  -4  -9   3   30.83    2.66
   4   9  -3   29.63    2.73
   4   9  -3   24.75    2.77
   3  -9  -3  331.07   24.85
  -3  -9   3  356.07   25.29
  -3  -9   3  380.44   25.13
  -3  -9   3  354.62   25.22
   3  -9  -3  330.84   25.09
   3   9  -3  355.48   25.08
   3   9  -3  336.76   25.23
  -2  -9   3  132.13    9.35
   2  -9  -3  122.70    8.88
  -2  -9   3  118.69    9.17
  -2  -9   3  128.62    9.06
   2  -9  -3  123.44    9.15
  -2   9   3  110.92    8.83
   2   9  -3  123.05    9.21
   2   9  -3  128.42    9.08
   1  -9  -3    6.81    1.16
   1  -9  -3    6.91    1.01
  -1  -9   3    8.90    1.09
  -1  -9   3    4.97    1.28
  -1   9   3    6.86    1.21
  -1   9   3    9.27    0.88
   1   9  -3    6.10    1.20
   1   9  -3    9.65    1.34
   0  -9  -3  467.69   36.57
   0  -9  -3  476.06   36.73
   0   9   3  562.99   36.77
   0   9  -3  527.89   36.67
   0   9   3  577.98   36.55
   0   9  -3  462.71   36.56
   1  -9   3   82.06    5.88
  -1  -9  -3   69.88    5.75
  -1  -9  -3   78.10    5.94
   1   9   3   79.10    5.98
   1   9   3   71.45    5.69
  -2  -9  -3   21.21    2.21
  -2  -9  -3   18.95    2.29
   2  -9   3   19.81    2.07
  -2  -9  -3   17.82    2.05
   2   9   3   19.07    2.11
   2   9   3   20.95    2.50
  -3  -9  -3   99.46    7.46
  -3  -9  -3  101.17    7.52
   3  -9   3  100.16    7.25
  -3  -9  -3   84.08    7.38
   3   9   3  102.20    7.59
   3   9   3   94.92    7.37
   4  -9   3    1.69    0.79
  -4  -9  -3   -0.66    1.15
  -4  -9  -3    1.32    1.24
  -4  -9  -3    0.59    1.01
   4   9   3    1.39    1.30
   4   9   3   -0.48    1.19
   5  -9   3    0.45    0.77
  -5  -9  -3    0.55    1.11
  -5  -9  -3   -1.32    1.35
  -5  -9  -3    0.60    1.26
   5   9   3   -1.75    1.36
   5   9   3    1.69    1.54
   6  -9   3    2.02    0.80
  -6  -9  -3    1.47    1.48
  -6  -9  -3    0.97    1.26
   6   9   3    0.58    1.71
   6   9   3   -0.23    1.71
  -7  -9  -3    6.58    1.84
   7  -9   3    8.85    1.17
  -7  -9  -3    6.91    1.62
   7   9   3    5.07    2.25
   7   9   3    8.70    2.15
   8  -9   3   29.77    2.75
  -8  -9  -3   25.36    3.82
  -8  -9  -3   32.16    3.26
   8  -9   3   27.00    4.16
   8   9   3   31.00    4.03
   9  -9   3    0.69    2.45
   9  -9   3    0.88    0.86
  -9  -9  -3   -0.74    1.10
   9   9   3   -0.83    2.29
  10  -9   3    8.49    2.90
  10   9   3    2.40    2.94
  11  -9   3   -2.46    3.07
  11   9   3    6.18    3.20
  12  10  -3    4.95    3.13
  11  10  -3    3.35    2.55
  11  10  -3    2.59    2.38
  10 -10  -3    5.68    1.00
  10 -10  -3    5.56    1.42
 -10 -10   3    2.11    1.31
  10  10  -3    4.23    1.97
  10  10  -3    2.64    2.34
  -9 -10   3   -0.97    1.30
   9 -10  -3    0.46    0.81
  -9 -10   3    4.14    2.41
   9 -10  -3    1.72    1.14
   9  10  -3   -0.26    1.87
   9  10  -3   -0.47    1.54
   8 -10  -3    0.58    0.90
   8 -10  -3    1.65    0.74
  -8 -10   3    0.09    2.25
  -8 -10   3   -0.03    1.39
   8  10  -3   -2.35    1.24
   8  10  -3   -0.59    1.74
  -7 -10   3   -0.39    1.99
  -7 -10   3    0.24    1.36
   7 -10  -3    1.37    0.85
   7 -10  -3    0.45    0.71
  -7 -10   3   -1.68    1.31
   7  10  -3   -3.11    1.47
   7  10  -3   -2.28    1.30
  -6 -10   3    6.43    1.50
   6 -10  -3    5.73    1.06
   6 -10  -3    7.24    0.90
  -6 -10   3    6.97    1.60
  -6 -10   3    6.99    2.04
   6 -10  -3    6.49    0.79
   6  10  -3    7.19    1.64
   6  10  -3    6.77    1.52
   5 -10  -3   15.91    1.74
   5 -10  -3   15.67    1.21
  -5 -10   3   13.64    2.17
  -5 -10   3   15.89    2.12
   5 -10  -3   12.87    1.38
  -5 -10   3   12.45    1.92
   5  10  -3   12.75    2.01
   5  10  -3   16.83    2.12
  -4 -10   3   32.85    3.56
   4 -10  -3   37.23    2.67
  -4 -10   3   32.52    3.41
  -4 -10   3   40.48    3.20
   4 -10  -3   32.87    3.08
   4  10  -3   36.72    3.42
   4  10  -3   37.19    3.28
  -3 -10   3    3.56    1.36
   3 -10  -3    4.12    0.63
  -3 -10   3    4.01    1.08
  -3 -10   3    5.01    1.21
   3 -10  -3    5.04    0.97
   3  10  -3    6.39    1.14
   3  10  -3    5.07    1.26
  -2 -10   3  164.60   11.45
  -2 -10   3  159.34   11.62
  -2 -10   3  145.47   11.65
   2 -10  -3  154.62   11.28
   2 -10  -3  164.74   11.58
  -2  10   3  142.79   11.23
   2  10  -3  158.50   11.63
   2  10  -3  164.72   11.46
  -1 -10   3  157.93   11.24
   1 -10  -3  134.85   11.37
  -1 -10   3  154.01   11.50
   1 -10  -3  152.87   11.18
   1  10  -3  149.70   11.26
   1  10  -3  148.14   11.39
  -1  10   3  180.63   11.42
  -1  10   3  157.35   11.12
   0 -10  -3   53.35    4.46
   0 -10   3   55.61    4.49
   0 -10   3   56.67    4.17
   0 -10  -3   50.20    4.21
   0  10   3   62.09    4.18
   0  10  -3   48.72    4.22
   0  10   3   53.13    4.45
  -1 -10  -3    2.74    1.02
   1 -10   3    3.25    0.68
   1 -10   3    3.16    1.04
   1  10   3    0.37    1.12
   1  10   3    3.45    0.89
   2 -10   3   47.01    3.98
  -2 -10  -3   52.66    4.10
  -2 -10  -3   42.29    4.01
   2 -10   3   48.56    3.60
  -2 -10  -3   37.49    3.80
   2  10   3   48.46    4.10
   2  10   3   49.70    3.87
  -3 -10  -3   23.86    2.80
   3 -10   3   21.01    1.96
   3 -10   3   19.91    2.29
  -3 -10  -3   20.10    2.47
  -3 -10  -3   23.63    2.51
   3  10   3   23.46    2.52
   3  10   3   19.87    2.82
   4 -10   3   24.07    2.38
  -4 -10  -3   21.20    2.76
  -4 -10  -3   23.24    2.94
  -4 -10  -3   21.67    2.58
   4  10   3   19.09    2.60
   4  10   3   28.44    3.15
  -5 -10  -3    1.52    1.51
   5 -10   3    3.50    1.02
  -5 -10  -3    2.14    1.37
  -5 -10  -3    3.94    1.49
   5  10   3    2.35    1.65
   5  10   3    2.49    1.59
  -6 -10  -3   10.40    1.93
   6 -10   3   11.67    1.45
  -6 -10  -3   12.77    1.87
  -6 -10  -3   10.03    2.09
   6  10   3   11.62    2.34
   6  10   3   11.40    2.33
   7 -10   3   -0.01    0.94
  -7 -10  -3   -1.18    1.40
  -7 -10  -3   -1.08    1.78
   7  10   3   -0.28    1.96
   8 -10   3   47.77    4.06
  -8 -10  -3   42.23    4.62
   8 -10   3   49.97    5.17
  -8 -10  -3   50.62    5.13
   8  10   3   55.74    5.17
  -9 -10  -3    3.13    1.41
   9 -10   3    5.54    2.58
   9  10   3    7.52    2.87
  10 -10   3    4.62    2.93
  10  10   3   -1.84    2.78
  11 -10   3    3.34    3.17
  11  10   3   -5.76    3.07
  12  11  -3    0.99    2.80
  11  11  -3   -3.12    2.42
  11  11  -3   -4.49    2.21
  10 -11  -3    2.60    1.07
 -10 -11   3    0.96    1.55
  10  11  -3    2.64    2.04
  10  11  -3    5.11    2.46
  -9 -11   3    0.96    2.52
   9 -11  -3    0.72    1.07
   9 -11  -3   -0.58    0.86
  -9 -11   3   -1.76    1.49
   9  11  -3   -1.91    1.90
   9  11  -3   -2.32    1.43
  -8 -11   3    5.84    1.82
   8 -11  -3    8.71    1.29
   8 -11  -3   11.87    1.61
  -8 -11   3    9.72    2.67
   8  11  -3    6.93    1.90
   7 -11  -3    1.78    0.83
   7 -11  -3    2.59    0.53
  -7 -11   3   -1.30    1.48
  -7 -11   3    1.63    2.07
   7  11  -3    0.93    1.56
   7  11  -3   -1.56    1.61
  -6 -11   3    8.53    1.62
  -6 -11   3    5.33    2.04
  -6 -11   3    6.92    1.76
   6 -11  -3    7.23    1.18
   6 -11  -3    7.03    0.98
   6 -11  -3    6.06    0.78
   6  11  -3    7.64    1.74
   6  11  -3    7.73    1.78
   5 -11  -3   54.96    3.70
  -5 -11   3   48.28    4.37
  -5 -11   3   52.68    4.51
  -5 -11   3   42.72    4.65
   5 -11  -3   47.98    4.11
   5  11  -3   55.40    4.46
   5  11  -3   44.49    4.57
  -4 -11   3  224.56   16.82
  -4 -11   3  229.91   17.07
   4 -11  -3  232.57   16.46
  -4 -11   3  229.75   16.95
   4 -11  -3  213.99   16.75
   4  11  -3  221.81   16.95
   4  11  -3  260.54   16.83
   3 -11  -3   28.39    2.14
  -3 -11   3   26.37    2.54
   3 -11  -3   26.23    2.61
  -3 -11   3   23.09    3.21
  -3 -11   3   28.80    2.86
   3  11  -3   24.34    2.87
   3  11  -3   30.68    2.63
   2 -11  -3    8.86    1.03
  -2 -11   3   10.11    1.35
  -2 -11   3    8.73    1.64
   2 -11  -3    8.09    1.24
  -2 -11   3    7.19    1.39
   2  11  -3   10.46    1.44
   2  11  -3    7.97    1.42
  -1 -11   3   14.55    1.83
  -1 -11   3   14.46    1.53
  -1 -11   3   11.22    1.83
   1 -11  -3   13.23    1.42
   1 -11  -3   13.38    1.97
   1  11  -3   11.51    1.71
   1  11  -3   12.59    1.72
  -1  11   3   14.25    1.41
   0 -11   3   69.02    5.25
   0 -11   3   65.24    4.82
   0 -11  -3   57.78    4.86
   0 -11  -3   64.16    5.14
   0  11  -3   59.45    4.87
   0  11   3   64.87    4.80
   0  11   3   63.73    5.19
  -1 -11  -3   -0.19    0.77
  -1 -11  -3    1.25    1.26
   1 -11   3    0.39    0.59
   1 -11   3    0.80    1.05
  -1 -11  -3    0.13    1.00
   1  11   3    0.40    1.16
   1  11   3    0.61    0.82
  -2 -11  -3   34.84    3.77
  -2 -11  -3   44.45    3.70
   2 -11   3   40.77    3.13
   2 -11   3   41.94    3.51
  -2 -11  -3   34.28    3.34
   2  11   3   38.71    3.37
   2  11   3   37.26    3.76
   3 -11   3    0.11    0.63
  -3 -11  -3    0.78    1.19
  -3 -11  -3    0.66    1.16
   3 -11   3   -0.13    1.03
  -3 -11  -3   -0.09    1.36
   3  11   3    2.06    1.42
   3  11   3   -0.16    1.19
  -4 -11  -3   62.74    5.30
   4 -11   3   57.58    5.30
  -4 -11  -3   53.59    5.11
  -4 -11  -3   66.10    5.27
   4 -11   3   56.49    4.64
   4  11   3   58.44    5.27
   4  11   3   64.22    5.05
  -5 -11  -3   40.58    4.30
  -5 -11  -3   47.18    4.36
  -5 -11  -3   35.39    4.16
   5 -11   3   45.80    3.81
   5  11   3   49.48    4.68
   5  11   3   47.19    4.34
  -6 -11  -3   11.43    2.18
  -6 -11  -3    5.02    1.76
   6 -11   3    7.69    1.35
   6  11   3    4.99    2.00
   6  11   3    8.70    2.07
  -7 -11  -3   24.32    3.18
  -7 -11  -3   24.62    3.56
   7 -11   3   26.30    2.72
   7  11   3   23.63    3.44
   8 -11   3   18.41    2.36
   8 -11   3   12.46    2.75
  -8 -11  -3   12.96    2.60
  -8 -11  -3   13.48    2.41
   8  11   3   14.34    2.91
   9 -11   3    4.09    2.61
  -9 -11  -3    0.72    1.70
   9  11   3    2.63    2.55
  10 -11   3    2.36    2.87
  10  11   3    4.71    3.15
  11 -11   3    4.33    3.17
  11  11   3   -1.93    3.54
  11  12  -3    1.40    2.57
 -10 -12   3    1.41    1.84
  10  12  -3   -0.62    1.99
  10  12  -3    2.14    2.43
  -9 -12   3    1.55    1.73
  -9 -12   3   -1.59    2.36
   9 -12  -3    2.23    1.06
   9  12  -3    2.02    2.14
   9  12  -3   -4.22    1.73
   8 -12  -3   -0.09    0.51
   8 -12  -3    0.55    0.93
  -8 -12   3    1.64    2.53
  -8 -12   3   -0.78    1.65
   8 -12  -3   -1.05    0.80
   8  12  -3    1.17    1.83
  -7 -12   3  110.99    9.66
   7 -12  -3  112.99    8.78
   7 -12  -3  124.05    8.50
  -7 -12   3  105.17    9.21
   7  12  -3  131.10    9.27
   7  12  -3  119.54    9.37
  -6 -12   3    5.30    2.24
  -6 -12   3    4.03    1.66
   6 -12  -3    6.38    0.75
   6 -12  -3    4.09    1.00
  -6 -12   3    6.51    1.60
   6 -12  -3    4.74    0.73
   6  12  -3    3.90    1.49
   6  12  -3    6.27    1.79
   5 -12  -3   45.27    4.02
   5 -12  -3   51.97    3.57
  -5 -12   3   46.88    4.53
  -5 -12   3   44.11    4.80
   5  12  -3   48.02    4.36
  -4 -12   3   61.99    5.61
   4 -12  -3   59.43    5.02
  -4 -12   3   63.25    5.06
  -4 -12   3   57.30    5.33
   4 -12  -3   64.11    4.58
   4  12  -3   70.12    5.10
   4  12  -3   57.16    5.29
  -3 -12   3   69.16    5.83
   3 -12  -3   68.97    5.66
  -3 -12   3   66.72    6.05
  -3 -12   3   72.26    5.61
   3 -12  -3   70.95    5.28
   3  12  -3   82.66    5.94
   3  12  -3   71.68    5.62
  -2 -12   3   11.06    1.71
  -2 -12   3   14.29    2.05
   2 -12  -3   11.41    1.71
  -2 -12   3   10.38    1.48
   2 -12  -3   10.24    1.25
   2  12  -3   11.84    1.68
   2  12  -3   13.24    1.77
   1 -12  -3   15.42    1.66
  -1 -12   3   19.17    2.30
   1 -12  -3   15.92    2.25
  -1 -12   3   15.55    1.82
  -1 -12   3   21.59    2.18
   1  12  -3   14.40    1.97
  -1  12   3   16.49    1.63
   0 -12  -3   57.35    4.99
   0 -12   3   57.17    5.12
   0 -12   3   62.87    4.70
   0  12   3   60.54    5.01
   0  12   3   63.70    4.66
  -1 -12  -3   33.65    3.65
   1 -12   3   35.46    3.08
   1 -12   3   42.23    3.63
  -1 -12  -3   41.50    3.63
  -1 -12  -3   35.35    3.31
   1  12   3   41.30    3.24
   1  12   3   38.36    3.70
  -2 -12  -3    3.52    1.36
   2 -12   3    3.19    1.27
  -2 -12  -3    4.34    1.28
  -2 -12  -3    5.32    1.62
   2 -12   3    5.74    0.99
   2  12   3    4.84    1.60
   2  12   3    5.45    1.27
  -3 -12  -3  218.12   16.04
  -3 -12  -3  217.20   16.08
   3 -12   3  218.67   15.83
  -3 -12  -3  193.96   15.90
   3 -12   3  226.89   15.64
   3  12   3  213.93   16.02
   3  12   3  221.86   15.81
  -4 -12  -3  221.09   17.52
   4 -12   3  249.54   17.35
  -4 -12  -3  227.55   17.63
   4 -12   3  249.62   17.21
  -4 -12  -3  225.68   17.57
   4  12   3  244.49   17.71
   4  12   3  243.65   17.43
   5 -12   3    0.04    0.90
  -5 -12  -3   -2.02    1.63
  -5 -12  -3   -1.63    1.42
   5 -12   3   -1.58    1.13
  -5 -12  -3    0.21    1.45
   5  12   3   -0.34    1.76
   5  12   3   -1.46    1.54
   6 -12   3    1.82    1.47
  -6 -12  -3    2.56    1.67
  -6 -12  -3    4.14    2.02
   6  12   3    4.03    2.05
  -7 -12  -3    1.28    2.20
  -7 -12  -3    0.74    1.79
   7  12   3    0.93    2.15
  -8 -12  -3   42.94    4.90
   8 -12   3   37.56    4.86
   8 -12   3   41.86    3.67
  -8 -12  -3   41.57    4.72
   8  12   3   43.71    4.80
  -9 -12  -3    6.95    2.24
   9 -12   3    2.89    2.74
   9  12   3    4.81    2.81
  10 -12   3    6.88    3.39
  10  12   3    3.21    2.98
  11 -12   3    7.64    2.65
  11  12   3   -1.04    3.24
  11  13  -3   -4.06    2.68
 -10 -13   3   -1.69    2.09
  10  13  -3   -1.72    2.30
  -9 -13   3    6.23    2.23
  -9 -13   3    7.05    2.61
   9 -13  -3    6.60    1.23
   9 -13  -3    7.56    1.23
   9  13  -3    2.35    2.24
   9  13  -3    5.59    2.47
  -8 -13   3    5.24    2.58
   8 -13  -3    7.17    1.22
  -8 -13   3    3.75    1.86
   8 -13  -3    5.47    0.75
   8  13  -3    6.29    2.09
   8  13  -3    5.27    1.95
  -7 -13   3    7.28    2.00
   7 -13  -3    8.95    1.03
  -7 -13   3   10.54    2.79
   7 -13  -3   11.75    1.24
   7 -13  -3   10.59    1.40
   7  13  -3    8.07    3.24
  -6 -13   3    4.90    1.75
   6 -13  -3    4.74    1.16
   6 -13  -3    6.03    0.70
  -6 -13   3    7.52    2.34
   6 -13  -3    5.98    0.80
   6  13  -3    3.81    1.80
   6  13  -3    2.37    1.63
   5 -13  -3   21.11    1.70
  -5 -13   3   26.63    2.47
  -5 -13   3   22.59    3.03
  -5 -13   3   17.33    2.56
   5 -13  -3   16.70    2.32
   5  13  -3   16.40    2.51
   5  13  -3   24.57    2.75
  -4 -13   3    6.60    1.81
  -4 -13   3    9.79    1.66
   4 -13  -3    7.36    0.96
   4 -13  -3    6.94    1.37
  -4 -13   3    8.03    2.14
   4  13  -3    6.57    1.63
   4  13  -3    8.52    1.63
  -3 -13   3   38.07    4.30
   3 -13  -3   40.93    3.88
  -3 -13   3   46.60    3.88
  -3 -13   3   42.47    4.09
   3 -13  -3   48.07    3.42
   3  13  -3   45.67    3.93
   3  13  -3   42.94    4.06
  -2 -13   3   34.20    3.16
  -2 -13   3   28.92    3.68
   2 -13  -3   36.26    2.94
   2 -13  -3   43.45    3.50
  -2 -13   3   40.04    3.68
   2  13  -3   35.68    3.24
   1 -13  -3   -0.90    0.68
   1 -13  -3    1.00    1.12
  -1 -13   3   -0.62    0.79
  -1 -13   3    0.46    1.39
  -1 -13   3    1.27    1.19
   1  13  -3    1.06    1.07
  -1  13   3   -0.10    0.68
   0 -13  -3    2.19    1.19
   0 -13   3    3.21    0.94
   0 -13   3    3.61    1.49
   0 -13   3    2.10    1.09
   0 -13  -3    1.04    1.40
   0 -13  -3    3.11    0.95
   0  13   3    2.55    0.84
   1 -13   3   20.27    2.77
  -1 -13  -3   19.97    2.28
  -1 -13  -3   18.87    2.76
   1 -13   3   18.56    2.00
  -1 -13  -3   22.54    2.80
   1  13   3   17.89    2.49
   1  13   3   24.06    2.24
   2 -13   3   73.22    5.55
  -2 -13  -3   71.94    6.14
  -2 -13  -3   67.90    6.01
  -2 -13  -3   68.74    5.85
   2 -13   3   70.61    5.95
   2  13   3   81.04    5.76
   2  13   3   72.42    6.11
   3 -13   3  203.62   15.04
  -3 -13  -3  209.13   15.29
   3 -13   3  202.53   14.81
  -3 -13  -3  194.70   15.11
  -3 -13  -3  195.85   15.28
   3  13   3  198.34   15.25
   3  13   3  222.50   15.01
  -4 -13  -3    6.54    1.66
   4 -13   3   10.35    1.70
   4 -13   3    9.47    1.31
  -4 -13  -3    5.82    1.99
  -4 -13  -3    7.85    2.22
   4  13   3   10.49    1.93
   4  13   3    2.48    2.21
  -5 -13  -3   28.18    3.81
  -5 -13  -3   35.26    3.43
   5 -13   3   32.75    2.87
   5 -13   3   30.76    3.33
  -5 -13  -3   27.77    4.16
   5  13   3   31.06    3.68
   6 -13   3   20.59    2.97
   6 -13   3   24.64    2.55
  -6 -13  -3   20.00    3.09
  -6 -13  -3   23.56    3.57
   6  13   3   28.79    3.62
   7 -13   3    8.67    1.82
  -7 -13  -3   11.47    2.52
  -7 -13  -3    8.28    2.21
   7  13   3    6.63    2.46
  -8 -13  -3    4.22    2.26
  -8 -13  -3    3.22    2.12
   8  13   3    2.60    2.50
   9 -13   3   -0.08    2.66
  -9 -13  -3   -1.30    2.29
   9  13   3   -0.53    2.68
  10  13   3   -3.63    2.94
  11  14  -3   -3.26    2.79
 -10 -14   3   -6.90    2.66
  10  14  -3   -0.14    2.50
   9 -14  -3    0.85    1.04
   9  14  -3   -2.05    2.33
  -8 -14   3    3.58    2.11
   8 -14  -3    2.94    1.09
   8 -14  -3    3.62    0.53
   8  14  -3    2.42    2.13
   7 -14  -3    1.68    1.02
  -7 -14   3    1.51    1.94
   7 -14  -3    2.74    0.52
   7 -14  -3    3.07    0.60
   7  14  -3    2.00    1.81
   7  14  -3    2.52    1.94
   6 -14  -3    4.99    0.76
  -6 -14   3    6.79    2.14
   6 -14  -3    4.99    0.69
   6 -14  -3    6.94    1.21
  -6 -14   3    4.29    1.73
   6  14  -3    3.39    1.83
   6  14  -3    5.80    1.87
   5 -14  -3   22.62    2.33
  -5 -14   3   18.19    2.50
  -5 -14   3   11.04    2.58
   5 -14  -3   16.95    1.52
   5  14  -3   13.94    2.46
   5  14  -3   20.06    2.65
   4 -14  -3    0.59    0.53
  -4 -14   3   -0.51    1.36
  -4 -14   3    2.42    1.26
  -4 -14   3    0.68    1.83
   4  14  -3   -0.76    1.38
  -3 -14   3   -1.45    1.66
   3 -14  -3   -0.66    1.07
   3 -14  -3   -0.19    0.59
  -3 -14   3    0.47    1.29
   3  14  -3    0.45    1.35
  -2 -14   3    7.73    1.76
  -2 -14   3    8.74    1.53
   2 -14  -3    9.37    1.17
  -2 -14   3    5.50    1.87
   2 -14  -3    9.60    1.67
   2  14  -3    7.95    1.64
   1 -14  -3   39.40    3.64
   1 -14  -3   46.53    4.13
  -1 -14   3   47.99    3.79
  -1 -14   3   49.08    4.50
  -1 -14   3   47.23    4.21
  -1  14   3   44.10    3.58
   1  14  -3   43.27    3.85
   0 -14   3    6.89    1.21
   0 -14   3    7.15    1.70
   0 -14  -3    5.02    1.23
   0 -14  -3    5.37    1.70
   0 -14   3    5.15    1.35
   0 -14  -3    3.78    1.47
   1 -14   3  198.59   13.86
  -1 -14  -3  174.76   13.98
  -1 -14  -3  180.96   14.27
   1 -14   3  188.84   14.21
  -1 -14  -3  177.44   14.29
   1 -14   3  203.54   14.13
   1  14   3  205.40   13.90
  -2 -14  -3  323.54   25.41
  -2 -14  -3  315.01   25.25
   2 -14   3  354.74   25.34
  -2 -14  -3  333.16   25.45
   2 -14   3  366.94   25.07
   2  14   3  351.46   25.43
   2  14   3  392.15   25.18
  -3 -14  -3   12.74    2.07
   3 -14   3   12.77    1.78
  -3 -14  -3   10.17    2.26
  -3 -14  -3   14.55    2.56
   3 -14   3   14.62    2.06
   3  14   3   13.24    2.54
   3  14   3   13.77    2.03
  -4 -14  -3   -0.73    2.00
   4 -14   3    1.96    0.96
  -4 -14  -3   -0.40    1.59
  -4 -14  -3    1.80    1.53
   4 -14   3    0.63    1.49
   4  14   3    2.05    1.64
   5 -14   3    4.98    1.67
  -5 -14  -3    0.65    1.71
   5 -14   3    6.66    1.22
  -5 -14  -3    2.41    1.82
   5  14   3    3.78    1.81
  -6 -14  -3   72.03    5.93
   6 -14   3   57.35    4.85
   6 -14   3   54.81    5.28
   7 -14   3   20.89    2.71
   7 -14   3   25.13    2.68
  -7 -14  -3   25.70    3.40
   7  14   3   23.68    3.38
   8 -14   3    7.89    1.75
  -8 -14  -3    6.04    2.61
   8  14   3    7.18    2.81
   9 -14   3    2.12    2.77
  -9 -14  -3   -0.46    2.71
   9  14   3   -4.13    2.46
  10 -14   3    8.78    3.15
  10  14   3    6.92    3.36
 -10 -15   3    1.30    2.92
  10  15  -3    3.67    2.80
  -9 -15   3    2.79    2.60
   9 -15  -3    4.00    1.15
   9  15  -3    4.13    2.53
  -8 -15   3    2.49    2.18
   8 -15  -3    1.80    1.11
   8  15  -3    3.20    2.31
  -7 -15   3    8.13    2.24
   7 -15  -3    6.06    0.81
   7 -15  -3    6.95    1.41
   7  15  -3    9.56    2.26
   6 -15  -3   36.38    2.83
  -6 -15   3   38.44    4.30
   6 -15  -3   38.56    3.53
   6  15  -3   36.51    4.16
  -5 -15   3   22.42    3.39
   5 -15  -3   27.28    2.21
   5 -15  -3   27.82    3.00
   5  15  -3   30.55    3.46
  -4 -15   3    2.01    1.36
  -4 -15   3   -1.62    1.44
   4 -15  -3    0.22    0.57
  -4 -15   3   -0.68    1.90
   4 -15  -3   -0.57    1.07
   4  15  -3   -2.05    1.48
  -3 -15   3   15.68    2.25
  -3 -15   3   17.24    2.70
  -3 -15   3   19.33    2.55
   3 -15  -3   21.69    1.84
   3 -15  -3   16.06    2.27
   3  15  -3   18.33    2.66
  -2 -15   3    1.46    1.47
  -2 -15   3   -0.97    1.17
   2 -15  -3    4.45    1.43
  -2 -15   3    4.24    1.90
   2 -15  -3   -0.61    1.37
   2  15  -3   -0.81    1.41
   1 -15  -3   62.81    5.54
  -1 -15   3   62.97    5.63
  -1 -15   3   61.12    5.39
  -1 -15   3   63.38    5.09
   1 -15  -3   63.44    4.98
   1 -15  -3   68.48    5.64
   1  15  -3   60.47    5.15
  -1  15   3   61.43    4.88
   0 -15  -3   12.50    2.15
   0 -15  -3   11.67    2.08
   0 -15  -3   10.81    1.67
   0 -15   3   10.28    1.85
   0 -15   3   14.78    2.30
   0 -15   3   12.57    1.64
  -1 -15  -3  167.70   13.12
   1 -15   3  159.37   12.94
   1 -15   3  180.18   12.88
  -1 -15  -3  157.43   12.70
   1 -15   3  181.38   12.58
  -1 -15  -3  166.11   13.00
   1  15   3  185.15   12.61
  -2 -15  -3   15.98    2.37
   2 -15   3   13.87    1.93
   2 -15   3   18.46    2.40
  -2 -15  -3   15.85    2.61
  -2 -15  -3   17.36    2.25
   2 -15   3   13.46    2.25
   2  15   3   16.86    2.38
  -3 -15  -3    1.81    1.72
  -3 -15  -3    5.80    1.57
   3 -15   3    1.10    1.60
  -3 -15  -3    1.25    1.78
   3 -15   3    3.46    1.11
   3  15   3    5.73    1.67
   3  15   3    1.15    2.12
  -4 -15  -3    3.54    1.44
   4 -15   3    0.85    1.58
   4 -15   3    2.06    1.15
  -4 -15  -3    2.50    1.96
   4  15   3    3.17    1.64
   5 -15   3    1.83    1.08
  -5 -15  -3    1.05    1.82
   5 -15   3    2.98    1.71
   5  15   3    0.92    1.94
   6 -15   3    5.27    1.38
   6 -15   3    6.25    1.98
   6  15   3    3.16    2.05
   7 -15   3    9.35    1.64
   7 -15   3   14.36    1.98
  -7 -15  -3   11.80    2.85
   7  15   3   12.82    2.87
  -8 -15  -3    6.33    2.86
   8  15   3    5.43    2.75
  -9 -15  -3    7.34    3.33
   9 -15   3   10.46    3.15
   9  15   3    4.94    3.04
  10  15   3    6.10    3.29
 -10 -16   3    0.49    3.24
  10  16  -3   -0.20    3.02
  -9 -16   3   -2.72    2.72
   9  16  -3   -2.53    2.37
  -8 -16   3   13.90    3.03
   8 -16  -3   18.99    2.73
   8  16  -3   19.81    3.16
  -7 -16   3   10.53    2.71
   7 -16  -3   15.71    1.27
   7 -16  -3   12.34    1.95
   7 -16  -3   13.36    1.16
   7  16  -3   15.55    2.62
   6 -16  -3   15.75    1.41
   6 -16  -3   13.93    2.03
  -6 -16   3   15.95    2.70
   6  16  -3   15.58    2.67
   5 -16  -3    3.35    0.69
   5 -16  -3    4.12    1.31
   5  16  -3    0.17    2.10
   4 -16  -3   -0.95    1.17
   4 -16  -3   -0.98    0.64
  -4 -16   3   -0.80    1.44
   4  16  -3   -1.13    1.65
   3 -16  -3    1.08    0.78
  -3 -16   3   -0.53    1.61
  -3 -16   3   -0.45    1.12
   3 -16  -3   -0.30    1.25
   3  16  -3    0.99    1.49
   2 -16  -3   14.40    2.27
   2 -16  -3   11.70    2.33
  -2 -16   3   20.81    3.80
  -2 -16   3   14.46    2.29
  -2 -16   3   17.98    2.20
   2 -16  -3   18.03    1.91
   2  16  -3   16.06    2.38
   1 -16  -3    4.70    1.67
   1 -16  -3    8.84    2.12
  -1 -16   3    5.35    1.39
  -1 -16   3    6.64    2.04
  -1 -16   3    4.59    1.70
   1 -16  -3    5.00    1.23
   1  16  -3    5.56    1.49
  -1  16   3    5.64    1.18
   0 -16   3   48.27    3.86
   0 -16  -3   39.51    3.97
   0 -16  -3   41.52    4.70
   0 -16  -3   43.50    4.37
   0 -16   3   46.17    4.25
   0 -16   3   43.65    4.70
   0  16   3   48.12    3.84
  -1 -16  -3    1.88    1.30
   1 -16   3   -2.14    0.91
   1 -16   3   -1.17    1.74
  -1 -16  -3   -1.32    1.76
   1 -16   3    1.31    1.33
  -1 -16  -3   -1.13    1.48
   1  16   3   -0.27    1.13
   2 -16   3   -0.12    1.01
   2 -16   3   -0.04    1.24
  -2 -16  -3    0.90    1.34
   2 -16   3    1.79    1.70
  -2 -16  -3    0.39    1.54
   2  16   3    0.04    1.34
   3 -16   3   30.53    3.48
  -3 -16  -3   34.35    3.57
   3 -16   3   32.95    3.92
  -3 -16  -3   31.94    4.09
   3 -16   3   34.60    3.11
   3  16   3   38.13    3.59
   4 -16   3   19.53    2.25
   4 -16   3   17.21    2.66
   4 -16   3   18.15    2.58
   4  16   3   20.96    3.14
  -5 -16  -3    0.09    1.77
   5 -16   3   -0.11    1.82
   5 -16   3   -0.07    1.20
   5 -16   3   -1.12    1.07
  -6 -16  -3   -0.66    2.04
   6 -16   3    2.85    2.07
   6 -16   3   -0.38    1.23
   6 -16   3   -1.29    1.16
   6  16   3    1.76    2.14
   7 -16   3    2.48    1.31
  -7 -16  -3    8.17    2.94
   7  16   3    6.53    2.64
   8 -16   3   -1.69    1.69
  -8 -16  -3    2.88    3.01
   8  16   3   -0.03    2.51
  -9 -16  -3    3.11    3.64
   9 -16   3    6.37    2.52
   9  16   3    1.17    3.09
 -10 -17   3   -5.99    3.61
  10  17  -3   -3.71    2.59
   9  17  -3   -1.46    2.49
   8 -17  -3   -3.21    1.42
  -8 -17   3   -2.75    2.61
   8  17  -3   -1.15    2.26
  -7 -17   3   -2.05    2.32
   7 -17  -3    1.45    1.48
   7  17  -3    0.53    2.23
  -6 -17   3    5.79    2.36
   6 -17  -3    4.97    1.66
   6 -17  -3    6.02    0.84
   6  17  -3    5.18    2.24
   5 -17  -3    2.96    1.43
  -5 -17   3    0.68    1.96
   5 -17  -3    1.23    0.63
   5  17  -3   -2.89    1.79
  -4 -17   3   -0.40    1.67
   4 -17  -3    3.08    1.36
   4 -17  -3    2.84    0.82
   4  17  -3   -2.98    1.60
   3 -17  -3   23.69    3.07
   3 -17  -3   21.45    2.83
   3 -17  -3   21.90    2.39
   3  17  -3   19.40    3.00
   2 -17  -3   10.15    1.47
  -2 -17   3   10.92    2.16
   2 -17  -3   13.77    2.12
  -2 -17   3    7.36    1.55
   2 -17  -3    8.31    1.93
   2  17  -3   11.40    1.90
  -1 -17   3   28.57    2.92
  -1 -17   3   33.03    3.73
   1 -17  -3   33.14    3.09
   1 -17  -3   27.46    3.47
  -1  17   3   30.34    2.90
   1  17  -3   30.41    3.25
   0 -17  -3   49.69    4.53
   0 -17  -3   51.59    5.05
   0 -17   3   50.19    4.92
   0 -17   3   55.31    4.39
   0  17   3   53.45    4.36
   1 -17   3    0.13    1.56
  -1 -17  -3    1.38    1.60
   1 -17   3    1.37    1.40
  -1 -17  -3    2.42    1.44
   1 -17   3   -1.02    0.96
   1  17   3    0.53    1.27
  -2 -17  -3    9.71    1.86
   2 -17   3   10.87    1.58
   2 -17   3    8.82    1.82
   2 -17   3    8.35    2.18
  -2 -17  -3    9.31    2.45
   2  17   3   11.38    1.89
  -3 -17  -3    4.84    2.34
  -3 -17  -3   -1.35    1.69
   3 -17   3    0.49    1.32
   3 -17   3    3.68    2.00
   3 -17   3    1.39    1.15
   3  17   3   -0.43    1.61
   4 -17   3   -0.27    1.31
   4 -17   3    1.27    1.98
  -4 -17  -3    3.67    2.06
   4 -17   3    0.55    1.23
   4  17   3   -0.23    1.76
   5 -17   3   -1.52    1.97
  -5 -17  -3   -0.49    2.01
   5 -17   3   -1.02    1.28
   5 -17   3   -1.55    1.22
   5  17   3   -1.58    1.81
   6 -17   3    6.13    1.62
  -6 -17  -3    5.47    2.70
   6 -17   3    9.03    2.11
   6  17   3    8.42    2.53
  -7 -17  -3    3.97    2.92
   7 -17   3    2.34    1.53
   7  17   3    2.46    2.61
  -8 -17  -3   23.23    4.53
   8  17   3   34.86    4.57
  -9 -17  -3   26.21    5.08
   9  17   3   36.16    5.07
  -9 -18   3   -0.85    3.51
   9  18  -3   -0.74    2.64
   8 -18  -3    1.90    1.59
  -8 -18   3   -1.72    2.71
   8  18  -3   -1.10    2.24
  -7 -18   3    9.20    2.92
   7 -18  -3   13.79    2.32
   7  18  -3   13.90    2.97
   6 -18  -3    6.48    1.82
  -6 -18   3   -1.53    2.32
   6  18  -3    3.85    2.22
   5 -18  -3    0.41    1.42
  -5 -18   3   -2.89    1.89
   5  18  -3    0.32    1.87
  -4 -18   3   -0.22    1.83
   4 -18  -3    2.48    1.04
   4 -18  -3    4.22    1.66
   4  18  -3   -1.02    1.71
  -3 -18   3   -0.76    1.59
   3 -18  -3    3.64    1.51
   3 -18  -3    1.91    0.99
   3  18  -3   -0.47    1.60
   2 -18  -3    1.08    1.55
   2 -18  -3    2.88    1.22
  -2 -18   3    1.20    1.67
   2  18  -3    0.80    1.53
   1 -18  -3    5.85    1.78
   1 -18  -3    7.99    1.53
  -1 -18   3    7.34    1.67
  -1 -18   3    4.08    2.06
   1  18  -3    6.47    1.70
  -1  18   3    4.84    1.32
   0 -18  -3    3.57    1.51
   0 -18   3   -2.34    1.10
   0 -18  -3    0.75    1.82
   0 -18   3   -1.53    1.46
   0  18   3    0.10    1.22
   1 -18   3   10.65    2.06
   1 -18   3   10.73    1.66
  -1 -18  -3   10.38    2.58
  -1 -18  -3   11.33    1.96
   1  18   3   10.85    1.80
   2 -18   3   -1.03    1.15
  -2 -18  -3    0.00    1.39
   2 -18   3    0.34    1.36
  -2 -18  -3   -0.47    1.69
   2  18   3   -0.54    1.41
  -3 -18  -3   20.93    3.15
   3 -18   3   19.35    2.63
   3 -18   3   20.15    2.48
   3  18   3   23.73    3.12
   4 -18   3   13.38    1.85
  -4 -18  -3   11.31    2.68
   4 -18   3   11.16    2.13
   4  18   3   12.99    2.84
   5 -18   3   -0.19    1.25
   5 -18   3    3.38    1.56
  -5 -18  -3    0.03    2.22
   5  18   3    1.35    2.19
   6 -18   3   16.91    2.48
  -6 -18  -3   16.52    3.68
   6  18   3   21.74    3.32
  -7 -18  -3    3.85    3.08
   7 -18   3    0.87    1.63
   7  18   3   -1.68    2.53
  -8 -18  -3    7.12    3.99
   8  18   3    8.04    3.20
  -9 -19   3   -6.73    3.61
   9  19  -3   -1.70    2.50
  -8 -19   3   -2.28    3.04
   8 -19  -3   -3.55    1.59
   8  19  -3   -2.10    2.44
   7 -19  -3    1.12    1.94
  -7 -19   3    3.22    2.57
   7  19  -3    0.93    2.53
   6 -19  -3   -3.11    1.82
  -6 -19   3    4.06    2.68
   6  19  -3    2.26    2.29
  -5 -19   3    1.90    2.33
   5 -19  -3    4.32    1.91
   5  19  -3    3.89    2.20
   4 -19  -3    1.73    1.75
  -4 -19   3    2.87    2.02
   4  19  -3    3.27    1.91
  -3 -19   3   14.31    2.56
   3 -19  -3   15.53    2.03
   3  19  -3    9.95    2.27
   2 -19  -3   38.35    3.39
  -2 -19   3   30.15    4.20
   2  19  -3   31.71    3.80
   1 -19  -3   64.56    6.08
  -1 -19   3   67.92    6.28
   1 -19  -3   76.63    5.79
  -1  19   3   63.66    5.53
   1  19  -3   73.25    5.91
   0 -19   3   13.75    2.58
   0 -19  -3   16.27    2.67
   0 -19  -3   20.92    2.74
   0  19   3   20.11    2.58
   1 -19   3   -0.57    1.16
  -1 -19  -3   -0.54    1.70
  -1 -19  -3    5.04    1.70
   1  19   3   -0.79    1.39
  -2 -19  -3   10.22    2.43
   2 -19   3   10.38    1.65
   2 -19   3   10.50    2.09
   2  19   3   16.12    2.27
  -3 -19  -3    1.43    2.01
   3 -19   3    3.26    1.77
   3 -19   3    4.62    1.38
   3  19   3    6.70    2.02
  -4 -19  -3    6.26    2.62
   4 -19   3   -0.48    1.26
   4 -19   3    3.62    1.79
   4  19   3    2.34    2.13
  -5 -19  -3   -1.08    2.41
   5 -19   3   -0.03    1.77
   5  19   3   -1.01    2.31
  -6 -19  -3   -0.28    2.89
   6 -19   3   -2.84    1.72
   6  19   3   -1.84    2.45
  -7 -19  -3    4.57    3.35
   7  19   3   -0.28    2.70
  -8 -19  -3    7.58    4.12
   8  19   3    6.56    3.39
  -8 -20   3   -4.70    3.26
  -7 -20   3   -3.26    2.51
   7  20  -3    1.44    2.47
  -6 -20   3    6.81    2.84
   6 -20  -3    6.14    3.69
   6  20  -3   10.10    2.83
   5 -20  -3   -0.06    1.99
  -5 -20   3    1.86    2.52
   5  20  -3   -3.28    2.26
   4 -20  -3   -4.23    1.65
  -4 -20   3   -0.55    2.24
   4  20  -3   -0.53    2.08
  -3 -20   3   -1.72    1.77
   3 -20  -3   -1.43    1.86
   3  20  -3    2.28    1.83
  -2 -20   3   -0.74    1.97
   2 -20  -3   -2.66    1.74
   2  20  -3    1.65    1.84
  -1 -20   3    2.72    2.07
   1 -20  -3    1.21    1.54
   1 -20  -3    3.24    1.87
   0 -20  -3   -4.37    1.80
   0 -20   3    2.41    1.75
   0  20   3    1.70    1.48
  -1 -20  -3   12.39    2.83
  -1 -20  -3   25.66    3.33
   1 -20   3   15.59    2.70
   1  20   3   17.48    2.45
  -2 -20  -3   -0.19    2.15
   2 -20   3    1.64    1.76
   2  20   3   -0.89    1.77
  -3 -20  -3   -1.99    2.26
   3 -20   3   -2.56    1.72
   3  20   3    0.31    2.07
  -4 -20  -3    0.28    2.54
   4 -20   3   -0.76    2.31
   4  20   3   -1.83    2.18
  -5 -20  -3    0.28    2.76
   5  20   3    5.43    2.67
  -6 -20  -3    5.52    3.07
   6  20   3    2.53    2.71
  -7 -20  -3    8.67    3.72
   7  20   3    3.73    2.81
  -7 -21   3   -1.97    2.83
   7  21  -3    1.68    2.79
  -6 -21   3   -5.05    2.66
   6 -21  -3    2.88    2.60
   6  21  -3   -4.03    2.46
  -5 -21   3    2.27    2.53
   5 -21  -3   -0.84    2.27
   5  21  -3    5.50    2.62
   4 -21  -3   -5.07    2.16
   4  21  -3    0.90    2.39
   3 -21  -3    1.25    2.18
  -3 -21   3    3.73    2.35
   3  21  -3    2.87    2.15
  -2 -21   3    3.61    2.36
   2 -21  -3    2.54    2.18
   2  21  -3    5.68    2.20
  -1 -21   3   12.28    2.62
   1 -21  -3    8.03    2.55
   0 -21   3    4.38    2.11
   0 -21  -3   -2.44    2.21
   0 -21  -3   11.13    1.98
   0  21   3    5.89    1.79
  -1 -21  -3   12.40    2.83
   1 -21   3    8.68    2.43
   1  21   3   12.55    2.33
  -2 -21  -3    0.89    2.61
   2 -21   3    8.09    2.41
   3 -21   3   -0.61    2.07
  -3 -21  -3    2.87    2.54
   3  21   3   -0.80    2.28
   4 -21   3    2.14    2.25
  -4 -21  -3    1.96    2.74
   4  21   3   -0.60    2.43
  -5 -21  -3   -0.82    2.59
   5 -21   3   -2.38    2.27
   5  21   3    0.64    2.70
   6 -21   3   -1.69    2.24
  -6 -21  -3   -0.50    3.04
   6  21   3    6.30    3.08
  -6 -22   3    2.75    3.07
   6 -22  -3    1.24    2.84
   6  22  -3   -0.71    2.73
  -5 -22   3    0.90    2.94
   5 -22  -3    0.18    2.66
   5  22  -3    1.85    2.50
   4 -22  -3   -3.27    2.46
  -4 -22   3    4.08    2.42
   4  22  -3    0.78    2.52
   3 -22  -3   -1.74    2.23
  -3 -22   3   -4.94    2.27
   3  22  -3   -0.21    2.35
  -2 -22   3   -3.28    2.26
   2 -22  -3    0.26    2.33
   2  22  -3   -1.97    2.19
   1 -22  -3   -1.66    2.32
  -1 -22   3    6.08    2.36
   0 -22   3    5.91    2.37
   0 -22  -3    8.35    2.68
   0  22   3    9.37    2.12
  -1 -22  -3   11.99    3.11
   1 -22   3   13.11    3.04
   1  22   3   20.36    3.13
   2 -22   3   24.58    3.56
  -2 -22  -3   21.53    3.85
   2  22   3   20.23    3.13
  -3 -22  -3   22.40    3.78
   3 -22   3   28.16    3.80
   3  22   3   32.91    4.38
  -4 -22  -3   13.94    3.51
   4 -22   3   16.88    3.30
   4  22   3   21.58    3.45
   5 -22   3   -1.20    2.52
  -5 -22  -3    4.18    3.21
   5  22   3    1.94    2.88
  -6 -22  -3   -4.26    3.09
   5 -23  -3   -3.50    2.95
  -5 -23   3   -2.79    2.66
   5  23  -3    2.79    2.97
   4 -23  -3    3.17    2.78
  -4 -23   3   -0.33    2.63
   4  23  -3    1.02    2.55
  -3 -23   3   -1.31    2.61
   3 -23  -3    1.68    2.75
   3  23  -3    7.21    2.71
  -2 -23   3    6.20    2.76
   2 -23  -3   10.53    2.87
   1 -23  -3   19.74    3.30
  -1 -23   3   14.95    3.10
   0 -23   3    3.03    2.63
   0 -23  -3    7.27    2.57
   0  23   3    4.30    2.15
  -1 -23  -3    1.22    2.63
   1 -23   3   -2.65    2.25
   1  23   3   -0.28    2.20
   2 -23   3    4.24    2.54
  -2 -23  -3    3.93    2.90
   2  23   3    1.07    2.40
  -3 -23  -3    1.12    2.52
   3 -23   3    3.08    2.82
   3  23   3    2.89    2.60
  -4 -23  -3   -1.56    2.72
   4 -23   3   -1.60    2.73
   4  23   3    1.80    2.76
   5 -23   3   -3.57    2.80
   4 -24  -3   -4.48    2.98
  -4 -24   3   -1.67    2.55
   4  24  -3   -0.37    2.84
   3 -24  -3    1.71    2.76
  -3 -24   3   -1.55    2.68
   3  24  -3    0.73    2.80
   2 -24  -3   -3.55    2.42
  -2 -24   3    2.28    2.59
   1 -24  -3   17.68    3.63
  -1 -24   3   21.88    3.68
   0 -24  -3   32.28    4.67
   0 -24   3   40.03    5.39
   1 -24   3    2.20    2.79
  -1 -24  -3   12.51    3.05
   1  24   3    9.24    2.67
  -2 -24  -3    2.36    2.85
   2 -24   3    1.94    2.86
   2  24   3    3.38    2.71
   3 -24   3   -1.70    2.83
  -3 -24  -3   -2.27    2.56
   3  24   3   -1.41    2.80
   2 -25  -3    7.47    3.25
  -2 -25   3    1.26    3.02
  -1 -25   3    2.08    2.77
   1 -25  -3   -3.55    2.81
   0 -25  -3   -2.01    2.57
   0 -25   3    1.62    2.84
  -1 -25  -3    2.19    2.84
   1 -25   3    4.11    2.89
   1  25   3    4.99    2.31
  13   0  -4   -0.96    2.42
  12   0  -4   -1.21    1.27
  12   0  -4    1.13    2.58
  11   0  -4   10.47    2.28
  11   0  -4   16.86    2.21
  10   0  -4   46.92    4.16
  10   0  -4   39.57    3.64
  -9   0   4   21.16    2.76
   9   0  -4   17.52    2.21
   9   0  -4   25.38    2.81
   8   0  -4  331.09   21.24
  -8   0   4  246.23   21.26
   8   0  -4  301.16   21.21
   7   0  -4    1.11    0.76
   7   0  -4    1.44    0.96
  -7   0   4    0.18    0.98
  -6   0   4   53.53    4.70
   6   0  -4   61.77    4.75
   6   0  -4   66.50    4.67
   5   0  -4  212.22   14.19
  -5   0   4  197.40   14.07
   5   0  -4  188.25   14.29
  -5   0   4  199.71   14.10
  -5   0   4  185.95   14.22
  -4   0   4  148.00   10.97
   4   0  -4  157.32   11.11
  -4   0   4  150.71   11.00
  -3   0   4  695.61   47.35
   3   0  -4  692.35   47.34
   3   0  -4  612.22   47.67
  -3   0   4  661.53   47.46
   2   0  -4 1855.66  135.83
   1   0  -4  688.15   50.99
  -1   0   4  739.31   50.89
   0   0  -4 6984.30  496.40
   0   0   4 6902.79  496.46
  -2   0  -4   32.19    2.58
   2   0   4   30.20    2.65
  -3   0  -4  215.35   15.99
   3   0   4  233.37   16.19
  -3   0  -4  223.36   16.05
   4   0   4  171.73   13.16
   4   0   4  182.90   12.94
   5   0   4  119.09    8.19
   5   0   4   97.62    8.42
   6   0   4  106.51    7.60
   6   0   4   90.22    8.01
   7   0   4    3.07    2.19
   7   0   4    6.05    1.47
   8   0   4   30.34    3.91
   8   0   4   25.57    3.44
   9   0   4   13.73    3.32
   9   0   4   11.63    2.22
  10   0   4    7.99    2.07
  10   0   4    6.57    3.11
  11   0   4    2.32    3.32
  12   0   4    5.08    3.61
  13  -1  -4    1.01    2.53
  13   1  -4    1.08    2.67
  12  -1  -4    5.14    2.35
  12  -1  -4   10.60    1.53
  12   1  -4    7.07    2.45
  12   1  -4   11.82    1.82
  11  -1  -4    4.24    1.19
  11  -1  -4    6.60    1.91
  11   1  -4    5.67    1.94
  11   1  -4    7.79    1.35
  10  -1  -4    7.43    1.18
  10  -1  -4    5.71    1.72
  10   1  -4    7.41    1.93
  10   1  -4    6.81    1.23
   9  -1  -4   10.61    1.52
   9  -1  -4   15.88    2.00
  -9  -1   4   13.73    2.28
   9   1  -4   14.13    2.07
   9   1  -4   12.26    1.84
  -8  -1   4   71.64    6.97
   8  -1  -4  102.39    6.84
   8  -1  -4   88.55    6.75
   8   1  -4   99.44    6.92
   8   1  -4   92.00    6.81
  -8   1   4   73.54    6.91
   7  -1  -4   68.99    4.93
   7  -1  -4   61.34    4.93
  -7  -1   4   55.80    5.06
  -7   1   4   57.08    5.00
   7   1  -4   72.94    5.02
   7   1  -4   61.98    4.98
  -6  -1   4   13.38    1.80
   6  -1  -4   17.33    1.72
   6  -1  -4   16.33    1.73
  -6  -1   4   16.28    1.37
  -6  -1   4   16.26    1.43
  -6   1   4   15.55    1.79
   6   1  -4   17.97    1.80
   6   1  -4   17.80    1.87
   5  -1  -4  290.91   20.59
  -5  -1   4  283.65   20.52
   5  -1  -4  324.32   20.50
  -5  -1   4  283.01   20.49
  -5  -1   4  265.62   20.55
   5   1  -4  312.70   20.53
  -5   1   4  253.26   20.51
   5   1  -4  274.08   20.62
  -4  -1   4    0.38    0.74
   4  -1  -4    0.78    0.41
  -4  -1   4   -0.82    0.55
  -4   1   4    0.49    0.52
   4   1  -4   -0.05    0.66
  -4   1   4    1.17    0.51
   4   1  -4    0.91    0.58
   3  -1  -4  172.37   14.28
  -3  -1   4  211.91   14.07
   3  -1  -4  210.57   14.01
  -3  -1   4  166.93   14.17
   3   1  -4  220.40   14.06
  -3   1   4  204.05   14.02
   3   1  -4  187.25   14.21
  -3   1   4  192.07   14.12
   2  -1  -4    0.28    0.69
  -2  -1   4    0.75    0.67
  -2  -1   4    0.07    0.26
   2   1  -4   -0.35    0.54
  -2   1   4    0.22    0.58
   2   1  -4    0.44    0.27
  -1  -1   4 1867.64  141.30
  -1   1   4 2110.44  141.32
   0  -1   4  150.93   11.92
   0   1   4  177.99   11.97
   0   1  -4  165.11   11.96
   1  -1   4  296.91   21.66
  -1   1  -4  301.92   21.64
   1   1   4  307.15   21.69
   2  -1   4  703.38   49.15
  -2   1  -4  699.62   49.07
   2   1   4  665.43   49.17
  -3  -1  -4  729.72   52.51
   3  -1   4  758.38   52.50
  -3  -1  -4  724.45   52.38
  -3   1  -4  758.72   52.31
   3   1   4  635.89   52.60
  -3   1  -4  741.24   52.30
   3   1   4  805.93   52.56
   4  -1   4   77.96    5.66
  -4  -1  -4   77.37    5.43
  -4  -1  -4   70.60    5.50
   4   1   4   65.95    5.90
   4   1   4   78.74    5.75
   5  -1   4   73.85    6.55
   5  -1   4   84.93    6.17
   5   1   4   91.89    6.30
   5   1   4   70.07    6.54
   6  -1   4   -0.20    0.97
   6  -1   4   -0.37    1.65
   6   1   4    1.41    1.13
   6   1   4   -0.52    1.69
   7  -1   4   -1.31    1.19
   7  -1   4   -0.30    2.06
   7   1   4    0.14    1.91
   7   1   4   -0.49    1.33
   8  -1   4  160.08   13.15
   8   1   4  169.18   13.32
   8   1   4  177.93   12.76
   9  -1   4   -0.48    2.48
   9  -1   4   -2.54    1.59
   9   1   4    1.55    2.50
   9   1   4   -3.02    1.82
  10  -1   4    7.86    1.83
  10  -1   4    6.67    3.09
  10   1   4    9.08    2.23
  10   1   4   10.60    3.31
  11  -1   4    4.03    3.36
  11   1   4    4.25    3.45
  12  -1   4    3.15    3.87
  12   1   4    1.11    3.45
  13  -2  -4    2.17    2.44
  13   2  -4    0.24    2.83
  12  -2  -4    5.47    1.15
  12  -2  -4    1.70    2.09
  12   2  -4    7.93    1.69
  12   2  -4    3.06    2.29
  11  -2  -4   -0.93    1.56
  11  -2  -4    1.98    0.91
  11   2  -4    0.86    1.27
  11   2  -4   -0.01    1.91
  10  -2  -4    1.03    1.41
  10  -2  -4    1.22    0.78
 -10  -2   4    3.89    1.66
  10   2  -4    0.23    1.56
  10   2  -4    0.81    0.98
  -9  -2   4   11.89    2.22
   9  -2  -4   10.69    1.43
   9  -2  -4    9.29    1.67
   9   2  -4    7.28    1.80
   9   2  -4   12.49    1.60
   8  -2  -4   21.06    2.33
  -8  -2   4   20.05    2.85
   8   2  -4   22.43    2.39
   8   2  -4   19.16    2.68
  -7  -2   4    0.08    1.06
   7  -2  -4    2.09    0.90
   7  -2  -4    0.61    0.70
   7   2  -4    0.26    0.82
   7   2  -4    1.20    1.10
   6  -2  -4  210.41   13.62
  -6  -2   4  182.02   13.76
   6  -2  -4  185.29   13.68
  -6  -2   4  186.14   13.63
  -6   2   4  158.81   13.64
   6   2  -4  188.19   13.77
   6   2  -4  207.78   13.71
  -5  -2   4  531.37   40.14
  -5  -2   4  563.47   40.16
  -5  -2   4  559.15   40.07
   5   2  -4  628.93   40.26
  -5   2   4  483.59   40.06
   5   2  -4  607.92   40.13
   4  -2  -4  366.47   23.99
  -4  -2   4  327.04   24.18
  -4  -2   4  351.67   24.11
   4  -2  -4  320.86   24.17
  -4   2   4  299.30   24.01
   4   2  -4  373.02   24.09
  -4   2   4  319.43   23.95
   4   2  -4  334.93   24.21
  -3  -2   4  144.60   10.68
   3  -2  -4  148.32   10.41
   3  -2  -4  133.28   10.63
  -3  -2   4  152.90   10.52
  -3   2   4  139.12   10.52
   3   2  -4  168.32   10.53
  -3   2   4  147.27   10.43
   3   2  -4  131.15   10.65
   2  -2  -4    9.96    1.67
  -2  -2   4   13.13    1.64
  -2  -2   4   15.26    1.21
  -2   2   4   15.10    1.09
   2   2  -4   15.49    1.54
  -2   2   4   13.94    1.45
   2   2  -4   14.34    1.21
  -1  -2   4  268.85   19.80
  -1  -2   4  283.93   19.97
   1   2  -4  273.63   19.95
  -1   2   4  284.60   19.94
   0  -2  -4  314.79   22.16
   0  -2   4  302.45   22.12
   0   2   4  308.05   22.14
   1  -2   4   58.47    4.14
  -1  -2  -4   54.85    4.16
  -1   2  -4   48.75    4.04
   1   2   4   52.80    4.16
  -2  -2  -4  878.22   59.22
   2  -2   4  813.96   59.14
  -2   2  -4  824.19   59.04
   2   2   4  908.84   59.24
   2   2   4  728.78   59.21
  -3  -2  -4  126.08    8.94
   3  -2   4  124.03    8.99
  -3  -2  -4  134.80    9.07
   3   2   4  120.95    9.10
   3   2   4  107.19    9.16
   4  -2   4    2.69    0.79
  -4  -2  -4    3.37    0.66
  -4  -2  -4    2.76    0.77
   4   2   4    1.63    1.27
   4   2   4    2.48    0.97
   5  -2   4   13.32    2.18
   5  -2   4   15.78    1.88
  -5  -2  -4   16.49    1.62
  -5  -2  -4   16.63    1.45
   5   2   4   17.09    2.16
   5   2   4   13.98    2.21
   6  -2   4    2.49    1.66
   6  -2   4    4.23    1.07
   6   2   4    2.37    1.50
   6   2   4    2.04    1.77
   7  -2   4    3.09    1.20
   7  -2   4   -1.01    2.00
   7   2   4    1.07    1.41
   7   2   4    0.91    2.14
   8  -2   4   22.22    3.57
   8  -2   4   27.36    3.16
   8   2   4   30.50    3.93
   8   2   4   26.58    3.62
   9  -2   4    0.14    1.60
   9  -2   4   -0.09    2.55
   9   2   4    2.24    2.99
   9   2   4   -0.30    1.94
  10  -2   4   -2.14    1.34
  10  -2   4    0.93    2.77
  10   2   4   -0.27    2.83
  10   2   4   -1.52    2.11
  11  -2   4    6.47    3.27
  11   2   4    1.04    3.50
  12  -2   4    3.60    3.58
  12   2   4    3.89    3.61
  13  -3  -4    1.57    2.37
  13   3  -4   -0.82    2.71
  13   3  -4    0.67    2.58
  12  -3  -4    1.85    1.08
  12  -3  -4   -2.76    1.87
  12   3  -4   -1.14    2.27
  12   3  -4   -0.39    1.60
  11  -3  -4    0.59    1.65
  11  -3  -4    0.87    0.87
  11   3  -4    1.10    1.36
  11   3  -4   -3.22    2.85
  10  -3  -4    0.68    0.86
  10  -3  -4   -1.30    1.30
  10   3  -4    0.81    1.76
  10   3  -4   -1.08    1.06
   9  -3  -4   53.62    4.34
   9  -3  -4   45.53    4.11
  -9  -3   4   48.04    4.74
   9   3  -4   53.12    4.37
   9   3  -4   53.11    4.60
  -8  -3   4   11.70    2.12
   8  -3  -4   12.85    1.71
   8  -3  -4   12.29    1.74
   8   3  -4   13.25    2.00
   8   3  -4   10.21    1.57
   7  -3  -4   49.56    3.91
   7  -3  -4   48.08    3.93
  -7  -3   4   47.99    3.93
  -7  -3   4   47.38    4.28
   7   3  -4   46.79    4.09
   7   3  -4   55.28    4.18
  -6  -3   4    0.42    0.61
  -6  -3   4   -0.30    0.84
  -6  -3   4    0.39    0.89
   6  -3  -4    0.01    0.60
   6   3  -4    0.63    0.77
   6   3  -4   -0.66    0.88
   5  -3  -4   77.30    5.27
  -5  -3   4   68.37    5.58
  -5  -3   4   75.82    5.43
   5  -3  -4   67.49    5.62
  -5  -3   4   56.73    5.57
   5   3  -4   73.06    5.57
   5   3  -4   80.93    5.48
  -4  -3   4 1174.92   84.11
   4  -3  -4 1307.83   84.18
  -4  -3   4 1221.42   84.23
  -4  -3   4 1234.28   84.13
   4   3  -4 1129.64   84.21
  -4   3   4 1029.60   84.00
  -3  -3   4  561.80   40.57
   3  -3  -4  548.70   40.57
  -3  -3   4  567.85   40.42
  -3   3   4  503.42   40.30
   3   3  -4  643.50   40.60
   3   3  -4  589.88   40.42
  -3   3   4  559.13   40.38
  -2  -3   4    7.02    1.07
  -2  -3   4    8.04    0.84
   2   3  -4    7.35    1.01
  -2   3   4    8.83    1.06
  -2   3   4    7.83    0.61
   2   3  -4    8.01    0.89
  -1  -3   4  331.77   25.03
  -1  -3   4  361.43   25.19
   1  -3  -4  371.11   25.19
   1   3  -4  378.39   25.18
  -1   3   4  314.37   25.12
   0  -3  -4 1780.58  128.61
   0   3   4 1838.41  128.60
   1  -3   4  832.12   55.70
  -1  -3  -4  790.60   55.76
   1   3   4  665.18   55.78
  -1   3  -4  823.99   55.64
   1   3   4  797.06   55.74
   2  -3   4  310.90   21.89
  -2  -3  -4  285.24   21.97
   2   3   4  284.00   21.99
  -2   3  -4  310.56   21.77
   2   3   4  336.37   22.02
   3  -3   4  227.20   16.27
  -3  -3  -4  234.25   16.28
  -3  -3  -4  216.51   16.37
   3   3   4  250.71   16.43
   3   3   4  201.35   16.44
   4  -3   4  169.40   12.61
  -4  -3  -4  175.11   12.61
  -4  -3  -4  174.56   12.72
   4   3   4  161.51   12.88
   4   3   4  190.49   12.82
   5  -3   4  145.46   10.85
  -5  -3  -4  147.62   10.79
  -5  -3  -4  153.39   10.87
   5   3   4  148.78   11.28
   6  -3   4    1.57    1.72
  -6  -3  -4    2.59    0.74
  -6  -3  -4    2.85    0.57
   6  -3   4    4.24    1.03
   6   3   4    3.13    1.35
   6   3   4    1.37    1.67
   7  -3   4   94.67    8.96
   7  -3   4  114.73    8.35
   7   3   4  120.12    8.68
   7   3   4  110.85    8.97
   8  -3   4   12.92    3.10
   8  -3   4   18.91    2.56
   8   3   4   17.76    3.21
   8   3   4   10.56    2.35
   9  -3   4   25.33    3.34
   9  -3   4   21.45    3.58
   9   3   4   18.14    5.84
   9   3   4   23.31    3.11
  10  -3   4    4.99    3.08
  10   3   4    0.34    2.31
  10   3   4    1.05    2.83
  11  -3   4    6.07    3.27
  11   3   4    6.86    3.54
  12  -3   4    6.58    3.68
  12   3   4    5.97    3.79
  13  -4  -4    2.66    2.30
  13   4  -4   -0.02    2.79
  13   4  -4    1.71    1.94
  12  -4  -4   -1.83    1.81
  12   4  -4    1.24    2.33
  12   4  -4    0.71    1.93
  11  -4  -4    0.17    1.62
  11  -4  -4   -0.17    0.85
  11   4  -4   -1.66    1.38
  11   4  -4   -0.76    1.84
  10  -4  -4    7.60    1.17
  10  -4  -4    7.26    1.62
  10   4  -4    9.77    1.66
  10   4  -4    5.71    1.93
   9  -4  -4   46.56    3.85
  -9  -4   4   42.35    4.51
   9  -4  -4   50.69    4.07
   9   4  -4   43.63    4.36
   9   4  -4   50.07    4.16
  -8  -4   4   90.75    8.22
  -8  -4   4  105.20    7.84
   8  -4  -4  108.71    7.92
   8  -4  -4  114.51    7.97
   8   4  -4  112.13    8.22
   8   4  -4  103.64    8.16
   7  -4  -4   19.39    1.93
  -7  -4   4   17.99    1.99
  -7  -4   4   20.26    2.41
  -7  -4   4   18.42    2.41
   7  -4  -4   20.57    1.99
   7   4  -4   20.76    2.30
   7   4  -4   16.83    2.43
   6  -4  -4   22.09    2.00
  -6  -4   4   19.80    2.40
  -6  -4   4   24.49    2.60
  -6  -4   4   21.96    2.15
   6   4  -4   25.18    2.40
   6   4  -4   23.84    2.37
   5  -4  -4    2.09    0.89
   5  -4  -4    2.35    0.49
  -5  -4   4    1.62    0.89
  -5  -4   4    1.77    1.12
  -5  -4   4    2.23    0.77
   5   4  -4    3.06    0.92
   5   4  -4    0.37    0.78
  -4  -4   4   36.15    3.45
   4  -4  -4   41.25    2.86
  -4  -4   4   41.23    3.17
  -4  -4   4   37.36    3.19
   4  -4  -4   33.00    3.37
   4   4  -4   41.86    3.13
   4   4  -4   39.01    3.34
  -3  -4   4  279.95   19.33
  -3  -4   4  269.76   19.14
  -3   4   4  255.52   19.08
   3   4  -4  269.94   19.28
   3   4  -4  260.91   19.14
  -2  -4   4  548.11   42.08
  -2  -4   4  638.60   42.28
   2  -4  -4  568.69   42.18
   2   4  -4  644.06   42.25
  -2   4   4  568.65   42.12
   2   4  -4  581.57   42.10
   1  -4  -4  515.39   34.54
  -1  -4   4  519.10   34.40
   1   4  -4  465.55   34.40
  -1   4   4  470.74   34.48
  -1   4   4  449.67   34.35
   1   4  -4  477.74   34.51
   0  -4  -4    4.73    0.87
   0  -4   4    3.39    0.56
   0  -4   4    4.47    0.83
   0   4   4    3.40    0.64
   0   4  -4    3.24    0.70
   0   4   4    5.00    0.88
   1  -4   4  510.54   38.76
  -1  -4  -4  619.29   38.90
  -1   4  -4  541.30   38.73
   1   4   4  499.05   38.77
   1   4   4  548.16   38.84
   2  -4   4   32.35    2.56
  -2  -4  -4   30.66    2.71
  -2   4  -4   31.94    2.35
   2   4   4   30.43    2.81
   2   4   4   26.65    2.76
  -3  -4  -4  129.44    9.12
  -3  -4  -4  119.92    8.99
   3  -4   4  120.93    8.92
   3   4   4  108.10    9.12
   3   4   4  133.70    9.15
  -4  -4  -4  617.58   40.27
  -4  -4  -4  574.42   40.15
   4  -4   4  568.78   40.08
   4   4   4  551.23   40.36
   4   4   4  496.03   40.51
  -5  -4  -4   42.11    3.50
   5  -4   4   40.27    3.45
  -5  -4  -4   45.76    3.63
   5   4   4   38.64    4.00
   5   4   4   48.86    3.89
   6  -4   4   18.83    2.06
   6  -4   4   18.59    2.70
  -6  -4  -4   17.46    1.94
  -6  -4  -4   18.30    2.04
   6   4   4   22.91    2.73
   6   4   4   19.61    2.98
   7  -4   4    3.28    1.08
   7  -4   4   -0.81    2.00
   7   4   4    3.80    1.75
   7   4   4   -0.36    2.08
   8  -4   4   -2.82    1.18
   8  -4   4    0.50    2.26
   8   4   4   -3.33    1.75
   8   4   4   -2.51    2.33
   9  -4   4    0.96    1.51
   9  -4   4    0.56    2.39
   9   4   4    4.76    2.62
   9   4   4    1.00    2.15
  10  -4   4    2.09    2.95
  10   4   4   -1.51    2.86
  10   4   4   -3.54    2.21
  11  -4   4    2.14    3.31
  11   4   4    5.62    3.36
  12  -4   4   -1.67    3.50
  12   4   4   -1.04    3.60
  13   5  -4   16.49    2.86
  13   5  -4   18.09    3.54
  12  -5  -4   -0.41    1.85
  12   5  -4   -1.73    2.32
  12   5  -4   -3.81    2.14
  11  -5  -4    2.88    1.63
  11  -5  -4    2.61    0.92
  11   5  -4    0.29    2.23
  11   5  -4    2.29    1.60
  10  -5  -4    3.70    1.38
  10  -5  -4    3.80    0.99
  10   5  -4    3.34    1.45
  10   5  -4    3.92    1.98
   9  -5  -4    5.99    1.41
   9  -5  -4    8.88    1.17
  -9  -5   4    7.61    1.86
   9   5  -4    7.49    1.57
   9   5  -4    5.32    1.76
  -8  -5   4  141.49   10.49
  -8  -5   4  134.57   10.29
   8  -5  -4  140.43   10.37
   8  -5  -4  144.66   10.37
  -8  -5   4  129.53   10.73
   8   5  -4  153.66   10.66
  -7  -5   4    7.92    1.70
  -7  -5   4   11.76    1.58
   7  -5  -4    9.13    1.22
  -7  -5   4    9.28    1.66
   7  -5  -4    8.59    1.41
   7   5  -4    7.72    1.42
   7   5  -4    8.69    1.69
  -6  -5   4   33.50    3.12
  -6  -5   4   28.08    2.65
  -6  -5   4   27.55    2.77
   6  -5  -4   25.84    2.37
   6   5  -4   30.72    2.83
   6   5  -4   33.63    2.83
   5  -5  -4  151.16   10.48
  -5  -5   4  147.72   10.78
  -5  -5   4  151.32   10.92
  -5  -5   4  144.53   10.74
   5   5  -4  157.42   10.75
   5   5  -4  124.43   10.78
   4  -5  -4   61.51    4.15
   4  -5  -4   52.78    4.53
  -4  -5   4   57.47    4.54
  -4  -5   4   59.35    4.49
  -4  -5   4   49.95    4.69
   4   5  -4   58.04    4.62
   4   5  -4   63.58    4.49
   3  -5  -4   15.96    1.54
  -3  -5   4   12.69    1.88
  -3  -5   4   15.74    1.50
   3   5  -4   18.29    1.57
   3   5  -4   13.18    1.76
  -3   5   4   13.59    1.41
  -2  -5   4  400.03   27.38
   2  -5  -4  363.84   27.45
  -2  -5   4  400.53   27.55
   2   5  -4  379.57   27.38
  -2   5   4  388.50   27.40
   2   5  -4  367.76   27.50
   1  -5  -4  293.65   23.89
  -1  -5   4  359.94   23.81
  -1   5   4  330.56   23.74
  -1   5   4  321.11   23.88
   1   5  -4  358.23   23.95
   1   5  -4  336.11   23.82
   0  -5   4  424.15   30.14
   0  -5   4  405.56   30.02
   0  -5  -4  400.52   30.16
   0   5   4  460.89   30.17
   0   5   4  383.79   30.02
   0   5  -4  452.33   30.12
   1  -5   4  451.31   31.26
  -1  -5  -4  447.09   31.35
   1   5   4  453.94   31.33
  -1   5  -4  396.72   31.25
  -2  -5  -4  629.77   41.26
  -2  -5  -4  500.60   41.15
   2  -5   4  583.99   41.08
   2   5   4  514.00   41.15
  -2   5  -4  600.21   40.96
   2   5   4  628.13   41.23
   3  -5   4  375.01   27.26
  -3  -5  -4  343.04   27.42
  -3  -5  -4  372.90   27.35
  -3  -5  -4  408.67   27.47
   3   5   4  417.62   27.67
   3   5   4  372.74   27.46
   4  -5   4  114.86    8.06
  -4  -5  -4  104.74    8.28
  -4  -5  -4  112.03    8.21
   4   5   4   99.81    8.38
   4   5   4  117.98    8.38
  -5  -5  -4  304.79   20.43
   5  -5   4  279.31   20.19
  -5  -5  -4  280.05   20.29
   5   5   4  284.41   20.50
   5   5   4  257.95   20.57
   6  -5   4   16.81    1.88
  -6  -5  -4   16.08    2.04
  -6  -5  -4   17.49    2.09
   6   5   4   14.96    2.23
   6   5   4   16.12    2.52
   7  -5   4   16.86    2.01
   7  -5   4   12.57    2.66
  -7  -5  -4   13.10    1.87
  -7  -5  -4   14.31    1.88
   7   5   4   19.04    2.93
   7   5   4   16.83    2.43
   8  -5   4    0.01    1.19
   8  -5   4   -0.49    2.17
   8   5   4   -2.38    2.36
   8   5   4   -2.56    1.82
   9  -5   4    8.24    2.92
   9  -5   4   10.44    1.74
   9   5   4    6.23    2.96
   9   5   4    5.26    2.48
  10  -5   4   12.20    3.32
  10   5   4   18.23    3.77
  11  -5   4   12.53    3.71
  11   5   4   15.09    3.72
  12  -5   4    5.30    3.82
  12   5   4   -5.65    3.51
  13   6  -4   -1.73    2.57
  13   6  -4    0.40    3.01
  12  -6  -4    1.22    1.75
  12   6  -4   -0.10    2.07
  12   6  -4    2.50    2.71
  11  -6  -4   -0.26    1.50
  11  -6  -4    0.77    0.83
  11   6  -4    0.82    1.73
  11   6  -4   -2.08    1.90
  10  -6  -4   13.40    1.89
  10  -6  -4   13.51    1.81
  10   6  -4   12.76    2.69
  10   6  -4   12.75    2.12
   9  -6  -4   11.64    1.64
   9  -6  -4   13.55    1.93
  -9  -6   4   11.33    1.66
  -9  -6   4   11.45    1.68
   9   6  -4   11.84    2.19
   9   6  -4   13.29    2.02
   8  -6  -4  395.48   26.66
   8  -6  -4  376.21   26.56
  -8  -6   4  322.33   26.88
  -8  -6   4  347.77   26.60
  -8  -6   4  371.28   26.78
   8   6  -4  375.56   26.90
   8   6  -4  402.80   26.84
  -7  -6   4  109.62    8.32
   7  -6  -4  112.33    8.26
  -7  -6   4  112.96    8.60
  -7  -6   4   97.29    8.52
   7  -6  -4  110.27    8.13
   7   6  -4  121.41    8.50
   7   6  -4  110.94    8.49
  -6  -6   4   -0.40    1.46
   6  -6  -4    2.27    0.67
  -6  -6   4    0.03    0.82
   6  -6  -4   -0.68    0.37
  -6  -6   4   -0.81    1.04
   6   6  -4   -0.62    1.00
   6   6  -4    0.95    0.90
   5  -6  -4  295.37   20.90
   5  -6  -4  300.40   21.10
  -5  -6   4  269.24   21.52
  -5  -6   4  285.23   21.19
  -5  -6   4  293.11   21.22
   5   6  -4  309.75   21.18
   5   6  -4  299.72   21.30
   4  -6  -4   70.68    5.76
  -4  -6   4   82.67    5.85
  -4  -6   4   77.05    5.89
  -4  -6   4   76.98    6.11
   4   6  -4   84.28    5.86
   4   6  -4   71.32    5.94
  -3  -6   4   40.18    3.44
  -3  -6   4   38.33    3.23
   3  -6  -4   37.09    3.13
   3   6  -4   35.87    3.28
   3   6  -4   43.34    3.17
  -3   6   4   39.86    3.03
  -2  -6   4  493.94   35.76
   2  -6  -4  438.89   35.64
  -2  -6   4  536.85   35.59
   2   6  -4  496.18   35.60
  -2   6   4  511.27   35.61
   2   6  -4  515.75   35.74
  -1  -6   4   48.77    4.15
  -1  -6   4   52.98    3.91
   1  -6  -4   48.21    3.85
   1  -6  -4   52.73    4.08
  -1   6   4   56.15    3.82
  -1   6   4   56.05    4.07
   1   6  -4   48.69    3.94
   1   6  -4   51.86    4.08
   0  -6   4  392.56   28.30
   0  -6   4  417.73   28.19
   0  -6  -4  361.40   28.19
   0  -6  -4  341.13   28.29
   0   6   4  405.72   28.33
   0   6   4  403.32   28.18
   0   6  -4  441.22   28.29
  -1  -6  -4  168.52   14.04
   1  -6   4  206.69   14.09
  -1  -6  -4  222.67   14.23
  -1   6  -4  196.14   14.01
   1   6   4  199.59   14.18
   1   6   4  174.54   14.04
  -2  -6  -4  427.64   31.04
   2  -6   4  471.77   30.91
  -2  -6  -4  385.66   30.96
   2   6   4  398.45   30.96
   2   6   4  477.67   31.10
  -3  -6  -4  101.76    7.57
  -3  -6  -4   94.88    7.61
  -3  -6  -4   93.64    7.62
   3  -6   4  104.86    7.44
   3   6   4   98.06    7.68
   3   6   4  112.42    7.73
  -4  -6  -4    0.14    0.88
  -4  -6  -4    1.09    0.94
  -4  -6  -4    0.40    0.96
   4  -6   4    0.62    0.62
   4   6   4   -0.04    1.25
   4   6   4    1.27    1.18
  -5  -6  -4    6.61    1.29
   5  -6   4    6.21    0.93
  -5  -6  -4    6.42    1.38
  -5  -6  -4    6.03    1.27
   5   6   4    4.61    1.66
   5   6   4    7.34    1.64
  -6  -6  -4    6.04    1.30
   6  -6   4    5.54    0.98
  -6  -6  -4    3.32    1.18
   6   6   4    6.12    1.76
   6   6   4    4.54    1.92
  -7  -6  -4   49.31    4.16
   7  -6   4   51.80    4.01
   7  -6   4   38.04    4.98
  -7  -6  -4   49.17    4.18
   7   6   4   51.60    4.88
   7   6   4   50.33    5.01
  -8  -6  -4    1.69    0.78
   8  -6   4    2.99    1.19
   8  -6   4    3.47    2.31
   8   6   4    0.20    2.47
   9  -6   4   15.16    3.28
   9  -6   4   14.23    1.96
   9   6   4   18.67    3.34
   9   6   4   11.42    2.65
  10  -6   4   10.65    3.24
  10   6   4   10.71    3.27
  11  -6   4   13.51    3.93
  11   6   4   23.63    4.00
  12  -6   4   11.49    3.74
  12   6   4    0.31    3.80
  13   7  -4    5.06    3.24
  13   7  -4    3.39    2.87
  12  -7  -4    3.79    1.82
  12   7  -4    3.09    2.69
  12   7  -4    3.29    2.40
  11  -7  -4   -1.43    1.40
  11  -7  -4    2.41    0.85
  11   7  -4   -2.31    2.21
  10  -7  -4    0.39    0.90
  10  -7  -4   -0.94    1.15
  10   7  -4    0.33    1.86
  10   7  -4    0.02    1.49
  -9  -7   4   11.80    1.62
   9  -7  -4   17.95    1.97
  -9  -7   4   14.13    2.23
   9   7  -4   20.59    2.58
   9   7  -4   12.35    2.06
   8  -7  -4    6.41    1.11
  -8  -7   4    8.16    1.75
   8  -7  -4    5.06    1.10
  -8  -7   4    5.73    1.26
   8   7  -4    6.35    1.78
   8   7  -4    5.01    1.56
   7  -7  -4    5.48    0.97
  -7  -7   4    3.36    1.45
   7  -7  -4    3.84    0.88
  -7  -7   4    4.37    1.72
  -7  -7   4    3.68    1.13
   7   7  -4    3.56    1.31
   7   7  -4    5.06    1.61
  -6  -7   4   13.76    1.99
   6  -7  -4   15.85    1.57
   6  -7  -4   13.10    1.28
  -6  -7   4   17.05    2.01
  -6  -7   4   13.13    2.07
   6   7  -4   14.70    2.01
   6   7  -4   15.28    2.10
  -5  -7   4   31.15    2.82
  -5  -7   4   26.87    3.15
   5  -7  -4   28.85    2.19
   5  -7  -4   29.82    2.53
  -5  -7   4   30.87    2.83
   5   7  -4   32.42    2.82
   5   7  -4   28.30    2.82
  -4  -7   4    8.34    1.33
   4  -7  -4   11.17    1.34
  -4  -7   4   11.45    1.51
  -4  -7   4   10.43    1.61
   4   7  -4    9.85    1.47
   4   7  -4    9.87    1.43
  -3  -7   4  163.40   13.83
  -3  -7   4  193.10   13.46
   3  -7  -4  186.75   13.49
   3   7  -4  177.60   13.59
  -3   7   4  183.87   13.36
   3   7  -4  206.07   13.47
  -2  -7   4  179.34   12.71
   2  -7  -4  162.19   12.57
  -2  -7   4  156.53   12.55
   2  -7  -4  160.58   12.32
  -2   7   4  174.66   12.51
   2   7  -4  185.53   12.51
   2   7  -4  179.02   12.65
  -2   7   4  182.96   12.29
  -1  -7   4 1064.16   79.42
  -1  -7   4 1248.09   79.30
   1  -7  -4  986.47   79.38
   1  -7  -4 1004.53   79.22
   1   7  -4 1060.55   79.29
  -1   7   4 1268.83   79.40
   1   7  -4 1173.15   79.42
   0  -7   4  239.98   17.15
   0  -7  -4  251.03   17.19
   0  -7   4  238.23   16.99
   0  -7  -4  205.50   17.00
   0   7  -4  243.12   17.10
   0   7   4  243.71   17.15
   1  -7   4  475.52   33.96
  -1  -7  -4  421.46   33.92
  -1  -7  -4  499.34   34.06
   1  -7   4  458.26   33.85
   1   7   4  519.08   34.09
   1   7   4  452.83   33.90
  -1   7  -4  496.20   33.89
  -2  -7  -4  368.69   24.51
   2  -7   4  311.35   24.30
   2   7   4  365.07   24.51
   2   7   4  312.55   24.36
  -3  -7  -4  127.31   10.87
  -3  -7  -4  146.19   10.88
  -3  -7  -4  152.86   10.96
   3  -7   4  160.48   10.74
   3   7   4  155.03   11.01
   3   7   4  140.24   10.89
  -4  -7  -4   33.17    2.99
  -4  -7  -4   24.71    2.94
   4  -7   4   31.54    2.56
  -4  -7  -4   31.33    2.95
   4   7   4   26.50    3.02
   4   7   4   32.01    3.09
   5  -7   4   26.09    2.29
  -5  -7  -4   21.69    2.69
   5   7   4   25.60    3.14
   5   7   4   24.85    3.00
  -6  -7  -4   53.50    5.34
  -6  -7  -4   69.83    5.49
  -6  -7  -4   59.05    5.30
   6  -7   4   66.73    4.96
   6   7   4   61.65    5.80
   6   7   4   77.05    5.74
   7  -7   4   68.30    5.21
  -7  -7  -4   67.97    5.53
  -7  -7  -4   70.60    5.47
   7  -7   4   60.10    6.13
   7   7   4   66.41    6.06
   7   7   4   65.53    6.28
   8  -7   4    0.64    1.14
   8  -7   4    3.70    2.45
  -8  -7  -4    0.70    1.02
  -8  -7  -4   -0.34    1.20
   8   7   4   -2.63    3.57
   8   7   4    0.00    2.13
   9  -7   4    2.76    1.26
   9  -7   4    2.82    2.75
   9   7   4    1.34    2.57
  10  -7   4   14.81    3.77
  10   7   4   20.46    3.77
  11  -7   4   15.92    3.92
  11   7   4   19.38    4.05
  12   8  -4   -5.39    2.35
  11  -8  -4   -0.65    1.38
  11   8  -4   -4.23    2.22
  11   8  -4   -0.79    1.80
 -10  -8   4    0.33    1.39
 -10  -8   4    0.13    0.95
  10  -8  -4    1.31    0.99
  10  -8  -4    0.92    1.18
  10   8  -4    0.35    1.59
  10   8  -4    2.28    2.16
   9  -8  -4    3.06    0.88
  -9  -8   4    1.26    1.08
   9  -8  -4    3.49    1.05
   9   8  -4    2.53    1.97
   9   8  -4    0.23    1.44
   8  -8  -4   20.24    2.09
  -8  -8   4   23.65    2.60
  -8  -8   4   21.75    3.07
   8  -8  -4   19.98    2.19
  -8  -8   4   25.66    3.69
   8   8  -4   19.62    2.68
   8   8  -4   22.22    2.91
  -7  -8   4  205.41   15.15
   7  -8  -4  211.63   14.71
  -7  -8   4  185.47   14.94
   7  -8  -4  192.30   14.55
  -7  -8   4  195.88   14.86
   7   8  -4  225.24   14.96
   7   8  -4  199.03   15.01
  -6  -8   4    6.95    1.30
   6  -8  -4    7.09    1.05
  -6  -8   4    8.72    1.92
   6  -8  -4    5.84    0.80
  -6  -8   4    6.97    1.46
   6   8  -4    7.25    1.47
   6   8  -4    6.71    1.41
   5  -8  -4  117.00    8.34
  -5  -8   4  111.31    8.78
   5  -8  -4  116.47    8.35
   5  -8  -4  121.76    8.67
  -5  -8   4  115.42    8.86
  -5  -8   4  118.34    9.02
   5   8  -4  126.58    8.81
   5   8  -4  110.16    8.88
  -4  -8   4  238.55   16.70
  -4  -8   4  246.37   16.61
   4  -8  -4  199.31   16.52
  -4  -8   4  200.86   16.74
   4   8  -4  228.01   16.73
   4   8  -4  259.01   16.61
   3  -8  -4    2.43    0.82
  -3  -8   4    3.09    0.87
  -3  -8   4    1.87    1.19
   3   8  -4    3.98    0.94
   3   8  -4    0.10    0.98
  -3   8   4    3.68    0.70
  -2  -8   4  370.21   24.34
   2  -8  -4  344.93   24.44
   2  -8  -4  287.59   24.17
  -2  -8   4  370.01   24.56
   2   8  -4  342.91   24.49
   2   8  -4  335.60   24.34
  -2   8   4  337.80   24.35
  -2   8   4  329.78   24.13
   1  -8  -4   53.27    4.49
   1  -8  -4   60.94    4.78
  -1  -8   4   60.68    4.55
   1   8  -4   59.52    4.60
  -1   8   4   66.83    4.45
   1   8  -4   60.28    4.79
  -1   8   4   61.06    4.74
   0  -8   4    1.45    1.01
   0  -8  -4    2.51    0.74
   0  -8  -4    2.98    1.00
   0   8   4    3.17    1.02
   0   8   4    3.29    0.79
   0   8  -4    5.24    0.94
   1  -8   4    1.01    0.91
  -1  -8  -4    3.06    0.98
  -1  -8  -4    2.41    0.81
  -1   8  -4    2.83    0.73
   1   8   4    2.84    0.92
   1   8   4    3.40    1.09
  -2  -8  -4   26.27    2.42
  -2  -8  -4   19.68    2.18
   2  -8   4   25.23    2.28
   2   8   4   24.39    2.37
   2   8   4   21.90    2.51
  -3  -8  -4    1.46    1.02
  -3  -8  -4    2.72    1.05
   3  -8   4    1.36    0.81
  -3  -8  -4    2.91    1.17
   3   8   4    0.37    1.13
   3   8   4    1.90    1.20
  -4  -8  -4   74.29    5.51
  -4  -8  -4   59.97    5.42
   4  -8   4   67.52    5.17
  -4  -8  -4   67.76    5.47
   4   8   4   65.35    5.56
   4   8   4   70.57    5.53
  -5  -8  -4   16.23    2.11
   5  -8   4   16.20    1.85
  -5  -8  -4   15.84    2.11
  -5  -8  -4   15.74    2.26
   5   8   4   18.31    2.36
   5   8   4   14.80    2.33
  -6  -8  -4  135.96   11.15
  -6  -8  -4  152.38   11.22
   6  -8   4  150.07   10.84
  -6  -8  -4  145.29   11.13
   6   8   4  151.80   11.40
   6   8   4  155.24   11.44
  -7  -8  -4    5.64    1.72
   7  -8   4    8.19    1.26
  -7  -8  -4    7.03    1.49
   7   8   4    3.77    2.20
   7   8   4    6.50    2.46
  -8  -8  -4    4.47    1.34
   8  -8   4    6.32    2.66
  -8  -8  -4    4.28    1.68
   8  -8   4    5.06    1.32
   8   8   4    4.58    2.73
  -9  -8  -4    1.47    0.99
   9  -8   4   -1.47    1.05
   9  -8   4    0.28    2.49
   9   8   4   -1.42    2.55
  10  -8   4   47.17    5.95
  10   8   4   40.40    5.56
  11  -8   4    5.05    3.58
  11   8   4    5.96    3.37
  12   9  -4    8.78    2.79
  12   9  -4    9.22    3.06
  11  -9  -4    8.65    1.51
  11   9  -4   12.01    2.62
  11   9  -4    5.36    2.53
  10  -9  -4   -0.01    1.09
 -10  -9   4   -1.04    1.00
  10  -9  -4    2.94    1.05
  10   9  -4   -0.70    2.06
  10   9  -4    0.37    2.17
  -9  -9   4   12.62    2.79
   9  -9  -4   17.52    1.84
   9  -9  -4   13.77    2.09
  -9  -9   4   11.32    1.83
   9   9  -4   14.62    2.31
  -8  -9   4   17.42    2.85
  -8  -9   4   13.82    2.11
   8  -9  -4   17.63    2.05
   8  -9  -4   17.74    1.79
   8   9  -4   20.49    2.80
   8   9  -4   15.17    2.33
  -7  -9   4    0.76    1.22
   7  -9  -4   -0.85    0.76
  -7  -9   4   -2.32    1.84
   7  -9  -4    0.46    0.45
  -7  -9   4    1.18    1.31
   7   9  -4   -1.84    1.16
   7   9  -4   -1.21    1.50
  -6  -9   4   21.76    3.28
   6  -9  -4   20.90    1.56
   6  -9  -4   19.89    1.61
   6  -9  -4   19.33    2.10
  -6  -9   4   23.23    2.64
  -6  -9   4   19.69    2.59
   6   9  -4   19.14    2.49
   6   9  -4   23.53    2.80
  -5  -9   4   91.49    7.42
   5  -9  -4   94.88    6.94
  -5  -9   4   93.68    7.10
  -5  -9   4   85.00    7.15
   5   9  -4   93.98    7.09
   5   9  -4   91.36    7.27
  -4  -9   4   -0.70    1.21
  -4  -9   4   -0.22    0.93
   4  -9  -4    0.60    0.72
  -4  -9   4    0.96    0.87
   4   9  -4    0.66    0.97
   4   9  -4   -0.09    1.06
   3  -9  -4   88.13    6.46
  -3  -9   4   83.46    6.53
  -3  -9   4   83.98    6.70
   3  -9  -4   73.37    6.08
  -3  -9   4   95.67    6.44
   3   9  -4   85.24    6.62
   3   9  -4   86.70    6.44
   2  -9  -4    3.32    0.56
  -2  -9   4    2.78    0.81
  -2  -9   4    3.96    1.27
   2  -9  -4    4.47    0.95
   2   9  -4    4.06    0.97
  -2   9   4    5.24    1.01
  -2   9   4    4.57    0.57
   2   9  -4    0.76    0.90
   1  -9  -4  482.71   39.31
  -1  -9   4  498.37   39.54
  -1  -9   4  567.87   39.38
   1  -9  -4  627.86   39.60
   1   9  -4  512.31   39.38
   1   9  -4  554.03   39.53
  -1   9   4  608.82   39.52
  -1   9   4  564.68   39.28
   0  -9  -4  275.81   22.49
   0  -9   4  326.56   22.49
   0  -9   4  336.82   22.70
   0  -9  -4  291.11   22.67
   0   9  -4  316.81   22.60
   0   9   4  308.01   22.67
   0   9   4  340.02   22.47
   1  -9   4    6.71    1.38
  -1  -9  -4    5.07    1.02
   1  -9   4    6.63    0.99
  -1  -9  -4    5.31    1.22
   1   9   4    6.67    1.37
   1   9   4    6.83    1.09
  -2  -9  -4    0.73    0.90
  -2  -9  -4    0.00    1.13
   2  -9   4   -0.16    0.86
   2  -9   4    1.50    0.59
  -2  -9  -4    1.36    0.88
   2   9   4   -0.31    0.92
   2   9   4   -0.56    1.08
  -3  -9  -4    0.42    1.16
   3  -9   4   -1.27    0.80
  -3  -9  -4   -2.23    0.91
  -3  -9  -4   -0.60    0.91
   3   9   4   -2.69    1.09
   3   9   4   -0.53    1.21
   4  -9   4   17.85    2.01
  -4  -9  -4   15.67    2.10
  -4  -9  -4   15.62    2.36
  -4  -9  -4   13.09    1.96
   4   9   4   21.16    2.37
   4   9   4   19.69    2.78
   5  -9   4   71.29    5.05
  -5  -9  -4   67.25    5.48
  -5  -9  -4   57.56    5.37
  -5  -9  -4   61.84    5.45
   5   9   4   69.09    5.52
   5   9   4   56.49    5.62
  -6  -9  -4   34.54    3.61
   6  -9   4   35.67    3.07
  -6  -9  -4   29.32    3.36
  -6  -9  -4   33.96    3.78
   6   9   4   35.95    3.90
   6   9   4   36.55    3.96
  -7  -9  -4   36.12    3.75
  -7  -9  -4   33.10    4.01
   7  -9   4   36.20    3.22
   7   9   4   35.22    4.30
   7   9   4   33.08    4.16
   8  -9   4    2.99    2.49
  -8  -9  -4    6.16    1.54
   8  -9   4    7.41    1.41
  -8  -9  -4    3.72    1.90
   8   9   4    4.98    2.65
   9  -9   4    1.03    2.70
  -9  -9  -4    1.08    1.13
   9   9   4    6.19    2.91
  10  -9   4    7.62    3.25
  10   9   4    6.49    3.27
  11  -9   4    1.98    3.52
  11   9   4   -4.27    3.04
  12  10  -4    1.34    2.89
  11  10  -4    1.65    2.19
  11  10  -4    0.43    2.57
 -10 -10   4   -1.09    1.28
  10 -10  -4    0.20    1.02
  10 -10  -4    0.47    1.05
  10  10  -4   -2.09    1.64
  10  10  -4    0.43    2.04
  -9 -10   4    6.31    2.72
   9 -10  -4    5.73    1.04
   9 -10  -4    3.67    1.23
  -9 -10   4    5.02    1.60
   9  10  -4    2.26    1.67
   9  10  -4    4.90    2.07
   8 -10  -4   22.53    2.16
  -8 -10   4   12.93    2.25
  -8 -10   4   17.00    3.04
   8  10  -4   19.98    2.87
   8  10  -4   16.38    2.54
  -7 -10   4   56.39    6.00
  -7 -10   4   52.95    5.28
  -7 -10   4   64.87    5.45
   7 -10  -4   66.72    4.65
   7 -10  -4   66.21    5.02
   7 -10  -4   65.29    4.61
   7  10  -4   70.60    5.55
   7  10  -4   57.50    5.56
  -6 -10   4   41.61    4.00
   6 -10  -4   39.87    3.49
   6 -10  -4   40.82    3.03
  -6 -10   4   38.97    3.74
   6 -10  -4   43.02    3.00
  -6 -10   4   42.14    4.42
   6  10  -4   42.11    4.09
   6  10  -4   43.73    3.85
  -5 -10   4   64.42    5.63
  -5 -10   4   67.30    5.47
   5 -10  -4   65.85    5.27
  -5 -10   4   67.14    5.83
   5  10  -4   64.88    5.65
   5  10  -4   75.49    5.51
  -4 -10   4    8.20    1.81
   4 -10  -4    6.56    1.09
  -4 -10   4    7.40    1.32
  -4 -10   4    5.66    1.35
   4  10  -4    3.98    1.38
   4  10  -4    6.91    1.40
  -3 -10   4   44.05    3.51
  -3 -10   4   40.25    3.20
  -3 -10   4   32.96    3.56
   3 -10  -4   33.99    2.75
   3 -10  -4   35.02    3.18
   3  10  -4   37.21    3.47
   3  10  -4   39.49    3.20
   2 -10  -4  280.27   21.56
  -2 -10   4  324.95   21.73
   2 -10  -4  281.91   21.82
  -2 -10   4  303.29   21.95
  -2  10   4  276.84   21.51
   2  10  -4  292.75   21.88
  -2  10   4  338.95   21.79
   2  10  -4  317.92   21.76
   1 -10  -4   86.55    7.21
  -1 -10   4   99.43    7.60
   1 -10  -4   94.98    7.48
  -1 -10   4  104.52    7.29
   1  10  -4   92.58    7.33
  -1  10   4  108.36    7.17
   1  10  -4  101.68    7.48
   0 -10  -4  124.20   10.07
   0 -10  -4  118.65    9.83
   0 -10   4  135.45   10.10
   0 -10   4  134.39    9.81
   0  10   4  143.02   10.10
   0  10  -4  143.55    9.98
   0  10   4  141.80    9.79
   1 -10   4  133.54    9.87
  -1 -10  -4  131.41    9.93
   1 -10   4  126.20    9.61
   1  10   4  143.58    9.70
   1  10   4  123.72    9.94
  -2 -10  -4   22.39    2.45
  -2 -10  -4   19.63    2.28
   2 -10   4   21.28    2.38
  -2 -10  -4   22.62    2.60
   2 -10   4   21.53    1.97
   2  10   4   21.11    2.33
   2  10   4   24.91    2.79
  -3 -10  -4    5.20    1.49
  -3 -10  -4    6.02    1.48
  -3 -10  -4    4.58    1.39
   3 -10   4    5.96    1.01
   3 -10   4    5.75    1.32
   3  10   4    6.02    1.59
   3  10   4    5.74    1.47
  -4 -10  -4   20.62    2.81
   4 -10   4   22.25    2.41
  -4 -10  -4   20.74    2.60
  -4 -10  -4   22.91    3.03
   4  10   4   23.60    3.16
   4  10   4   19.32    2.83
  -5 -10  -4    1.97    1.40
   5 -10   4    3.86    1.15
  -5 -10  -4    3.99    1.60
  -5 -10  -4    3.62    1.46
   5  10   4    1.60    1.79
   5  10   4    2.70    1.70
  -6 -10  -4    4.48    2.12
  -6 -10  -4    0.13    1.43
  -6 -10  -4    2.41    1.76
   6 -10   4    1.75    1.06
   6  10   4   -0.21    1.93
   6  10   4    1.28    2.00
  -7 -10  -4   53.21    5.27
  -7 -10  -4   54.08    5.09
   7 -10   4   54.72    4.54
   7  10   4   54.35    5.28
  -8 -10  -4    1.99    1.94
   8 -10   4    4.23    1.45
  -8 -10  -4    3.59    1.68
   8 -10   4    0.79    2.38
   8  10   4    1.88    2.49
   9 -10   4    6.20    2.89
  -9 -10  -4   -1.08    1.33
   9  10   4    1.77    2.53
  10 -10   4    9.39    3.40
  10  10   4    8.48    3.30
  11 -10   4    4.64    3.60
  11  10   4   -0.66    3.47
  12  11  -4    3.47    2.93
  12  11  -4   -6.67    2.67
  11  11  -4    9.90    2.91
  11  11  -4    6.54    2.85
  10 -11  -4   -1.85    0.86
 -10 -11   4   -3.60    1.56
  10 -11  -4   -0.52    1.05
  10  11  -4   -3.48    1.88
  10  11  -4   -1.31    2.09
   9 -11  -4    1.36    0.47
   9 -11  -4   -1.84    1.02
  -9 -11   4   -1.40    1.62
  -9 -11   4   -0.10    2.52
   9  11  -4    1.39    1.60
   9  11  -4   -0.76    1.88
  -8 -11   4    4.54    1.69
  -8 -11   4    1.41    2.60
   8 -11  -4    4.78    0.60
   8 -11  -4    5.36    0.76
   8 -11  -4    5.19    1.11
   8  11  -4    3.32    1.69
  -7 -11   4    2.16    1.57
  -7 -11   4    2.33    2.15
   7 -11  -4    0.75    0.85
   7 -11  -4    1.28    0.37
   7 -11  -4    0.20    0.28
   7  11  -4   -3.36    1.61
   7  11  -4   -0.14    1.42
  -6 -11   4   15.19    2.24
   6 -11  -4   16.47    1.94
  -6 -11   4   20.01    2.76
  -6 -11   4   14.13    2.23
   6  11  -4   16.38    2.25
   6  11  -4   13.98    2.24
  -5 -11   4  118.03    9.33
  -5 -11   4  113.63    9.46
  -5 -11   4  115.50    9.13
   5 -11  -4  116.18    9.03
   5  11  -4  135.11    9.22
   5  11  -4  126.13    9.44
   4 -11  -4   97.78    6.86
  -4 -11   4   96.77    7.68
   4 -11  -4   93.08    7.29
  -4 -11   4   83.94    7.50
   4  11  -4   91.27    7.52
   4  11  -4  109.61    7.39
   3 -11  -4   31.19    2.78
  -3 -11   4   27.93    2.97
   3 -11  -4   25.78    2.25
  -3 -11   4   30.86    3.39
  -3 -11   4   32.44    2.68
   3  11  -4   31.65    2.85
   3  11  -4   29.41    3.07
   2 -11  -4   25.14    2.45
  -2 -11   4   23.64    2.91
  -2 -11   4   26.10    2.59
   2 -11  -4   20.58    1.93
  -2 -11   4   22.25    2.17
   2  11  -4   27.42    2.42
   2  11  -4   23.71    2.62
  -2  11   4   22.13    1.83
   1 -11  -4  494.93   36.34
  -1 -11   4  543.44   36.16
  -1 -11   4  548.99   36.43
   1 -11  -4  479.20   36.09
   1  11  -4  487.07   36.29
  -1  11   4  521.37   36.02
   1  11  -4  478.66   36.15
  -1  11   4  490.76   36.26
   0 -11  -4  199.99   15.05
   0 -11   4  209.35   15.01
   0 -11  -4  187.72   15.24
   0 -11   4  201.86   15.27
   0  11   4  215.81   15.25
   0  11   4  228.81   14.99
  -1 -11  -4   32.34    2.99
   1 -11   4   35.39    3.31
  -1 -11  -4   27.38    3.21
   1 -11   4   37.29    2.85
   1  11   4   29.96    3.34
   1  11   4   39.60    2.99
  -2 -11  -4   27.53    3.26
   2 -11   4   32.83    2.71
  -2 -11  -4   31.78    3.34
  -2 -11  -4   30.88    3.02
   2 -11   4   33.78    3.16
   2  11   4   35.91    3.05
   2  11   4   30.76    3.33
  -3 -11  -4  124.52   10.32
  -3 -11  -4  137.13   10.36
   3 -11   4  133.81    9.93
  -3 -11  -4  116.11   10.16
   3 -11   4  145.84   10.14
   3  11   4  145.27   10.39
   3  11   4  144.04   10.15
   4 -11   4   46.93    3.93
  -4 -11  -4   44.82    4.33
  -4 -11  -4   38.18    4.12
  -4 -11  -4   45.80    4.38
   4  11   4   43.20    4.11
   4  11   4   46.15    4.51
  -5 -11  -4   10.04    1.88
  -5 -11  -4   10.72    2.08
  -5 -11  -4    5.95    1.83
   5  11   4    8.81    2.01
   5  11   4    7.55    2.11
   6 -11   4   17.73    2.30
  -6 -11  -4   20.64    2.70
  -6 -11  -4   16.21    2.55
   6  11   4   22.48    3.16
   7 -11   4    5.74    1.45
  -7 -11  -4    4.53    2.13
  -7 -11  -4    2.55    1.80
   7  11   4    5.58    2.78
  -8 -11  -4   12.95    2.51
  -8 -11  -4   14.15    2.56
   8 -11   4   14.13    2.98
   8  11   4   21.47    3.31
  -9 -11  -4    2.19    1.81
   9 -11   4    5.10    2.87
   9  11   4   -0.39    2.70
  10 -11   4    2.18    3.17
  10  11   4    1.73    3.21
  11 -11   4   17.67    4.03
  11  11   4    8.77    3.87
  11  12  -4    5.55    2.57
  11  12  -4    6.14    2.63
 -10 -12   4   -0.48    1.84
  10 -12  -4   -0.82    1.31
  10  12  -4   -2.48    2.22
  10  12  -4   -3.08    1.91
  -9 -12   4    7.86    2.70
   9 -12  -4    4.78    0.58
   9 -12  -4    3.91    0.50
  -9 -12   4    3.09    1.87
   9 -12  -4    4.96    1.21
   9  12  -4    3.63    2.13
   9  12  -4    4.42    2.13
  -8 -12   4    6.28    2.88
   8 -12  -4    2.04    0.34
  -8 -12   4    2.41    1.70
   8 -12  -4    0.71    0.90
   8  12  -4    0.66    1.76
   8  12  -4    2.99    1.87
  -7 -12   4    7.22    1.87
   7 -12  -4    8.71    1.23
   7 -12  -4    4.82    0.41
  -7 -12   4   13.13    2.73
   7  12  -4    4.66    1.97
   7  12  -4    6.84    1.87
  -6 -12   4   39.48    4.26
   6 -12  -4   47.06    3.82
  -6 -12   4   44.11    4.95
   6  12  -4   43.65    4.46
   6  12  -4   44.74    4.14
  -5 -12   4   20.20    2.82
  -5 -12   4   20.92    2.43
   5 -12  -4   20.61    2.30
  -5 -12   4   20.11    2.91
   5  12  -4   19.49    2.63
   5  12  -4   20.45    2.79
  -4 -12   4    9.66    1.50
   4 -12  -4    8.33    1.31
  -4 -12   4    8.08    2.04
  -4 -12   4    7.57    1.73
   4 -12  -4    6.70    0.81
   4  12  -4    8.60    1.66
   4  12  -4    8.79    1.57
   3 -12  -4   16.77    1.56
  -3 -12   4   20.03    2.80
  -3 -12   4   16.55    1.99
   3 -12  -4   20.15    2.20
  -3 -12   4   16.39    2.40
   3  12  -4   17.80    2.42
   3  12  -4   20.51    2.17
  -2 -12   4    0.34    1.04
  -2 -12   4   -0.77    0.81
   2 -12  -4    1.17    0.57
  -2 -12   4    1.66    1.45
   2 -12  -4    0.50    0.86
   2  12  -4    0.49    1.11
  -2  12   4    0.63    0.59
   2  12  -4   -0.42    0.96
  -1 -12   4    9.66    1.23
  -1 -12   4    4.93    1.56
   1 -12  -4    6.36    1.37
   1 -12  -4    6.48    1.03
   1  12  -4    6.22    1.32
  -1  12   4    7.82    1.56
  -1  12   4    8.96    1.16
   1  12  -4    8.09    1.32
   0 -12  -4  164.55   12.70
   0 -12   4  178.29   12.76
   0 -12   4  172.71   12.41
   0  12   4  179.94   12.37
   0  12   4  155.21   12.66
   1 -12   4  139.13   10.62
   1 -12   4  142.93   10.30
  -1 -12  -4  128.66   10.63
   1  12   4  150.31   10.36
   1  12   4  140.15   10.65
  -2 -12  -4    0.47    1.15
   2 -12   4   -0.75    1.25
  -2 -12  -4   -0.79    1.18
  -2 -12  -4    1.14    1.34
   2 -12   4    0.00    0.73
   2  12   4   -1.02    1.10
   2  12   4   -0.42    1.40
  -3 -12  -4   25.09    2.96
   3 -12   4   22.14    3.07
  -3 -12  -4   27.78    3.39
   3 -12   4   30.37    2.56
  -3 -12  -4   29.57    3.26
   3  12   4   28.47    3.17
   3  12   4   30.09    3.43
  -4 -12  -4   36.13    4.09
   4 -12   4   37.10    3.55
  -4 -12  -4   31.75    3.69
   4 -12   4   39.35    3.17
  -4 -12  -4   30.48    3.96
   4  12   4   37.46    3.65
   4  12   4   34.89    4.07
  -5 -12  -4   96.11    8.03
   5 -12   4  105.17    7.68
  -5 -12  -4   97.32    8.07
  -5 -12  -4   85.41    7.70
   5  12   4  110.32    8.02
   5  12   4   97.91    8.15
   6 -12   4   -0.20    1.33
  -6 -12  -4    0.51    1.63
  -6 -12  -4    0.90    1.96
   6  12   4   -0.17    1.93
  -7 -12  -4    5.36    2.06
  -7 -12  -4    6.04    2.43
   7 -12   4    5.77    1.70
   7  12   4    8.04    2.57
  -8 -12  -4    5.29    2.05
  -8 -12  -4    3.80    2.12
   8  12   4    2.82    2.50
  -9 -12  -4    1.65    2.13
   9 -12   4    0.90    2.77
   9  12   4    0.09    2.76
  10 -12   4    6.51    3.43
  10  12   4   -2.00    2.86
  11  13  -4    1.47    2.65
 -10 -13   4    0.59    2.12
  10  13  -4   -0.03    2.29
  10  13  -4    0.67    2.22
   9 -13  -4   -0.09    1.10
  -9 -13   4   -0.45    2.45
  -9 -13   4   -0.78    2.02
   9  13  -4   -2.30    1.89
   9  13  -4   -0.42    1.98
  -8 -13   4    7.89    2.58
   8 -13  -4    7.26    1.39
  -8 -13   4   10.20    2.26
   8  13  -4   12.02    2.32
   8  13  -4    5.01    1.99
   7 -13  -4    1.05    0.91
  -7 -13   4    0.87    1.59
  -7 -13   4    1.95    2.39
  -6 -13   4    1.68    1.42
  -6 -13   4    1.04    2.20
   6 -13  -4    0.59    0.92
   6  13  -4   -2.24    1.46
   6  13  -4   -2.03    1.54
  -5 -13   4   23.01    3.04
  -5 -13   4   16.82    2.77
  -5 -13   4   19.45    2.21
   5 -13  -4   15.70    2.19
   5  13  -4   13.63    2.34
   5  13  -4   20.31    2.81
  -4 -13   4   -1.08    1.79
   4 -13  -4   -2.01    0.93
   4 -13  -4   -0.44    0.40
  -4 -13   4    0.07    1.02
  -4 -13   4   -0.08    1.32
   4  13  -4   -2.41    1.18
   4  13  -4   -0.75    1.21
   3 -13  -4   70.98    5.44
  -3 -13   4   76.98    6.40
   3 -13  -4   70.07    5.92
  -3 -13   4   71.15    6.13
  -3 -13   4   75.89    5.82
   3  13  -4   73.27    6.13
   3  13  -4   77.19    5.84
  -2 -13   4   78.00    6.16
  -2 -13   4   79.89    6.48
  -2 -13   4   86.36    6.78
   2 -13  -4   71.62    5.97
   2 -13  -4   78.97    6.41
   2  13  -4   84.81    6.25
  -2  13   4   80.58    5.93
   2  13  -4   86.33    6.53
  -1 -13   4   75.12    6.16
  -1 -13   4   73.72    5.92
   1 -13  -4   71.78    5.91
  -1 -13   4   76.14    5.61
   1 -13  -4   70.71    5.55
  -1  13   4   77.95    5.47
   1  13  -4   64.12    5.67
   0 -13  -4   25.28    2.84
   0 -13  -4   21.44    2.28
   0 -13   4   21.46    2.99
   0 -13   4   19.83    2.19
   0  13   4   21.06    2.98
   0  13   4   26.00    2.21
  -1 -13  -4   21.87    3.04
   1 -13   4   24.49    3.12
  -1 -13  -4   20.51    3.05
  -1 -13  -4   22.02    2.55
   1 -13   4   25.54    2.32
   1  13   4   19.87    3.14
   1  13   4   28.67    2.49
  -2 -13  -4   27.33    3.44
  -2 -13  -4   24.92    3.41
   2 -13   4   31.17    2.58
  -2 -13  -4   21.82    2.94
   2 -13   4   28.51    3.30
   2  13   4   29.36    2.94
   2  13   4   28.45    3.56
  -3 -13  -4  123.67    9.40
   3 -13   4  120.60    8.71
  -3 -13  -4  102.32    9.01
  -3 -13  -4  117.29    9.24
   3 -13   4  121.18    9.04
   3  13   4  129.67    9.01
   3  13   4  102.59    9.29
  -4 -13  -4    2.31    1.94
  -4 -13  -4    2.83    1.63
   4 -13   4    3.88    1.08
  -4 -13  -4    4.34    1.87
   4 -13   4    5.74    1.53
   4  13   4    0.52    1.72
   4  13   4    3.26    1.66
   5 -13   4    9.83    1.85
  -5 -13  -4    8.62    2.23
  -5 -13  -4   13.99    2.53
   5 -13   4   12.06    1.82
   5  13   4   12.34    2.34
  -6 -13  -4   34.67    4.50
  -6 -13  -4   31.26    4.09
   6 -13   4   34.14    3.78
   6  13   4   38.75    4.61
  -7 -13  -4    9.81    2.41
  -7 -13  -4    6.30    2.29
   7 -13   4    6.24    1.83
   7  13   4    5.78    2.59
  -8 -13  -4   -0.08    2.44
  -8 -13  -4    2.37    2.43
   8  13   4   -1.41    2.40
  -9 -13  -4   -0.37    2.43
   9 -13   4    8.10    3.18
   9  13   4    5.01    2.87
  10 -13   4    4.16    3.46
  10  13   4   -4.99    3.13
  11  14  -4   -4.20    2.80
  10  14  -4   -0.65    2.52
  -9 -14   4   -0.29    2.70
   9  14  -4    0.29    2.14
   9  14  -4   -1.12    2.14
   8 -14  -4    3.01    1.21
   8  14  -4    5.33    2.15
   8  14  -4    6.12    2.13
   7 -14  -4    5.41    1.25
  -7 -14   4    8.48    2.16
   7  14  -4   10.06    2.25
   7  14  -4    5.46    1.92
   6 -14  -4    6.93    1.40
  -6 -14   4    8.16    1.93
   6  14  -4    5.58    2.12
   6  14  -4    5.67    1.92
  -5 -14   4   15.82    2.32
  -5 -14   4    9.02    2.22
   5 -14  -4   11.45    0.97
   5 -14  -4    7.36    1.58
   5  14  -4   15.67    2.30
   5  14  -4   10.39    2.17
  -4 -14   4   11.21    2.08
   4 -14  -4   12.53    1.22
   4 -14  -4   11.52    1.81
  -4 -14   4   13.69    1.85
  -4 -14   4    8.90    2.42
   4  14  -4   12.76    2.00
   4  14  -4   15.50    2.22
   3 -14  -4  241.10   18.00
  -3 -14   4  256.06   18.14
   3 -14  -4  222.44   17.56
  -3 -14   4  241.86   18.24
  -3 -14   4  253.12   17.86
   3  14  -4  254.44   17.90
   3  14  -4  245.81   18.06
   2 -14  -4   36.61    3.52
  -2 -14   4   32.71    3.14
   2 -14  -4   29.70    2.86
  -2 -14   4   33.33    4.04
  -2 -14   4   36.76    3.74
   2  14  -4   38.43    3.41
  -2  14   4   35.13    2.81
  -1 -14   4   19.91    2.43
   1 -14  -4   21.10    2.92
  -1 -14   4   30.34    3.54
  -1 -14   4   30.28    3.09
  -1  14   4   26.32    2.26
   1  14  -4   22.12    2.65
   0 -14   4   13.44    2.16
   0 -14   4   15.30    1.79
   0 -14  -4   12.20    1.72
   0 -14  -4   11.56    2.11
   0  14   4   13.06    1.83
   0  14   4   14.90    2.20
  -1 -14  -4   17.49    2.64
   1 -14   4   19.52    2.58
   1 -14   4   18.57    2.08
  -1 -14  -4   19.12    2.87
  -1 -14  -4   19.79    2.44
   1  14   4   19.39    2.26
   1  14   4   15.67    2.52
   2 -14   4  135.12   10.22
  -2 -14  -4  125.57   10.27
  -2 -14  -4  127.52   10.35
   2 -14   4  135.15    9.80
  -2 -14  -4  117.46   10.03
   2  14   4  128.02   10.32
   2  14   4  155.46    9.99
   3 -14   4   75.64    6.31
   3 -14   4   76.97    5.81
  -3 -14  -4   71.68    6.57
  -3 -14  -4   77.35    6.62
  -3 -14  -4   67.04    6.19
   3  14   4   87.91    6.22
   3  14   4   67.03    6.46
   4 -14   4   79.50    6.12
   4 -14   4   80.59    6.59
  -4 -14  -4   76.54    6.88
  -4 -14  -4   71.51    6.39
  -4 -14  -4   78.39    6.86
   4  14   4   87.96    6.61
   5 -14   4   24.46    3.60
   5 -14   4   29.38    2.76
  -5 -14  -4   27.85    3.94
   5  14   4   26.36    3.44
  -6 -14  -4   10.48    2.48
   6 -14   4   13.27    1.88
   6 -14   4   14.41    2.33
   6  14   4   15.42    2.60
  -7 -14  -4   -0.62    2.13
   7 -14   4    4.13    1.23
   7 -14   4    3.02    1.60
   7  14   4   -0.64    2.34
   8  14   4    3.01    2.60
   9 -14   4   -1.50    5.30
  -9 -14  -4    6.16    3.14
   9  14   4    2.65    2.99
  10 -14   4    1.47    3.00
  10  14   4   -1.68    3.15
 -10 -15   4    0.93    2.84
  10  15  -4   -3.51    2.52
  -9 -15   4    2.06    2.60
   9  15  -4    0.72    2.24
   8 -15  -4    7.92    1.60
  -8 -15   4    2.83    2.22
   8  15  -4    3.77    2.33
   8  15  -4    6.33    2.29
  -7 -15   4    3.80    1.99
   7 -15  -4    1.30    1.19
   7  15  -4    2.36    2.05
   7  15  -4    1.04    2.02
   6 -15  -4    9.56    1.65
   6  15  -4    8.04    2.08
   6  15  -4    9.26    2.21
   5 -15  -4   14.25    2.03
   5 -15  -4   14.54    1.26
  -5 -15   4   16.09    2.46
   5  15  -4   12.86    2.46
   5  15  -4   20.17    2.58
   4 -15  -4   31.72    3.19
  -4 -15   4   28.56    3.60
   4 -15  -4   28.59    2.32
   4  15  -4   23.24    3.57
   4  15  -4   28.44    3.33
   3 -15  -4   51.30    4.66
  -3 -15   4   49.99    4.86
  -3 -15   4   55.78    5.18
   3 -15  -4   50.37    3.98
  -3 -15   4   47.70    4.37
   3  15  -4   54.89    4.61
  -2 -15   4  341.45   23.58
  -2 -15   4  341.53   23.32
  -2 -15   4  319.09   23.68
   2 -15  -4  291.68   23.11
   2 -15  -4  326.21   23.53
   2  15  -4  337.69   23.32
  -2  15   4  297.58   23.03
  -1 -15   4   36.93    4.30
  -1 -15   4   35.69    3.88
   1 -15  -4   37.50    3.71
   1 -15  -4   36.50    3.22
  -1 -15   4   35.26    3.29
   1  15  -4   33.59    3.50
  -1  15   4   36.94    3.09
   0 -15  -4    4.24    1.84
   0 -15   4    3.87    1.17
   0 -15   4    4.38    1.52
   0 -15  -4    4.01    1.38
   0 -15   4    3.96    1.89
   0 -15  -4    2.56    1.60
   0  15   4    4.80    1.15
  -1 -15  -4   64.68    5.72
   1 -15   4   63.42    6.09
  -1 -15  -4   72.00    6.25
   1 -15   4   70.19    5.50
  -1 -15  -4   73.63    6.13
   1  15   4   71.85    6.24
   1  15   4   77.01    5.59
  -2 -15  -4   -2.15    1.55
   2 -15   4    0.98    1.58
  -2 -15  -4    0.80    1.54
  -2 -15  -4   -0.31    1.32
   2 -15   4   -1.12    0.95
   2  15   4    0.62    2.11
   2  15   4    0.35    1.31
  -3 -15  -4   56.33    5.26
   3 -15   4   57.70    5.54
   3 -15   4   62.33    4.94
  -3 -15  -4   66.57    5.74
   3  15   4   64.86    5.31
  -4 -15  -4   -1.59    1.65
   4 -15   4    2.51    1.74
   4 -15   4    0.63    1.05
   4  15   4    0.39    1.74
  -5 -15  -4   23.84    4.52
   5 -15   4   24.24    3.51
   5 -15   4   19.15    2.49
   5  15   4   22.45    3.42
   6 -15   4   15.30    2.50
  -6 -15  -4   10.47    2.61
   6 -15   4   12.80    1.84
   6  15   4   11.44    2.51
   7 -15   4    3.69    1.37
  -7 -15  -4   -1.29    2.37
   7  15   4   -0.73    2.39
  -8 -15  -4    2.69    2.89
   8  15   4    3.53    2.63
   9 -15   4    1.65    3.29
  -9 -15  -4    2.76    3.30
   9  15   4    2.54    3.09
 -10 -16   4   15.90    3.69
  10  16  -4   14.48    3.40
   9 -16  -4   -0.98    1.44
  -9 -16   4    0.65    2.84
   9  16  -4    1.34    2.33
   8 -16  -4   15.40    2.21
  -8 -16   4   15.53    3.22
   8  16  -4   16.60    2.89
  -7 -16   4   14.98    2.76
   7 -16  -4   13.55    2.15
   7  16  -4   20.99    2.95
   6 -16  -4    4.37    1.58
  -6 -16   4    6.34    2.08
   6  16  -4    8.90    2.14
   5 -16  -4    2.86    0.52
  -5 -16   4    2.19    1.95
   5 -16  -4    3.55    1.50
  -4 -16   4    2.72    1.81
   4 -16  -4    3.28    1.47
   4  16  -4    4.88    1.82
   3 -16  -4    4.66    1.60
  -3 -16   4    7.90    1.94
   3 -16  -4    8.24    1.14
   3  16  -4    6.35    1.73
   2 -16  -4   11.08    2.13
  -2 -16   4   11.94    1.82
  -2 -16   4   14.90    2.31
   2  16  -4   14.35    2.11
  -1 -16   4   28.98    3.09
   1 -16  -4   34.91    3.10
   1 -16  -4   28.59    3.97
   1 -16  -4   31.16    3.67
  -1 -16   4   35.99    3.77
  -1 -16   4   31.45    3.89
   1  16  -4   28.96    3.27
  -1  16   4   33.17    2.88
   0 -16   4  160.53   11.06
   0 -16  -4  140.53   11.50
   0 -16   4  147.99   11.35
   0 -16   4  147.32   11.58
   0 -16  -4  145.80   11.44
   0 -16  -4  141.49   11.12
   0  16   4  153.97   10.96
   1 -16   4   17.27    2.59
   1 -16   4   14.28    2.04
   1 -16   4   11.84    2.13
  -1 -16  -4   14.42    2.42
  -1 -16  -4   17.78    2.55
   1  16   4   18.70    2.29
   2 -16   4   -2.49    0.93
  -2 -16  -4    2.38    1.45
  -2 -16  -4    0.39    1.62
   2 -16   4    0.12    1.75
   2 -16   4   -1.27    1.25
   2  16   4   -0.05    1.29
  -3 -16  -4   35.74    3.35
   3 -16   4   29.68    2.89
   3 -16   4   24.87    3.35
  -3 -16  -4   26.88    3.80
   3  16   4   32.79    3.48
   4 -16   4   11.42    2.35
   4 -16   4   12.92    1.75
  -4 -16  -4    9.59    2.47
   4  16   4   13.01    2.23
   5 -16   4   53.30    5.09
  -5 -16  -4   42.15    4.96
   5 -16   4   45.86    4.09
   5  16   4   47.57    4.85
   6 -16   4    6.47    2.16
   6 -16   4    4.20    1.30
  -6 -16  -4    0.47    2.22
   6  16   4    7.04    2.45
  -7 -16  -4   -0.34    2.73
   7  16   4   -2.68    2.44
  -8 -16  -4    4.08    3.25
   8  16   4   -0.07    2.73
   9 -16   4    6.44    2.91
  -9 -16  -4    1.13    3.90
   9  16   4    2.78    3.24
 -10 -17   4   -3.53    3.44
  10  17  -4    5.64    2.95
  -9 -17   4   -2.04    2.96
   9  17  -4   -0.12    2.44
   8 -17  -4   -0.46    1.60
  -8 -17   4    2.54    2.71
   8  17  -4    3.51    2.40
  -7 -17   4    3.80    2.33
   7 -17  -4   -0.02    1.55
   7  17  -4   -0.82    2.18
  -6 -17   4    6.82    2.43
   6 -17  -4    7.01    1.83
   6  17  -4    6.76    2.20
   5 -17  -4    1.03    0.51
  -5 -17   4   -2.18    1.77
   5 -17  -4    0.58    1.44
   5  17  -4   -0.97    1.91
   4 -17  -4   -2.32    1.36
   4 -17  -4    2.80    0.74
  -4 -17   4    1.22    1.71
   4  17  -4    0.30    2.03
   3 -17  -4    8.53    1.23
   3 -17  -4    6.76    1.78
   3  17  -4    4.98    1.91
   2 -17  -4    1.75    1.03
   2 -17  -4    0.04    1.32
  -2 -17   4    1.24    1.62
   2  17  -4   -0.23    1.39
   1 -17  -4    1.04    1.53
  -1 -17   4   -1.14    1.07
  -1 -17   4    2.30    1.60
   1 -17  -4    2.07    1.26
  -1  17   4    0.66    1.02
   0 -17   4    1.06    1.40
   0 -17   4   -1.33    1.06
   0 -17  -4   -2.04    1.49
   0 -17  -4    1.58    1.34
   0  17   4   -1.29    1.09
  -1 -17  -4    9.43    1.83
   1 -17   4    7.45    1.51
   1 -17   4    5.92    1.75
  -1 -17  -4    4.74    1.90
   1  17   4   10.22    1.67
   2 -17   4    4.45    1.73
  -2 -17  -4    3.84    1.62
   2 -17   4    3.72    1.49
   2 -17   4    0.99    1.18
   2  17   4    3.06    1.48
   3 -17   4    3.92    1.91
  -3 -17  -4    1.15    1.92
   3 -17   4    0.84    1.37
   3 -17   4   -1.36    1.14
   3  17   4    1.47    1.64
  -4 -17  -4   -0.20    2.06
   4 -17   4    4.43    2.17
   4 -17   4    0.78    1.26
   4 -17   4    0.33    1.37
   4  17   4    1.19    1.90
   5 -17   4    1.25    1.38
   5 -17   4    2.96    1.26
   5 -17   4    3.81    2.16
  -5 -17  -4    0.64    2.14
   5  17   4    2.64    2.06
   6 -17   4    7.11    2.38
  -6 -17  -4    1.14    2.64
   6 -17   4   -0.42    1.47
   6  17   4    0.77    2.37
   7 -17   4   11.67    2.08
  -7 -17  -4   13.05    3.52
   7  17   4   17.72    3.21
  -8 -17  -4    5.69    3.87
   8  17   4   14.90    3.44
  -9 -17  -4    3.44    4.27
   9  17   4    5.99    2.84
  -9 -18   4    4.50    3.61
   9  18  -4    2.92    2.91
   8 -18  -4    3.33    1.86
  -8 -18   4    6.61    3.02
   8  18  -4    6.96    2.62
  -7 -18   4   16.06    3.16
   7 -18  -4   12.98    2.50
   7  18  -4   16.82    2.99
  -6 -18   4    1.80    2.25
   6 -18  -4   -1.44    1.61
   6  18  -4   -0.71    2.19
  -5 -18   4   -1.91    1.99
   5 -18  -4    3.94    1.63
   5  18  -4    0.79    1.98
   4 -18  -4    1.48    1.67
  -4 -18   4    2.70    1.87
   4  18  -4    4.15    2.04
  -3 -18   4   41.27    4.44
   3 -18  -4   42.76    4.50
   3  18  -4   43.80    4.65
  -2 -18   4    2.00    1.71
   2 -18  -4    4.31    1.33
   2 -18  -4    7.47    1.86
   2  18  -4    3.18    1.76
   1 -18  -4   32.42    4.00
   1 -18  -4   33.68    3.41
  -1  18   4   32.20    3.09
   0 -18  -4   17.35    2.54
   0 -18   4   14.67    2.44
   0 -18   4   13.53    2.05
   0  18   4   15.92    2.25
   1 -18   4   -0.68    1.02
  -1 -18  -4    3.25    1.56
  -1 -18  -4   -1.94    1.56
   1 -18   4    0.90    1.57
   1  18   4    1.41    1.34
  -2 -18  -4   28.64    3.78
  -2 -18  -4   26.10    3.14
   2 -18   4   21.11    3.38
   2 -18   4   28.02    2.75
   2  18   4   28.14    3.26
   3 -18   4    0.06    1.54
  -3 -18  -4    2.94    2.12
   3 -18   4    0.70    1.19
   3  18   4    0.32    1.77
   4 -18   4   20.40    2.63
  -4 -18  -4   17.86    3.27
   4 -18   4   18.30    2.23
   4  18   4   21.12    2.87
  -5 -18  -4    0.78    2.59
   5 -18   4   -0.38    1.53
   5  18   4    0.54    2.23
   6 -18   4    5.31    1.87
  -6 -18  -4    8.34    3.01
   6  18   4    6.23    2.72
  -7 -18  -4    0.07    3.20
   7 -18   4    3.74    1.57
   7  18   4    7.93    2.86
  -8 -18  -4   -1.17    3.82
   8  18   4    3.58    3.22
  -9 -19   4    1.94    3.66
   9  19  -4    1.26    2.74
  -8 -19   4    6.26    3.17
   8 -19  -4   -0.39    1.79
   8  19  -4   -1.79    2.55
   7 -19  -4    4.98    2.14
  -7 -19   4   -0.81    2.66
   7  19  -4    6.06    2.59
  -6 -19   4   -2.59    2.25
   6 -19  -4    0.02    1.87
   6  19  -4    3.36    2.42
  -5 -19   4    4.35    2.35
   5 -19  -4    4.47    1.95
   5  19  -4    3.48    2.30
   4 -19  -4   -0.93    1.69
  -4 -19   4    3.17    2.05
   4  19  -4   -1.64    1.93
  -3 -19   4    5.55    2.14
   3  19  -4    6.91    2.17
   2 -19  -4   24.04    3.34
   2 -19  -4   22.55    2.88
  -2 -19   4   32.67    3.95
   2  19  -4   26.60    4.58
   1 -19  -4    4.66    1.52
  -1 -19   4    1.58    1.78
   1 -19  -4    0.43    1.65
  -1  19   4    2.22    1.26
   0 -19  -4   28.64    3.32
   0 -19  -4   27.74    4.07
   0 -19   4   26.78    3.79
   0  19   4   28.09    3.11
   1 -19   4    2.83    2.82
  -1 -19  -4    3.66    2.12
   1  19   4    5.00    1.67
   2 -19   4    5.30    2.04
  -2 -19  -4    1.19    2.13
   2  19   4    4.18    1.77
   3 -19   4   15.82    2.72
  -3 -19  -4   18.33    3.27
   3  19   4   19.03    3.03
   4 -19   4    3.83    1.87
  -4 -19  -4    3.73    2.63
   4  19   4    4.21    2.32
  -5 -19  -4    3.17    2.79
   5 -19   4    0.76    1.90
   5  19   4   -3.74    2.30
  -6 -19  -4    5.48    2.85
   6 -19   4    4.62    2.05
   6  19   4    5.37    2.71
  -7 -19  -4   12.72    3.94
   7 -19   4    7.64    2.34
   7  19   4   14.48    3.18
  -8 -20   4    0.51    3.08
   8  20  -4    1.34    2.93
  -7 -20   4   -6.57    2.57
   7 -20  -4   -4.03    2.23
   7  20  -4   -0.25    2.52
   6 -20  -4    3.63    2.26
  -6 -20   4    5.23    2.71
   6  20  -4    4.74    2.65
   5 -20  -4    6.15    2.40
  -5 -20   4    4.58    2.65
   5  20  -4    9.20    2.62
   4 -20  -4    5.27    2.14
  -4 -20   4    8.04    2.48
   4  20  -4   11.17    2.55
   3 -20  -4    2.93    2.05
  -3 -20   4    0.94    2.07
   3  20  -4    3.09    2.16
   2 -20  -4   14.61    2.66
  -2 -20   4    7.66    2.43
   2 -20  -4    9.96    1.61
   2  20  -4   10.17    2.19
   1 -20  -4    1.76    1.94
  -1 -20   4   -0.38    2.01
  -1  20   4    1.21    1.32
   0 -20  -4    6.08    2.38
   0 -20   4    8.88    2.29
   0 -20  -4    8.28    1.93
   0  20   4    8.54    1.81
   1 -20   4    6.56    2.20
  -1 -20  -4    9.22    2.44
   1  20   4   11.80    2.04
   2 -20   4    6.24    2.12
  -2 -20  -4    8.89    2.57
   2  20   4    7.42    2.15
   3 -20   4   37.95    4.89
  -3 -20  -4   51.05    5.51
   3  20   4   51.80    4.97
   4 -20   4    2.45    2.04
  -4 -20  -4    1.05    2.63
   4  20   4    4.78    2.44
   5 -20   4   -3.70    2.12
  -5 -20  -4    3.23    2.84
   5  20   4    1.43    2.50
   6 -20   4   -2.82    2.24
  -6 -20  -4    4.11    3.12
   6  20   4   -0.92    2.48
  -7 -20  -4   -1.01    3.58
   7  20   4   -3.89    2.84
   7 -21  -4    0.22    2.75
  -7 -21   4   -0.50    3.05
   7  21  -4    3.15    2.76
  -6 -21   4    5.44    2.87
   6 -21  -4   -1.95    2.46
   6  21  -4    5.81    2.79
  -5 -21   4   10.76    3.19
   5 -21  -4   17.51    3.14
   5  21  -4   12.87    2.95
   4 -21  -4    0.48    2.27
  -4 -21   4   -1.56    2.40
   4  21  -4   -1.17    2.30
  -3 -21   4   -1.19    2.07
   3 -21  -4    0.72    2.30
   3  21  -4    1.36    2.21
   2 -21  -4   -0.88    2.12
  -2 -21   4   -0.32    2.15
   2  21  -4    5.52    2.18
   1 -21  -4    8.90    2.50
  -1 -21   4   12.38    2.61
   0 -21  -4    2.85    2.25
   0 -21   4    5.31    2.39
   0  21   4    5.32    1.79
  -1 -21  -4    4.40    2.46
   1 -21   4    3.83    2.12
   1  21   4    4.59    2.02
  -2 -21  -4    4.57    2.47
   2 -21   4   -1.14    2.16
   3 -21   4    2.26    2.25
  -3 -21  -4    3.22    2.63
   3  21   4   -1.39    2.17
  -4 -21  -4   -0.49    2.69
   4 -21   4   -1.00    2.34
   4  21   4    1.61    2.48
  -5 -21  -4    9.25    3.27
   5 -21   4    4.09    2.67
   5  21   4    2.51    2.70
  -6 -21  -4   -0.52    3.29
   6 -21   4   -4.04    2.14
   6  21   4   -4.59    2.70
  -6 -22   4   -2.55    2.81
   6 -22  -4   -5.54    2.78
   6  22  -4   -1.26    2.68
  -5 -22   4   11.47    3.13
   5 -22  -4   17.20    3.46
   5  22  -4   17.70    3.16
   4 -22  -4   16.25    3.38
  -4 -22   4   15.57    3.26
   4  22  -4   15.14    3.09
  -3 -22   4   -1.90    2.16
   3 -22  -4    3.76    2.59
   3  22  -4    0.92    2.40
   2 -22  -4    2.75    2.47
  -2 -22   4   -2.41    2.27
  -1 -22   4   -5.42    2.29
   1 -22  -4    2.90    2.31
   0 -22  -4    3.16    2.42
   0 -22   4    1.81    2.32
   0  22   4    3.24    1.93
   1 -22   4    4.45    2.53
  -1 -22  -4    0.48    2.58
   1  22   4    0.80    2.16
   2 -22   4    4.04    2.60
  -2 -22  -4    3.08    2.64
   2  22   4    1.84    2.25
  -3 -22  -4   -1.56    2.63
   3 -22   4   -2.36    2.45
   3  22   4   -0.08    2.45
  -4 -22  -4    4.35    3.03
   4 -22   4    6.12    2.89
   4  22   4   11.65    2.95
  -5 -22  -4    3.93    3.28
   5 -22   4    0.09    2.68
   5  22   4    2.43    2.90
  -5 -23   4    1.00    2.71
   5 -23  -4    2.94    3.00
   5  23  -4    1.62    2.65
   4 -23  -4    2.79    3.09
  -4 -23   4   -2.27    2.59
   4  23  -4    5.44    2.74
  -3 -23   4   -1.96    2.37
   3 -23  -4   -1.98    2.65
   3  23  -4    3.28    2.64
  -2 -23   4    7.34    2.70
   2 -23  -4    7.02    2.90
   1 -23  -4   -0.95    2.41
  -1 -23   4    1.54    2.42
   0 -23   4   -2.55    2.34
   0 -23  -4   -3.61    2.49
   0  23   4    0.85    1.92
  -1 -23  -4    0.07    2.76
   1 -23   4   -0.41    2.54
   1  23   4   -0.99    2.17
  -2 -23  -4    2.93    2.87
   2 -23   4    4.60    2.83
   2  23   4    2.53    2.60
   3 -23   4    2.97    2.67
  -3 -23  -4   -3.52    2.66
   4 -23   4   -2.27    2.75
  -4 -23  -4   -4.94    2.53
   4  23   4   -0.45    3.01
  -4 -24   4    1.30    2.73
   4 -24  -4    0.20    3.05
   4  24  -4    9.66    2.89
  -3 -24   4   -5.64    2.40
   3 -24  -4    2.38    2.98
   2 -24  -4    4.22    2.84
  -1 -24   4    2.77    2.64
   1 -24  -4    8.47    3.13
   0 -24  -4    7.93    3.02
   0 -24   4    5.03    2.82
   1 -24   4   -3.69    2.56
  -1 -24  -4    1.62    2.83
   1  24   4   -0.81    2.38
  -2 -24  -4   -6.69    2.67
   2 -24   4   -0.11    2.77
   2  24   4   -0.55    2.70
   3 -24   4    2.96    2.93
  -3 -24  -4    3.78    3.22
   3  24   4   10.53    3.11
  -1 -25   4    0.79    2.68
   1 -25  -4   -4.89    2.68
   0 -25  -4   -1.45    2.75
   0 -25   4   -5.95    2.59
  13   0  -5   -6.25    2.38
  12   0  -5   -2.18    1.36
  12   0  -5   -1.46    2.18
  11   0  -5    1.48    1.11
  11   0  -5   -1.89    1.62
  10   0  -5   -0.17    0.87
  10   0  -5   -1.03    1.40
   9   0  -5    1.94    0.91
  -9   0   5    0.68    1.61
   9   0  -5   -1.28    1.26
  -8   0   5    0.88    1.36
   8   0  -5   -1.13    0.84
   8   0  -5   -0.14    1.06
   7   0  -5    0.81    0.85
  -7   0   5   -0.22    0.90
   7   0  -5   -0.65    0.75
  -6   0   5   -0.24    0.38
  -6   0   5    0.04    0.73
  -6   0   5   -0.25    0.41
   6   0  -5   -0.50    0.74
   6   0  -5   -0.49    0.64
  -5   0   5    2.81    0.78
   5   0  -5    3.84    0.96
  -5   0   5    5.46    0.81
   4   0  -5    0.22    0.53
   4   0  -5   -0.68    0.73
  -4   0   5    0.11    0.48
  -4   0   5   -0.47    0.74
   3   0  -5    0.00    0.29
   3   0  -5   -0.46    0.62
  -3   0   5    0.52    0.73
  -2   0   5    0.11    0.25
   2   0  -5    0.58    0.57
  -2   0   5   -0.11    0.71
  -1   0   5   -0.07    0.73
   1   0  -5    0.24    0.62
   0   0   5    0.38    0.75
   0   0  -5    0.58    0.59
   1   0   5    0.14    0.75
  -1   0  -5    0.33    0.58
  -2   0  -5   -0.99    0.56
   2   0   5   -0.21    0.83
  -3   0  -5   -0.80    1.05
   3   0   5   -0.30    0.84
   4   0   5   -1.12    1.27
  -4   0  -5   -0.50    0.44
  -4   0  -5    0.00    0.34
   4   0   5    0.01    0.90
   5   0   5    0.03    1.48
   5   0   5    0.13    0.96
   6   0   5   -0.13    1.21
   6   0   5    0.45    1.76
   7   0   5   -2.00    2.21
   8   0   5   -1.76    1.66
   8   0   5    0.19    2.59
   9   0   5   -2.04    1.99
  10   0   5   -2.75    2.06
  10   0   5    2.06    2.91
  11   0   5    3.07    3.56
  12   0   5    9.08    4.02
  13  -1  -5   -3.41    2.44
  13   1  -5   -4.71    2.52
  12  -1  -5    0.87    1.26
  12  -1  -5   -0.49    1.98
  12   1  -5    0.53    1.47
  12   1  -5   -2.86    2.01
  11  -1  -5    1.67    1.05
  11  -1  -5    0.28    1.62
  11   1  -5   -1.54    1.21
  11   1  -5   -1.31    1.77
 -10  -1   5   15.90    2.67
  10  -1  -5   17.52    2.30
  10  -1  -5   20.32    2.20
  10   1  -5   17.95    2.28
  10   1  -5   17.08    2.34
  -9  -1   5   12.05    2.17
   9  -1  -5   11.24    1.78
   9  -1  -5   11.57    1.57
   9   1  -5   13.39    1.91
  -9   1   5   10.34    2.06
   9   1  -5   10.79    1.89
  -8  -1   5   -0.81    1.31
   8  -1  -5    1.66    1.10
   8  -1  -5   -1.34    0.86
   8   1  -5    1.57    1.17
   8   1  -5   -0.38    0.96
  -8   1   5    1.20    1.22
  -7  -1   5    1.11    1.05
   7  -1  -5    0.63    0.79
   7  -1  -5   -0.21    0.79
  -7   1   5    0.09    0.92
   7   1  -5    1.36    0.96
  -6  -1   5    0.17    0.90
  -6  -1   5    0.30    0.73
   6  -1  -5    0.77    0.63
   6  -1  -5   -0.60    0.74
  -6   1   5    0.73    0.74
   6   1  -5   -0.21    0.74
   6   1  -5    0.71    0.72
  -5  -1   5  333.60   23.71
   5  -1  -5  350.88   23.57
  -5  -1   5  313.35   23.58
  -5  -1   5  313.34   23.64
   5  -1  -5  337.79   23.77
   5   1  -5  346.98   23.81
  -5   1   5  319.89   23.54
   5   1  -5  354.00   23.62
  -5   1   5  332.84   23.52
  -5   1   5  296.34   23.60
  -4  -1   5  381.29   26.93
   4  -1  -5  363.43   27.08
  -4  -1   5  378.64   27.08
   4  -1  -5  380.04   26.86
  -4   1   5  368.67   26.89
   4   1  -5  375.25   27.12
   4   1  -5  402.33   26.92
  -4   1   5  366.08   26.98
   3  -1  -5  238.07   16.34
   3  -1  -5  203.49   16.05
  -3  -1   5  214.25   16.30
  -3  -1   5  240.19   16.11
   3   1  -5  213.69   16.32
  -3   1   5  247.00   16.07
  -3   1   5  218.47   16.25
  -2  -1   5   10.10    0.94
  -2  -1   5   10.00    1.34
   2  -1  -5   10.29    1.39
  -2   1   5   10.78    1.45
  -2   1   5   10.93    0.89
   2   1  -5   11.29    1.43
  -1  -1   5  511.89   35.59
   1  -1  -5  488.69   35.58
   1   1  -5  498.03   35.58
  -1   1   5  490.18   35.56
   0  -1   5  659.22   47.60
   0  -1  -5  694.72   47.62
   0   1  -5  657.57   47.58
   0   1   5  655.69   47.59
  -1  -1  -5 1122.96   74.24
   1  -1   5  975.47   74.19
   1   1   5  989.44   74.20
  -1   1  -5 1080.25   74.18
   2  -1   5   15.37    1.81
   2   1   5   14.65    1.91
  -3  -1  -5    2.65    0.74
   3  -1   5    4.14    1.00
  -3   1  -5    3.19    0.66
   3   1   5    3.50    1.04
   3   1   5    1.12    1.15
  -4  -1  -5   21.11    1.75
   4  -1   5   16.80    2.16
   4   1   5   16.67    2.66
   4   1   5   24.47    2.37
   5  -1   5   42.30    4.40
   5  -1   5   49.16    3.93
   5   1   5   47.19    4.03
   5   1   5   43.47    4.41
   6  -1   5    9.95    1.67
   6  -1   5    8.20    2.23
   6   1   5   11.86    1.84
   6   1   5    9.21    2.30
   7  -1   5  163.67   13.53
   7   1   5  193.98   13.23
   7   1   5  168.43   13.65
   8  -1   5   50.69    6.07
   8  -1   5   60.95    5.26
   8   1   5   54.18    5.35
   8   1   5   59.07    5.87
   9  -1   5   28.25    4.14
   9  -1   5   34.24    6.12
   9   1   5   31.62    4.56
   9   1   5   33.42    4.34
  10  -1   5    4.26    3.24
  10   1   5   -1.20    1.80
  10   1   5    2.50    3.05
  11  -1   5    3.43    3.51
  11   1   5    3.51    3.57
  12  -1   5   13.07    4.23
  12   1   5    7.87    3.99
  13  -2  -5    3.13    2.52
  13   2  -5    8.32    1.75
  13   2  -5    1.07    2.76
  12  -2  -5   -1.99    1.94
  12  -2  -5    3.86    1.13
  12   2  -5    1.24    2.21
  12   2  -5   -1.18    1.49
  11  -2  -5   -0.71    1.50
  11  -2  -5    2.24    1.08
  11   2  -5    3.28    1.39
  11   2  -5    2.51    1.91
  10  -2  -5   16.06    2.11
  10  -2  -5   18.75    2.53
 -10  -2   5   15.66    2.42
  10   2  -5   19.58    2.50
  10   2  -5   16.31    2.35
  -9  -2   5    4.28    1.89
   9  -2  -5    7.09    1.20
   9  -2  -5    4.71    1.39
   9   2  -5    5.38    1.57
   9   2  -5    5.66    1.28
   8  -2  -5  586.02   37.12
  -8  -2   5  449.54   37.26
   8  -2  -5  519.71   37.20
   8   2  -5  592.57   37.22
  -8   2   5  441.30   37.16
   8   2  -5  520.16   37.27
   7  -2  -5   79.88    5.80
   7  -2  -5   81.88    5.62
  -7  -2   5   71.34    5.56
  -7  -2   5   67.54    5.83
  -7  -2   5   66.32    5.67
   7   2  -5   86.94    5.78
  -7   2   5   66.76    5.71
   7   2  -5   73.36    5.85
  -6  -2   5    3.82    1.03
   6  -2  -5    4.57    0.78
   6  -2  -5    3.07    0.90
  -6  -2   5    3.57    0.75
  -6  -2   5    3.64    1.02
   6   2  -5    4.59    0.99
   6   2  -5    4.34    0.98
  -6   2   5    3.94    0.86
  -5  -2   5    1.35    0.99
   5  -2  -5    2.37    0.82
  -5  -2   5    3.15    0.80
  -5  -2   5    1.95    0.72
   5  -2  -5    4.07    0.62
   5   2  -5    1.82    0.89
  -5   2   5    2.89    0.41
  -5   2   5    2.07    0.43
   5   2  -5    3.95    0.79
  -5   2   5    2.21    0.65
  -4  -2   5  514.33   36.75
  -4  -2   5  526.57   36.60
   4  -2  -5  522.99   36.48
   4  -2  -5  487.30   36.72
  -4   2   5  487.97   36.56
  -4   2   5  467.61   36.51
   4   2  -5  530.30   36.78
   4   2  -5  567.29   36.59
   3  -2  -5    5.68    1.00
  -3  -2   5    7.17    1.18
   3  -2  -5    4.04    0.54
  -3  -2   5    6.12    0.79
  -3   2   5    6.24    0.59
  -3   2   5    5.58    0.90
   3   2  -5    3.89    0.97
  -2  -2   5  295.67   21.46
   2  -2  -5  333.20   21.49
  -2  -2   5  296.64   21.25
  -2   2   5  291.49   21.40
   2   2  -5  306.16   21.46
   2   2  -5  284.99   21.25
  -2   2   5  278.20   21.18
  -1  -2   5  663.45   53.24
  -1  -2   5  802.14   53.46
   1  -2  -5  768.11   53.45
  -1   2   5  690.61   53.39
   1   2  -5  822.60   53.45
   0  -2  -5  460.02   31.64
   0  -2   5  464.69   31.62
   0   2   5  428.35   31.60
   0   2  -5  411.96   31.55
   1  -2   5  965.39   63.54
  -1  -2  -5  873.19   63.56
   1   2   5  868.41   63.54
  -1   2  -5  858.73   63.45
   2  -2   5  869.42   59.47
  -2  -2  -5  936.84   59.56
   2   2   5  730.63   59.50
   2   2   5  801.64   59.50
  -2   2  -5  832.81   59.36
   3  -2   5   30.87    2.77
  -3  -2  -5   36.01    2.80
   3   2   5   25.39    2.95
  -3   2  -5   29.49    2.35
   3   2   5   32.47    2.95
  -4  -2  -5  266.18   18.80
   4  -2   5  258.21   18.82
  -4  -2  -5  247.86   18.68
   4   2   5  245.72   19.05
   4   2   5  284.86   18.96
   5  -2   5   82.62    6.08
  -5  -2  -5   76.99    5.74
   5   2   5   73.49    6.42
   6  -2   5    9.19    1.45
   6  -2   5    4.96    2.16
   6   2   5    6.65    1.64
   6   2   5    4.90    2.14
   7  -2   5   29.51    3.32
   7  -2   5   28.16    4.10
   7   2   5   28.24    4.07
   7   2   5   32.55    3.69
   8  -2   5  159.89   11.89
   8  -2   5  151.28   12.51
   8   2   5  151.55   12.42
   8   2   5  163.95   12.11
   9  -2   5    0.81    2.94
   9  -2   5   -1.90    1.77
   9   2   5    0.86    2.16
   9   2   5   -1.19    2.73
  10  -2   5   35.22    4.94
  10   2   5   42.60    5.84
  10   2   5   27.98    4.40
  11  -2   5    4.96    3.61
  11   2   5    2.54    3.47
  12  -2   5    7.82    3.87
  12   2   5    4.96    4.04
  13   3  -5   -2.70    2.64
  12  -3  -5    6.58    1.12
  12  -3  -5    0.85    1.91
  12   3  -5    4.99    1.92
  12   3  -5   -0.34    2.24
  11  -3  -5    0.69    0.95
  11  -3  -5    0.73    1.51
  11   3  -5   -0.15    1.38
  11   3  -5    0.36    1.96
  10  -3  -5   34.05    3.30
  10  -3  -5   37.42    3.58
 -10  -3   5   36.24    3.95
  10   3  -5   46.33    4.03
  10   3  -5   39.28    3.71
   9  -3  -5    1.05    1.12
   9  -3  -5    0.94    0.89
  -9  -3   5    4.83    1.74
   9   3  -5    0.85    1.50
   9   3  -5    1.93    1.10
  -8  -3   5    1.77    0.65
   8  -3  -5    1.07    1.07
  -8  -3   5    2.05    0.65
  -8  -3   5    3.94    1.47
   8  -3  -5    2.07    1.02
   8   3  -5    2.63    1.07
   8   3  -5    2.51    1.38
  -7  -3   5   26.86    2.84
  -7  -3   5   28.61    2.52
   7  -3  -5   27.02    2.71
  -7  -3   5   26.67    2.91
   7  -3  -5   33.20    2.54
   7   3  -5   25.68    2.81
   7   3  -5   31.93    2.88
   6  -3  -5    2.79    0.86
   6  -3  -5    4.34    0.70
  -6  -3   5    2.81    0.79
  -6  -3   5    2.74    1.05
  -6  -3   5    2.62    1.09
   6   3  -5    4.32    0.99
  -6   3   5    2.37    0.75
   6   3  -5    2.07    0.89
  -5  -3   5   73.98    5.84
  -5  -3   5   72.48    6.05
   5  -3  -5   87.25    5.64
   5  -3  -5   79.53    5.95
  -5  -3   5   76.83    5.89
   5   3  -5   78.30    6.04
  -5   3   5   65.99    5.70
   5   3  -5   85.16    5.83
   4  -3  -5  749.27   48.56
  -4  -3   5  770.51   48.63
  -4  -3   5  702.94   48.42
   4  -3  -5  632.19   48.26
   4   3  -5  697.27   48.59
  -4   3   5  608.93   48.33
   4   3  -5  682.59   48.40
  -4   3   5  597.93   48.29
  -3  -3   5  108.89    8.31
   3  -3  -5  108.92    8.24
  -3  -3   5  117.66    8.07
  -3   3   5  114.37    8.13
   3   3  -5  106.54    8.27
   3   3  -5  104.68    8.06
  -3   3   5  114.72    7.93
   2  -3  -5   10.67    1.31
  -2  -3   5    9.92    1.40
  -2  -3   5   11.22    0.99
   2   3  -5   10.47    1.04
   2   3  -5    8.92    1.36
  -2   3   5   10.29    1.35
  -1  -3   5   38.11    3.15
   1  -3  -5   38.66    3.12
  -1  -3   5   35.94    2.81
  -1   3   5   38.32    3.12
   1   3  -5   36.12    3.08
   0  -3  -5  179.68   13.61
   0  -3   5  173.89   13.58
   0   3   5  204.84   13.64
   0   3  -5  189.32   13.55
  -1  -3  -5    1.30    0.82
   1  -3   5    0.55    0.74
   1   3   5    2.28    0.92
   1   3   5   -0.12    0.80
  -1   3  -5    1.10    0.57
  -2  -3  -5  506.66   37.13
   2  -3   5  555.88   37.08
   2   3   5  517.19   37.13
  -2   3  -5  493.89   36.92
   3  -3   5  350.29   23.80
  -3  -3  -5  325.60   23.86
   3   3   5  343.20   23.89
   3   3   5  303.87   23.93
  -4  -3  -5   28.71    2.60
   4  -3   5   30.11    2.73
  -4  -3  -5   31.32    2.78
   5  -3   5  208.85   14.98
  -5  -3  -5  202.37   14.84
  -5  -3  -5  203.81   14.95
   5   3   5  219.08   15.17
   5   3   5  194.86   15.30
   6  -3   5   44.76    3.73
  -6  -3  -5   40.12    3.19
   6  -3   5   38.24    4.27
  -6  -3  -5   38.16    3.36
   6   3   5   43.38    4.34
   6   3   5   45.55    4.04
   7  -3   5  509.76   35.13
   7  -3   5  460.07   35.55
   7   3   5  499.17   35.60
   7   3   5  485.68   35.31
   8  -3   5   67.36    6.00
   8  -3   5   61.38    6.62
   8   3   5   74.79    6.63
   8   3   5   68.49    6.22
   9  -3   5    2.39    2.68
   9  -3   5    1.77    1.90
   9   3   5    1.18    2.59
   9   3   5   -2.37    2.18
  10  -3   5    1.16    3.26
  10   3   5   -2.75    2.30
  10   3   5    6.05    3.21
  11  -3   5   13.31    3.92
  11   3   5   17.64    4.24
  12  -3   5   10.94    4.13
  12   3   5    8.99    3.97
  13   4  -5    5.89    2.10
  13   4  -5   -1.22    2.65
  12  -4  -5    0.53    1.80
  12   4  -5   -1.80    2.24
  12   4  -5    2.41    1.95
  11  -4  -5    2.45    1.00
  11  -4  -5   -1.47    1.41
  11   4  -5   -4.49    2.39
  11   4  -5    2.40    1.49
  10  -4  -5    7.53    1.51
  10  -4  -5    5.59    1.15
  10   4  -5    6.05    1.58
  10   4  -5    6.57    1.89
   9  -4  -5   -0.30    0.87
  -9  -4   5    0.42    1.65
   9  -4  -5   -1.00    1.03
   9   4  -5    0.27    1.47
   9   4  -5    0.98    1.05
   8  -4  -5  254.14   17.29
  -8  -4   5  226.33   17.33
  -8  -4   5  209.50   17.57
   8  -4  -5  246.14   17.45
  -8  -4   5  221.46   17.21
   8   4  -5  279.26   17.56
   8   4  -5  239.68   17.59
  -7  -4   5   79.79    6.03
  -7  -4   5   74.84    6.28
   7  -4  -5   86.26    6.19
  -7  -4   5   68.56    6.28
   7  -4  -5   81.75    5.92
   7   4  -5   87.75    6.25
   7   4  -5   75.55    6.27
   6  -4  -5  479.39   33.39
   6  -4  -5  421.32   33.17
  -6  -4   5  443.93   33.37
  -6  -4   5  457.77   33.42
  -6  -4   5  437.66   33.29
   6   4  -5  504.69   33.50
   6   4  -5  512.83   33.34
  -5  -4   5   62.76    5.03
  -5  -4   5   61.59    5.03
  -5  -4   5   66.42    5.33
   5  -4  -5   66.58    5.07
   5  -4  -5   66.67    4.74
   5   4  -5   68.65    5.02
   5   4  -5   63.61    5.20
  -4  -4   5  138.20   10.91
   4  -4  -5  137.00   10.47
   4  -4  -5  141.62   10.79
  -4   4   5  148.90   10.58
   4   4  -5  156.24   10.71
   4   4  -5  161.43   10.90
   3  -4  -5   40.37    3.32
  -3  -4   5   32.09    3.48
  -3  -4   5   44.41    3.13
  -3   4   5   41.58    3.18
   3   4  -5   36.45    3.37
   3   4  -5   39.73    3.15
  -3   4   5   41.87    2.88
  -2  -4   5   -0.26    0.89
   2  -4  -5    1.49    0.72
  -2  -4   5    1.44    0.44
  -2   4   5    1.12    0.67
   2   4  -5    4.42    0.89
   2   4  -5    0.83    0.51
  -1  -4   5  177.24   12.26
  -1  -4   5  167.92   12.46
   1  -4  -5  187.57   12.48
  -1   4   5  154.86   12.37
   1   4  -5  164.53   12.40
   0  -4  -5  531.28   38.65
   0  -4   5  530.59   38.61
   0   4   5  581.75   38.64
   0   4  -5  516.50   38.56
  -1  -4  -5   95.56    7.27
   1  -4   5  101.86    7.20
   1   4   5   87.47    7.16
  -1   4  -5   99.06    7.07
   2  -4   5  423.40   29.51
  -2  -4  -5  402.36   29.62
   2   4   5  389.87   29.58
  -2   4  -5  467.12   29.39
   2   4   5  374.61   29.57
  -3  -4  -5   14.92    1.88
   3  -4   5   17.27    1.78
   3   4   5   11.84    1.90
   3   4   5   14.47    2.04
  -4  -4  -5  254.25   17.86
  -4  -4  -5  247.58   17.73
   4  -4   5  245.46   17.73
   4   4   5  260.89   17.93
   4   4   5  218.21   17.95
  -5  -4  -5    0.12    0.83
  -5  -4  -5   -0.59    0.87
   5  -4   5    0.37    0.91
   5   4   5   -0.63    1.57
   5   4   5    1.53    1.26
  -6  -4  -5   86.13    6.40
  -6  -4  -5   82.19    6.28
   6  -4   5   76.94    6.43
   6   4   5   81.19    7.03
   6   4   5   92.10    6.84
   7  -4   5   23.08    2.82
   7  -4   5   20.74    3.38
   7   4   5   29.91    4.18
   7   4   5   27.16    3.65
   8  -4   5   47.16    5.44
   8  -4   5   43.85    4.29
   8   4   5   44.40    4.91
   8   4   5   44.39    5.14
   9  -4   5   15.36    2.69
   9  -4   5   16.70    3.38
   9   4   5   15.04    3.01
   9   4   5   17.60    3.68
  10  -4   5    3.21    3.21
  10   4   5   -3.96    2.81
  11  -4   5    1.53    3.59
  11   4   5    7.28    3.62
  12  -4   5    5.94    3.90
  12   4   5    8.56    4.30
  13   5  -5    3.39    2.57
  13   5  -5   -0.25    2.78
  12  -5  -5    0.17    1.75
  12   5  -5    0.18    2.40
  11  -5  -5    2.43    0.98
  11  -5  -5    2.18    1.44
  11   5  -5    0.32    2.05
  11   5  -5    4.41    1.60
  10  -5  -5    3.62    1.33
  10  -5  -5    6.70    1.15
  10   5  -5    6.57    2.02
  10   5  -5    5.74    1.65
   9  -5  -5    5.86    1.19
  -9  -5   5    6.51    1.15
   9  -5  -5    7.81    1.29
  -9  -5   5    8.07    1.72
   9   5  -5    6.11    1.78
   9   5  -5    7.28    1.57
  -8  -5   5   -0.73    1.28
  -8  -5   5   -0.59    0.82
   8  -5  -5   -2.05    0.87
   8  -5  -5   -1.17    0.94
  -8  -5   5   -1.34    1.37
   8   5  -5    0.94    1.23
   8   5  -5   -1.57    1.35
  -7  -5   5   14.82    1.88
  -7  -5   5   13.90    2.05
  -7  -5   5   16.74    2.12
   7  -5  -5   14.40    1.58
   7  -5  -5   15.52    2.02
   7   5  -5   16.86    2.26
   7   5  -5   12.83    1.91
  -6  -5   5    8.40    1.46
   6  -5  -5    7.95    1.24
   6  -5  -5    8.44    0.89
  -6  -5   5    8.35    1.23
  -6  -5   5    8.12    1.61
   6   5  -5    8.05    1.34
   6   5  -5    8.99    1.41
  -5  -5   5  306.52   24.47
  -5  -5   5  329.75   24.65
  -5  -5   5  358.02   24.50
   5  -5  -5  340.94   24.51
   5  -5  -5  344.46   24.20
   5   5  -5  350.22   24.46
   5   5  -5  352.67   24.64
  -4  -5   5    3.73    1.21
  -4  -5   5    5.81    0.93
   4  -5  -5    3.21    0.87
   4   5  -5    5.18    0.92
  -4   5   5    3.62    0.62
   4   5  -5    4.97    1.07
  -3  -5   5   29.42    2.97
   3  -5  -5   26.86    2.74
  -3  -5   5   35.79    2.58
  -3   5   5   35.31    2.65
   3   5  -5   27.41    2.77
   3   5  -5   32.90    2.63
  -2  -5   5   31.52    2.98
   2  -5  -5   32.14    2.83
  -2  -5   5   34.56    2.56
  -2   5   5   29.50    2.38
   2   5  -5   31.13    2.62
   2   5  -5   34.07    2.87
  -2   5   5   36.63    2.75
   1  -5  -5   41.38    3.26
  -1  -5   5   40.07    2.96
  -1  -5   5   41.96    3.35
   1   5  -5   41.07    3.22
  -1   5   5   36.08    3.19
  -1   5   5   31.92    2.89
   0  -5  -5  920.00   67.27
   0  -5   5 1024.35   67.26
   0  -5   5  819.13   67.07
   0   5  -5  975.23   67.19
   0   5   5  979.96   67.25
  -1  -5  -5  282.20   20.93
   1  -5   5  304.91   20.86
  -1   5  -5  289.39   20.75
   1   5   5  315.90   20.93
   1   5   5  254.78   20.80
  -2  -5  -5   -0.55    0.82
   2  -5   5    0.43    0.75
   2   5   5   -0.22    0.95
  -2   5  -5    0.21    0.54
   2   5   5   -0.55    1.00
  -3  -5  -5   31.76    2.94
   3  -5   5   34.01    2.78
   3   5   5   26.03    3.08
   3   5   5   33.00    3.02
   4  -5   5  586.58   41.02
  -4  -5  -5  574.10   41.06
  -4  -5  -5  566.73   41.17
   4   5   5  563.40   41.20
   4   5   5  579.58   41.28
   5  -5   5   24.70    2.48
  -5  -5  -5   23.27    2.58
  -5  -5  -5   23.00    2.50
   5   5   5   27.52    3.02
   5   5   5   23.76    3.09
  -6  -5  -5   15.86    2.29
  -6  -5  -5   17.09    2.21
   6  -5   5   18.51    2.27
   6   5   5   20.02    2.53
   6   5   5   21.09    2.91
  -7  -5  -5   14.53    1.93
  -7  -5  -5   14.12    1.92
   7  -5   5   16.21    2.34
   7  -5   5   12.45    2.86
   7   5   5   15.10    2.49
   7   5   5   17.17    3.03
   8  -5   5    9.35    2.85
   8  -5   5    8.84    1.75
   8   5   5    9.28    2.49
   8   5   5    7.57    2.75
   9  -5   5   17.14    3.65
   9  -5   5   20.44    2.66
   9   5   5   19.42    3.52
   9   5   5   15.88    2.90
  10  -5   5    5.42    3.31
  10   5   5    3.17    3.33
  11  -5   5    7.99    3.85
  11   5   5    0.41    3.18
  13   6  -5   -1.38    2.80
  13   6  -5   -4.55    2.60
  12  -6  -5   -1.24    1.38
  12   6  -5   -0.82    2.11
  12   6  -5    0.22    2.66
  11  -6  -5   -2.36    1.30
  11  -6  -5    1.20    0.97
  11   6  -5   -0.61    1.70
  11   6  -5   -2.92    2.09
  10  -6  -5   37.16    3.24
  10  -6  -5   32.88    3.19
  10   6  -5   30.87    3.84
  10   6  -5   39.29    4.10
   9  -6  -5    3.87    1.09
  -9  -6   5    2.58    1.51
   9  -6  -5    5.85    1.11
  -9  -6   5    4.03    0.99
   9   6  -5    4.40    1.50
   9   6  -5    5.82    1.80
  -8  -6   5    3.93    1.66
  -8  -6   5    3.12    1.73
   8  -6  -5    3.26    0.92
  -8  -6   5    3.87    1.10
   8  -6  -5    5.21    1.23
   8   6  -5    2.96    1.43
   8   6  -5    1.55    1.58
   7  -6  -5  120.23    8.36
  -7  -6   5  103.47    8.27
  -7  -6   5  102.93    8.47
   7   6  -5  106.90    8.49
   7   6  -5  116.65    8.43
   6  -6  -5    4.69    1.04
  -6  -6   5    3.64    1.04
   6  -6  -5    4.13    0.54
  -6  -6   5    4.38    1.23
  -6  -6   5    5.53    1.59
   6   6  -5    3.12    1.22
   6   6  -5    2.93    1.09
  -5  -6   5   13.47    2.10
  -5  -6   5   17.01    1.96
  -5  -6   5   17.52    2.04
   5  -6  -5   15.12    1.88
   5   6  -5   13.28    2.07
   5   6  -5   19.56    1.91
  -4  -6   5  357.30   23.11
   4  -6  -5  300.64   23.12
  -4  -6   5  279.57   23.42
   4   6  -5  342.97   23.09
   4   6  -5  339.02   23.27
  -4   6   5  306.10   22.91
  -3  -6   5  263.20   18.47
  -3  -6   5  247.53   18.89
   3  -6  -5  253.10   18.58
   3   6  -5  267.21   18.66
  -3   6   5  250.18   18.45
   3   6  -5  259.94   18.49
   2  -6  -5  219.53   16.73
  -2  -6   5  231.41   16.82
   2   6  -5  248.51   16.79
   2   6  -5  218.89   16.60
  -2   6   5  228.08   16.67
  -2   6   5  238.60   16.42
   1  -6  -5  186.22   13.35
  -1  -6   5  182.84   13.36
  -1  -6   5  190.27   13.15
  -1   6   5  164.92   13.25
  -1   6   5  178.06   13.08
   1   6  -5  192.41   13.31
   0  -6  -5  338.08   23.92
   0  -6   5  321.69   23.71
   0  -6   5  337.41   23.89
   0   6   5  288.91   23.80
   0   6   5  374.64   23.91
   0   6  -5  329.81   23.81
  -1  -6  -5   39.26    3.45
   1  -6   5   42.77    3.36
  -1   6  -5   40.86    3.17
   1   6   5   41.99    3.45
   1   6   5   33.25    3.28
   2  -6   5  235.92   15.63
  -2  -6  -5  203.56   15.73
  -2   6  -5  204.16   15.63
   2   6   5  205.37   15.67
   2   6   5  227.00   15.74
   3  -6   5    7.67    1.12
  -3  -6  -5    5.61    1.21
   3   6   5    8.95    1.51
   3   6   5    5.45    1.54
  -4  -6  -5  161.82   12.84
   4  -6   5  168.86   12.57
  -4  -6  -5  179.66   12.82
   4   6   5  164.11   12.84
   4   6   5  188.54   12.89
  -5  -6  -5  106.05    8.05
   5  -6   5  107.71    7.82
   5   6   5   97.02    8.23
   5   6   5  105.45    8.24
   6  -6   5    4.87    1.16
  -6  -6  -5    3.23    1.26
  -6  -6  -5    3.73    1.25
   6   6   5    2.95    1.81
   6   6   5    2.20    2.05
   7  -6   5   -1.70    2.09
  -7  -6  -5   -0.49    0.96
  -7  -6  -5   -0.77    1.11
   7  -6   5   -0.19    1.14
   7   6   5   -1.09    2.16
   7   6   5    0.82    1.89
   8  -6   5   17.40    2.26
   8  -6   5   18.93    3.29
  -8  -6  -5   19.59    2.30
   8   6   5   17.53    2.96
   9  -6   5    6.89    3.12
   9  -6   5    4.41    1.54
   9   6   5    3.01    2.75
  10  -6   5    5.24    3.31
  10   6   5    4.89    3.16
  11  -6   5    6.26    3.66
  11   6   5    0.75    3.16
  13   7  -5    0.59    2.88
  13   7  -5   -0.66    2.77
  12   7  -5    4.82    2.76
  11  -7  -5    7.20    1.14
  11  -7  -5    7.07    1.54
  11   7  -5    5.28    2.38
  10  -7  -5   28.08    2.58
 -10  -7   5   19.34    2.67
 -10  -7   5   22.78    2.29
  10  -7  -5   24.88    2.64
  10   7  -5   28.70    3.73
  10   7  -5   24.88    3.46
  -9  -7   5    1.32    0.95
   9  -7  -5    3.29    1.02
   9  -7  -5    2.29    0.90
  -9  -7   5    0.55    1.88
   9   7  -5   -0.17    1.36
   9   7  -5    4.76    1.86
  -8  -7   5   21.10    2.83
  -8  -7   5   21.27    2.44
  -8  -7   5   16.56    2.68
   8  -7  -5   17.87    2.39
   8  -7  -5   17.66    1.87
   8   7  -5   24.38    2.90
   8   7  -5   20.69    2.92
  -7  -7   5   47.30    4.02
   7  -7  -5   46.49    3.49
  -7  -7   5   45.34    4.70
   7  -7  -5   45.94    4.01
  -7  -7   5   46.59    4.22
   7   7  -5   42.06    4.25
   7   7  -5   52.97    4.14
  -6  -7   5    1.13    1.01
   6  -7  -5   -0.37    0.73
  -6  -7   5    0.90    1.01
  -6  -7   5   -0.25    1.43
   6   7  -5    0.47    1.09
   6   7  -5   -0.65    1.04
  -5  -7   5  134.76   10.70
  -5  -7   5  142.29   10.42
  -5  -7   5  135.29   10.44
   5  -7  -5  137.06   10.40
   5   7  -5  155.34   10.44
   5   7  -5  139.33   10.58
  -4  -7   5  242.37   16.32
  -4  -7   5  208.47   16.50
   4  -7  -5  206.32   16.32
   4   7  -5  225.99   16.47
  -4   7   5  227.02   16.11
   4   7  -5  239.23   16.32
   3  -7  -5   19.52    2.12
  -3  -7   5   26.38    2.05
  -3  -7   5   18.62    2.61
   3   7  -5   17.16    2.22
  -3   7   5   23.46    2.07
   3   7  -5   24.51    2.13
  -2  -7   5   20.52    2.63
   2  -7  -5   24.19    2.28
  -2  -7   5   24.96    2.06
  -2   7   5   25.53    1.80
   2   7  -5   22.64    2.42
   2   7  -5   25.37    2.19
  -2   7   5   22.49    2.29
  -1  -7   5   25.41    2.77
  -1  -7   5   25.65    2.19
   1  -7  -5   31.13    2.61
   1   7  -5   23.83    2.47
  -1   7   5   31.89    2.62
  -1   7   5   24.36    2.11
   0  -7   5  482.06   32.28
   0  -7   5  409.16   32.15
   0  -7  -5  417.32   32.11
   0   7   5  489.01   32.11
   0   7   5  449.16   32.26
  -1  -7  -5   77.26    6.84
   1  -7   5  106.44    7.02
   1  -7   5   88.28    6.78
  -1  -7  -5   96.54    7.06
   1   7   5  102.83    7.09
  -1   7  -5   91.51    6.83
   1   7   5   83.89    6.88
  -2  -7  -5    6.20    1.22
  -2  -7  -5    9.23    1.40
   2  -7   5    6.64    1.17
   2   7   5    4.36    1.24
  -2   7  -5    7.71    1.10
   2   7   5    9.39    1.54
  -3  -7  -5    9.26    1.49
  -3  -7  -5    9.82    1.55
  -3  -7  -5   13.99    1.92
   3  -7   5   11.03    1.64
   3   7   5    7.28    1.57
   3   7   5   10.36    1.73
   4  -7   5   -1.29    0.79
  -4  -7  -5   -1.22    0.93
  -4  -7  -5    0.81    1.10
   4   7   5   -0.81    1.25
   4   7   5   -1.76    1.30
  -5  -7  -5   77.32    6.49
  -5  -7  -5   82.56    6.60
   5  -7   5   79.19    6.28
   5   7   5   86.16    6.90
   5   7   5   87.40    6.88
   6  -7   5   19.50    2.34
  -6  -7  -5   16.41    2.55
  -6  -7  -5   20.82    2.70
   6   7   5   20.89    3.00
   6   7   5   20.53    2.74
   7  -7   5   50.56    4.39
  -7  -7  -5   49.85    4.62
  -7  -7  -5   45.49    4.38
   7   7   5   52.50    5.49
   7   7   5   61.58    5.34
  -8  -7  -5    8.78    1.41
  -8  -7  -5   11.24    1.58
   8  -7   5    9.61    1.72
   8  -7   5    6.61    2.87
   8   7   5    6.51    2.80
   8   7   5    9.18    2.35
   9  -7   5    6.30    1.40
   9  -7   5    7.28    3.13
   9   7   5    6.29    3.06
  10  -7   5    4.01    3.27
  10   7   5    3.17    3.33
  11  -7   5   -0.37    3.54
  11   7   5   -2.67    3.37
  12   8  -5    0.94    2.55
  12   8  -5   -1.00    2.44
  11  -8  -5    0.06    1.02
  11  -8  -5   -0.05    1.16
  11   8  -5   -0.07    2.00
  11   8  -5   -0.65    2.15
 -10  -8   5    7.00    1.20
  10  -8  -5    9.23    1.42
  10  -8  -5    8.26    1.32
 -10  -8   5    7.47    1.98
  10   8  -5    6.06    2.29
  10   8  -5    9.22    2.03
   9  -8  -5   15.42    1.72
   9  -8  -5   16.75    2.23
  -9  -8   5   16.90    2.77
  -9  -8   5   15.38    2.27
   9   8  -5   13.45    2.29
   9   8  -5   16.25    2.43
   8  -8  -5   92.64    6.66
  -8  -8   5   86.48    6.74
  -8  -8   5   76.56    6.97
  -8  -8   5   74.88    7.34
   8   8  -5   95.57    6.86
   8   8  -5   78.00    6.94
   7  -8  -5    4.35    0.53
  -7  -8   5    3.19    1.21
  -7  -8   5    5.83    1.99
   7  -8  -5    4.73    1.18
  -7  -8   5    3.53    1.41
   7   8  -5    1.22    1.45
   7   8  -5    5.22    1.56
  -6  -8   5   29.59    2.78
   6  -8  -5   23.19    2.47
  -6  -8   5   24.83    2.72
  -6  -8   5   21.50    2.89
   6   8  -5   23.60    2.84
   6   8  -5   26.49    2.77
  -5  -8   5   25.63    2.57
  -5  -8   5   24.61    2.72
  -5  -8   5   24.63    3.21
   5  -8  -5   26.48    2.46
   5   8  -5   26.54    2.52
   5   8  -5   21.53    2.65
  -4  -8   5   14.54    2.06
  -4  -8   5   15.44    1.98
  -4  -8   5   13.90    1.69
   4  -8  -5   15.37    1.80
   4   8  -5   15.14    1.92
   4   8  -5   16.73    1.94
   3  -8  -5  113.74    8.03
  -3  -8   5   99.89    8.23
  -3  -8   5  113.56    7.91
   3   8  -5  104.25    8.08
   3   8  -5  101.20    7.90
  -3   8   5  106.22    7.87
   2  -8  -5   35.09    3.13
  -2  -8   5   37.89    2.98
  -2  -8   5   32.30    3.46
   2   8  -5   30.84    3.14
  -2   8   5   43.83    3.21
   2   8  -5   35.76    3.06
  -2   8   5   38.85    2.70
  -1  -8   5  120.85    7.85
   1  -8  -5   93.02    7.76
  -1  -8   5  105.17    8.12
   1   8  -5   92.52    7.83
  -1   8   5  112.93    7.72
  -1   8   5  115.48    8.04
   1   8  -5  106.38    8.02
   0  -8   5  211.56   14.57
   0  -8  -5  192.09   14.60
   0  -8  -5  189.33   14.78
   0   8   5  198.21   14.57
   0   8  -5  208.60   14.70
   0   8   5  211.54   14.78
   1  -8   5    0.88    0.99
  -1  -8  -5    0.76    0.73
   1  -8   5    0.22    0.60
  -1  -8  -5    1.00    0.90
   1   8   5    3.70    1.16
  -1   8  -5    1.67    0.71
   1   8   5   -0.18    0.87
   2  -8   5    0.34    0.86
  -2  -8  -5   -0.69    0.74
  -2  -8  -5    0.10    0.90
   2   8   5   -0.85    1.08
   3  -8   5   -0.12    0.82
  -3  -8  -5    0.48    1.12
  -3  -8  -5   -0.38    0.87
  -3  -8  -5   -1.53    0.88
   3   8   5    0.95    1.25
   3   8   5   -2.00    1.13
  -4  -8  -5   33.29    3.22
  -4  -8  -5   37.03    3.38
  -4  -8  -5   28.92    3.29
   4  -8   5   34.00    3.04
   4   8   5   31.76    3.37
   4   8   5   35.16    3.52
   5  -8   5    4.46    1.12
  -5  -8  -5    2.85    1.49
  -5  -8  -5    3.70    1.44
   5   8   5    3.24    1.67
   5   8   5    4.79    1.91
  -6  -8  -5   -0.13    1.42
  -6  -8  -5    0.33    1.26
   6  -8   5    1.06    1.11
   6   8   5    0.01    1.71
   6   8   5   -2.64    1.84
  -7  -8  -5    3.28    1.29
  -7  -8  -5    2.51    1.65
   7  -8   5    4.22    1.35
   7   8   5    1.27    2.15
   7   8   5    2.84    2.28
   8  -8   5   22.77    3.65
  -8  -8  -5   22.27    3.17
   8  -8   5   20.56    3.02
  -8  -8  -5   26.18    2.77
   8   8   5   20.61    3.57
   9  -8   5    0.76    2.98
   9   8   5    4.76    3.00
  10  -8   5   10.35    3.31
  10   8   5    3.35    2.95
  11  -8   5    8.95    4.01
  11   8   5    4.73    3.58
  12   9  -5    2.72    2.75
  12   9  -5   -0.39    2.69
  11   9  -5    1.52    2.46
  11   9  -5    3.40    2.37
 -10  -9   5    2.95    1.25
  10  -9  -5    5.59    1.31
  10  -9  -5    3.98    1.04
  10   9  -5    5.39    2.27
  10   9  -5    3.62    1.90
   9  -9  -5    0.75    0.91
  -9  -9   5   -0.35    1.24
  -9  -9   5    1.56    2.36
   9  -9  -5    1.77    1.08
   9   9  -5   -1.32    1.57
  -8  -9   5   12.15    1.98
  -8  -9   5   17.76    2.86
   8  -9  -5   13.26    1.21
   8  -9  -5   12.57    1.75
   8   9  -5   15.17    2.32
   8   9  -5   15.41    2.36
  -7  -9   5   42.11    4.05
  -7  -9   5   46.71    4.95
   7  -9  -5   41.23    3.72
  -7  -9   5   40.25    4.02
   7   9  -5   43.08    4.14
   7   9  -5   48.61    4.33
  -6  -9   5   13.11    1.88
  -6  -9   5   13.54    2.47
   6  -9  -5   11.56    1.81
  -6  -9   5   13.74    1.92
   6   9  -5   12.47    1.98
   6   9  -5   13.07    2.00
  -5  -9   5   30.94    2.98
   5  -9  -5   28.61    2.86
  -5  -9   5   34.47    3.21
  -5  -9   5   34.13    3.72
   5   9  -5   30.90    3.27
   5   9  -5   31.44    3.08
   4  -9  -5   15.46    1.96
  -4  -9   5   16.42    2.33
  -4  -9   5   19.44    2.36
  -4  -9   5   20.02    2.00
   4   9  -5   18.71    2.06
   4   9  -5   19.11    2.36
   3  -9  -5  378.82   28.14
  -3  -9   5  415.53   28.06
  -3  -9   5  364.06   28.29
   3   9  -5  407.38   28.07
  -3   9   5  390.42   28.00
   3   9  -5  387.85   28.24
   2  -9  -5  144.34   11.75
  -2  -9   5  176.13   11.92
   2  -9  -5  181.19   12.12
  -2  -9   5  168.26   12.24
  -2   9   5  170.04   11.70
   2   9  -5  165.70   12.14
  -2   9   5  147.46   11.98
   2   9  -5  158.92   11.94
  -1  -9   5  312.23   23.97
  -1  -9   5  334.94   23.74
   1  -9  -5  353.67   23.99
   1   9  -5  351.14   23.94
   1   9  -5  304.56   23.76
   0  -9  -5  322.76   24.77
   0  -9  -5  303.78   24.56
   0  -9   5  327.40   24.53
   0  -9   5  332.92   24.74
   0   9  -5  355.38   24.67
   0   9   5  366.45   24.76
   0   9   5  388.01   24.55
  -1  -9  -5  531.46   35.81
   1  -9   5  450.61   35.50
   1  -9   5  466.27   35.65
   1   9   5  476.40   35.55
   1   9   5  541.13   35.78
  -1   9  -5  519.42   35.56
   2  -9   5   11.64    1.46
  -2  -9  -5   12.65    1.72
  -2  -9  -5   15.39    2.09
   2   9   5   13.78    1.92
   2   9   5   12.91    1.76
  -3  -9  -5   87.21    6.31
   3  -9   5   77.86    6.01
  -3  -9  -5   73.37    6.23
  -3  -9  -5   68.78    6.13
   3   9   5   79.34    6.37
   3   9   5   79.38    6.14
  -4  -9  -5   -0.37    1.22
  -4  -9  -5    0.33    1.40
   4  -9   5    0.76    0.97
  -4  -9  -5   -0.61    1.17
   4   9   5   -1.67    1.45
   4   9   5   -0.70    1.37
   5  -9   5   17.10    2.31
  -5  -9  -5   16.79    2.35
  -5  -9  -5   22.13    2.92
  -5  -9  -5   17.97    2.43
   5   9   5   21.06    2.68
   5   9   5   16.15    2.63
  -6  -9  -5   44.93    4.37
   6  -9   5   45.75    3.93
  -6  -9  -5   40.52    4.24
   6   9   5   45.28    4.78
   6   9   5   44.05    4.75
  -7  -9  -5   -0.99    1.70
  -7  -9  -5   -0.80    1.41
   7  -9   5   -0.60    1.29
   7   9   5   -4.03    1.96
   8  -9   5    1.41    1.52
  -8  -9  -5    1.85    1.43
  -8  -9  -5    0.72    1.74
   8  -9   5    1.98    2.60
   8   9   5    0.63    2.34
   9  -9   5    0.95    4.86
  -9  -9  -5    2.36    1.10
   9   9   5   -0.38    2.71
  10  -9   5    4.58    3.37
  10   9   5    5.79    3.27
  11  -9   5    3.44    3.75
  11   9   5    2.05    3.47
  12  10  -5   -2.53    2.61
  12  10  -5   -4.45    2.44
  11  10  -5    0.30    2.38
  11  10  -5   -2.48    2.09
 -10 -10   5    7.66    1.73
  10 -10  -5    9.67    1.56
  10  10  -5   11.57    2.50
  10  10  -5    9.77    2.39
   9 -10  -5    6.35    0.77
   9 -10  -5    5.40    1.37
  -9 -10   5    7.48    2.82
  -9 -10   5    4.84    1.67
   9  10  -5   11.17    2.32
   8 -10  -5   39.21    3.49
  -8 -10   5   32.46    5.07
  -8 -10   5   35.05    3.90
   8  10  -5   42.62    4.14
   8  10  -5   38.91    4.11
  -7 -10   5   -1.79    2.11
   7 -10  -5    0.19    0.91
  -7 -10   5    0.19    1.28
  -7 -10   5   -1.05    1.28
   7  10  -5   -0.83    1.35
   7  10  -5   -1.65    1.58
  -6 -10   5    4.35    2.13
   6 -10  -5    5.26    1.13
  -6 -10   5    6.53    1.51
  -6 -10   5    5.21    1.62
   6  10  -5    4.63    1.59
   6  10  -5    7.47    1.65
  -5 -10   5   61.48    5.73
   5 -10  -5   63.61    5.20
  -5 -10   5   70.70    5.57
  -5 -10   5   65.14    5.24
   5  10  -5   72.19    5.32
   5  10  -5   58.77    5.48
  -4 -10   5   89.20    7.80
  -4 -10   5   97.12    7.65
  -4 -10   5  103.94    7.46
   4 -10  -5   98.87    7.48
   4  10  -5   99.81    7.72
  -3 -10   5   88.98    6.50
  -3 -10   5   85.05    6.89
   3 -10  -5   84.68    6.61
   3  10  -5   84.85    6.53
   3  10  -5   88.45    6.79
  -3  10   5   82.45    6.48
   2 -10  -5   29.44    2.37
  -2 -10   5   28.72    3.25
   2 -10  -5   25.41    2.84
  -2 -10   5   34.84    2.62
  -2  10   5   32.14    2.29
   2  10  -5   28.97    2.76
  -2  10   5   27.84    2.84
   2  10  -5   29.90    2.89
  -1 -10   5  126.17    9.59
  -1 -10   5  132.14    9.96
   1 -10  -5  122.41    9.55
   1 -10  -5  127.52    9.86
  -1  10   5  146.69    9.50
  -1  10   5  144.69    9.83
   1  10  -5  117.37    9.62
   1  10  -5  131.70    9.83
   0 -10   5  504.24   35.51
   0 -10  -5  436.56   35.70
   0 -10   5  519.29   35.75
   0 -10  -5  462.92   35.54
   0  10   5  527.75   35.49
   0  10   5  520.84   35.73
   0  10  -5  505.63   35.64
  -1 -10  -5   15.02    1.82
   1 -10   5   13.26    1.86
   1 -10   5   14.94    1.62
  -1 -10  -5   18.69    2.17
  -1  10  -5   15.84    1.73
   1  10   5   16.06    1.88
   1  10   5   14.73    2.06
  -2 -10  -5    6.91    1.51
   2 -10   5    9.57    1.19
  -2 -10  -5    8.20    1.43
   2 -10   5    7.74    1.42
   2  10   5    8.50    1.47
   2  10   5    6.85    1.67
  -3 -10  -5   84.93    6.69
  -3 -10  -5   69.58    6.56
  -3 -10  -5   84.10    6.71
   3 -10   5   92.63    6.54
   3  10   5   80.06    6.74
   3  10   5   88.80    6.63
  -4 -10  -5   81.46    6.23
   4 -10   5   76.60    6.29
  -4 -10  -5   70.89    6.08
  -4 -10  -5   59.24    5.92
   4  10   5   73.51    6.05
   4  10   5   81.42    6.27
  -5 -10  -5   36.81    3.86
  -5 -10  -5   37.49    3.94
  -5 -10  -5   28.62    3.59
   5  10   5   33.27    3.96
   5  10   5   40.56    4.22
  -6 -10  -5   23.98    3.39
  -6 -10  -5   24.19    3.37
   6 -10   5   23.74    3.07
   6  10   5   23.86    3.62
   6  10   5   16.09    2.84
   7 -10   5   14.66    2.19
  -7 -10  -5   12.65    2.35
  -7 -10  -5   16.93    2.57
   7  10   5   12.62    4.74
  -8 -10  -5   -2.38    1.59
   8 -10   5   -0.94    1.44
   8 -10   5   -1.48    2.39
  -8 -10  -5    0.65    1.81
   8  10   5   -0.47    2.42
  -9 -10  -5    7.55    1.65
   9  10   5    7.79    3.14
  10 -10   5    0.17    3.31
  10  10   5    2.13    3.12
  11 -10   5    2.15    3.90
  11  10   5   -3.10    3.28
  12  11  -5    2.74    2.81
  12  11  -5   -0.17    2.71
  11  11  -5    3.40    2.57
  11  11  -5    3.90    2.49
 -10 -11   5   14.61    2.41
  10  11  -5   28.31    3.89
  10  11  -5   16.36    3.01
  -9 -11   5    2.55    2.76
   9 -11  -5    3.24    1.27
  -9 -11   5    1.26    1.60
   9  11  -5    1.65    1.79
   9  11  -5    3.96    1.92
  -8 -11   5    4.05    2.72
  -8 -11   5    1.30    1.54
   8 -11  -5    1.62    1.02
   8  11  -5    2.02    1.65
   7 -11  -5   -0.25    0.87
  -7 -11   5    0.53    2.21
  -7 -11   5    0.99    1.55
   7  11  -5    0.07    1.36
   7  11  -5   -2.74    1.56
  -6 -11   5   59.58    5.67
   6 -11  -5   69.01    5.32
  -6 -11   5   66.10    5.36
  -6 -11   5   63.32    6.12
   6  11  -5   69.39    5.49
   6  11  -5   63.71    5.73
  -5 -11   5   29.93    4.06
   5 -11  -5   31.28    3.06
  -5 -11   5   31.24    3.44
  -5 -11   5   35.23    3.20
   5  11  -5   30.52    3.63
   5  11  -5   37.44    3.40
  -4 -11   5    3.46    1.73
  -4 -11   5    3.79    1.18
  -4 -11   5    4.21    1.44
   4 -11  -5    4.41    1.13
   4  11  -5    4.44    1.49
   4  11  -5    7.19    1.42
   3 -11  -5    3.96    0.58
   3 -11  -5    2.99    1.04
  -3 -11   5    4.71    1.25
  -3 -11   5    2.33    0.94
  -3 -11   5    2.37    1.56
   3  11  -5    4.39    1.18
   3  11  -5    3.52    1.29
   2 -11  -5    4.08    1.12
   2 -11  -5    4.65    0.72
  -2 -11   5    5.34    1.62
  -2 -11   5    4.11    0.95
  -2  11   5    5.20    0.69
   2  11  -5    3.81    1.30
  -2  11   5    3.83    1.31
   2  11  -5    2.94    1.08
  -1 -11   5    0.09    0.73
   1 -11  -5    0.05    0.60
   1 -11  -5    1.28    1.02
  -1 -11   5    1.03    1.31
  -1  11   5    0.83    1.09
  -1  11   5   -0.95    0.61
   1  11  -5    1.76    0.99
   1  11  -5    0.09    1.02
   0 -11   5    6.92    1.55
   0 -11  -5    6.92    1.46
   0 -11   5    7.46    1.10
   0 -11  -5    6.03    1.09
   0  11   5    6.93    1.53
   0  11   5    4.94    1.05
   0  11  -5    3.38    1.21
   1 -11   5    1.24    1.27
   1 -11   5    1.21    0.73
  -1 -11  -5    1.30    0.91
  -1 -11  -5    0.33    1.08
   1  11   5   -0.08    1.32
   1  11   5   -0.25    0.95
   2 -11   5    3.52    0.90
  -2 -11  -5    4.47    1.26
  -2 -11  -5    1.79    1.24
   2 -11   5    3.79    1.33
  -2 -11  -5    3.88    1.63
   2  11   5    4.18    1.54
   2  11   5    3.62    1.29
   3 -11   5   31.07    3.41
  -3 -11  -5   32.33    3.43
  -3 -11  -5   37.39    3.67
   3 -11   5   33.57    2.96
  -3 -11  -5   32.08    3.51
   3  11   5   41.87    3.94
   3  11   5   33.52    3.51
  -4 -11  -5   16.40    2.35
   4 -11   5   14.17    1.93
  -4 -11  -5   12.92    2.15
  -4 -11  -5   14.06    2.32
   4  11   5   12.55    2.43
   4  11   5   12.19    2.17
  -5 -11  -5    5.51    1.62
  -5 -11  -5    8.00    2.03
  -5 -11  -5    8.11    1.99
   5 -11   5    9.61    1.63
   5  11   5    6.63    2.05
   5  11   5    7.56    2.21
  -6 -11  -5   -0.09    1.58
   6 -11   5    3.18    1.46
  -6 -11  -5    2.32    1.91
   6  11   5    0.60    1.99
   7 -11   5    7.72    1.77
  -7 -11  -5    6.88    2.33
  -7 -11  -5    5.80    2.01
   7  11   5    5.88    2.54
  -8 -11  -5    2.88    1.78
  -8 -11  -5    2.78    1.97
   8 -11   5    2.11    1.43
   8  11   5    0.16    2.45
   9 -11   5    2.74    3.13
  -9 -11  -5    4.60    1.88
   9  11   5    7.87    3.14
  10 -11   5    3.92    3.45
  10  11   5    3.99    3.38
  12  12  -5   -3.86    2.72
  12  12  -5   -2.40    2.76
  11  12  -5   -1.58    2.58
  11  12  -5   -1.33    2.49
 -10 -12   5    2.04    1.98
  10  12  -5    1.28    2.35
  10  12  -5    4.10    2.56
   9 -12  -5   -2.04    1.16
  -9 -12   5   -0.12    1.74
  -9 -12   5    5.76    2.61
   9  12  -5   -0.85    1.76
   9  12  -5    1.60    2.02
  -8 -12   5    3.86    1.88
  -8 -12   5    3.39    2.73
   8 -12  -5    5.05    1.23
   8  12  -5    7.19    1.97
   8  12  -5    3.97    1.95
  -7 -12   5    8.52    2.01
  -7 -12   5   11.85    2.95
   7 -12  -5   10.56    1.57
   7  12  -5    8.15    2.13
   7  12  -5   10.78    2.16
  -6 -12   5  149.13   11.99
   6 -12  -5  149.15   11.39
  -6 -12   5  140.52   11.63
   6  12  -5  152.30   11.78
   6  12  -5  170.14   11.58
  -5 -12   5  167.10   11.74
   5 -12  -5  143.57   11.41
  -5 -12   5  153.71   11.88
  -5 -12   5  139.49   11.40
   5  12  -5  174.06   11.55
   5  12  -5  141.59   11.70
  -4 -12   5  150.09   10.34
  -4 -12   5  123.79   10.75
  -4 -12   5  123.50   10.46
   4 -12  -5  146.64   10.42
   4  12  -5  145.35   10.36
   4  12  -5  135.47   10.56
  -3 -12   5   81.66    6.26
  -3 -12   5   74.11    5.92
  -3 -12   5   85.62    6.57
   3 -12  -5   66.25    5.54
   3 -12  -5   75.84    6.06
   3  12  -5   81.66    6.04
   3  12  -5   74.36    6.27
   2 -12  -5   51.22    4.14
  -2 -12   5   44.17    4.34
  -2 -12   5   47.84    3.77
   2 -12  -5   42.56    3.58
   2  12  -5   48.19    4.13
  -2  12   5   47.39    4.10
   2  12  -5   44.88    3.88
   1 -12  -5   20.16    2.20
  -1 -12   5   24.23    3.16
  -1 -12   5   27.73    2.38
   1 -12  -5   25.54    2.87
   1  12  -5   26.38    2.63
  -1  12   5   23.74    2.93
   1  12  -5   22.29    2.50
  -1  12   5   25.96    2.15
   0 -12   5   30.16    2.53
   0 -12  -5   26.69    3.05
   0 -12   5   27.25    3.34
   0  12   5   30.65    2.57
   0  12  -5   25.16    2.84
   0  12   5   29.24    3.28
   1 -12   5  144.38   10.36
  -1 -12  -5  135.41   10.76
  -1 -12  -5  129.98   10.48
   1 -12   5  132.95   10.69
   1  12   5  154.66   10.42
   1  12   5  146.87   10.79
   2 -12   5    5.80    1.08
   2 -12   5    4.62    1.51
  -2 -12  -5    6.78    1.66
  -2 -12  -5    5.96    1.87
  -2 -12  -5    6.22    1.46
   2  12   5    5.91    1.53
   2  12   5    7.46    1.79
  -3 -12  -5  250.62   21.16
  -3 -12  -5  308.94   21.38
  -3 -12  -5  298.90   21.41
   3 -12   5  276.78   21.12
   3 -12   5  294.17   20.95
   3  12   5  320.81   21.16
   3  12   5  280.34   21.36
  -4 -12  -5  246.64   20.88
  -4 -12  -5  289.66   21.03
   4 -12   5  287.61   20.64
   4 -12   5  295.29   20.79
  -4 -12  -5  311.94   21.16
   4  12   5  320.36   20.94
   4  12   5  244.96   21.04
  -5 -12  -5   71.52    6.73
   5 -12   5   75.66    6.31
  -5 -12  -5   80.58    6.88
   5  12   5   83.98    6.72
  -6 -12  -5    4.21    1.91
  -6 -12  -5    5.16    2.19
   6 -12   5    3.06    1.64
   6  12   5    3.24    2.19
   7 -12   5    5.43    1.94
  -7 -12  -5    6.36    2.43
  -7 -12  -5    5.52    2.17
   7  12   5    7.49    2.51
  -8 -12  -5    0.58    2.08
   8  12   5    3.92    2.68
  -9 -12  -5   -3.68    2.19
   9 -12   5   -1.57    3.08
   9  12   5   -3.17    2.80
  10 -12   5    6.51    3.66
  10  12   5   -0.35    3.07
  11  13  -5    1.56    2.49
  11  13  -5    1.08    2.60
 -10 -13   5    3.90    2.40
  10  13  -5    4.18    2.31
  10  13  -5    1.82    2.31
  -9 -13   5   -0.62    1.85
  -9 -13   5    4.09    3.04
   9 -13  -5   -1.24    1.24
   9  13  -5   -1.41    1.97
   9  13  -5   -1.96    2.10
   8 -13  -5    0.61    1.11
  -8 -13   5    3.38    3.02
  -8 -13   5    0.74    1.97
   8  13  -5   -2.55    1.74
   8  13  -5    0.70    1.69
   7 -13  -5   10.83    1.57
  -7 -13   5    6.73    1.98
  -7 -13   5   10.04    2.55
   7  13  -5    5.45    2.56
   7  13  -5    9.40    2.88
   6 -13  -5   20.88    2.55
  -6 -13   5   24.64    3.30
  -6 -13   5   23.69    3.28
   6  13  -5   18.46    2.84
   6  13  -5   24.29    3.28
  -5 -13   5   13.32    2.24
   5 -13  -5   14.79    1.99
  -5 -13   5   17.97    2.90
   5  13  -5    9.79    2.14
   5  13  -5   17.73    2.24
  -4 -13   5   14.52    2.15
   4 -13  -5   12.65    1.90
  -4 -13   5   11.09    2.49
  -4 -13   5   18.51    2.17
   4  13  -5   14.05    2.21
   4  13  -5   16.23    2.29
   3 -13  -5   11.13    1.84
  -3 -13   5   15.26    1.92
  -3 -13   5   12.89    2.05
  -3 -13   5   17.81    2.55
   3 -13  -5   15.17    1.40
   3  13  -5   16.20    2.21
   3  13  -5   14.93    2.21
  -2 -13   5   67.95    5.14
   2 -13  -5   63.33    5.39
   2 -13  -5   60.37    4.91
  -2 -13   5   63.57    5.76
  -2 -13   5   64.45    5.50
   2  13  -5   72.83    5.52
   2  13  -5   63.31    5.19
  -2  13   5   64.33    4.84
  -1 -13   5   82.02    6.57
   1 -13  -5   70.28    5.89
  -1 -13   5   81.89    5.99
   1 -13  -5   81.55    6.40
  -1  13   5   67.15    6.31
   1  13  -5   79.94    6.27
  -1  13   5   80.87    5.80
   0 -13  -5   31.56    3.67
   0 -13   5   34.00    3.78
   0 -13   5   37.24    3.07
   0 -13  -5   30.72    3.07
   0  13   5   38.51    3.00
   0  13   5   35.55    3.81
  -1 -13  -5   41.85    3.84
   1 -13   5   42.13    4.35
   1 -13   5   44.57    3.62
  -1 -13  -5   36.87    4.25
   1  13   5   49.36    3.79
   1  13   5   45.14    4.43
  -2 -13  -5    1.80    1.40
   2 -13   5    2.87    1.04
   2 -13   5    1.09    1.52
  -2 -13  -5    1.97    1.58
  -2 -13  -5    3.19    1.83
   2  13   5    1.62    1.64
   2  13   5    1.95    1.35
   3 -13   5    1.58    1.13
  -3 -13  -5    3.38    1.50
  -3 -13  -5   -0.42    1.89
   3 -13   5    0.25    1.54
  -3 -13  -5    0.84    1.66
   3  13   5    3.48    1.73
   3  13   5    1.11    1.87
  -4 -13  -5   64.28    6.33
  -4 -13  -5   61.12    5.99
   4 -13   5   67.69    6.08
  -4 -13  -5   73.17    6.41
   4 -13   5   77.79    5.66
   4  13   5   84.66    6.19
  -5 -13  -5   31.82    4.37
  -5 -13  -5   35.32    4.05
   5 -13   5   34.42    3.12
   5 -13   5   26.70    3.71
   5  13   5   35.35    3.82
  -6 -13  -5    1.61    1.99
  -6 -13  -5    2.51    1.96
   6 -13   5    1.34    1.71
   6  13   5    1.53    2.58
   7 -13   5   21.78    2.79
  -7 -13  -5   33.49    3.83
  -7 -13  -5   14.93    3.13
   7  13   5   26.47    3.94
  -8 -13  -5   14.82    3.15
   8  13   5   16.86    3.46
  -9 -13  -5    6.87    2.76
   9 -13   5    7.66    3.43
   9  13   5    4.96    2.94
  10 -13   5    6.46    3.85
  10  13   5    1.07    3.91
  11  14  -5   -4.26    2.62
  11  14  -5    4.92    2.87
 -10 -14   5    0.33    2.59
  10  14  -5   -4.08    2.05
  10  14  -5   -3.31    2.29
   9 -14  -5   -3.69    1.39
  -9 -14   5    0.47    2.08
   9  14  -5   -0.54    2.19
   9  14  -5   -2.76    2.18
   8 -14  -5    7.23    1.54
  -8 -14   5    5.36    2.52
   8  14  -5    7.63    2.34
   8  14  -5    8.77    2.26
   7 -14  -5   -1.14    1.12
  -7 -14   5    0.60    1.79
   7  14  -5    1.57    1.93
   7  14  -5   -0.37    1.60
  -6 -14   5    1.62    1.60
   6 -14  -5    3.34    1.21
   6  14  -5   -0.43    1.63
  -5 -14   5   11.68    2.79
   5 -14  -5   10.48    1.82
  -5 -14   5   12.11    2.20
   5  14  -5    9.16    2.23
   5  14  -5   10.55    2.06
  -4 -14   5    6.45    1.80
   4 -14  -5    7.44    0.76
   4 -14  -5    9.30    1.77
  -4 -14   5    6.22    2.14
  -4 -14   5    9.28    1.52
   4  14  -5   10.16    1.93
   4  14  -5    7.62    1.92
  -3 -14   5   -0.72    1.89
  -3 -14   5    1.04    1.09
  -3 -14   5    0.21    1.48
   3 -14  -5    0.65    0.59
   3 -14  -5    2.33    1.33
   3  14  -5    0.33    1.46
   3  14  -5   -0.30    1.31
   2 -14  -5   52.87    4.67
   2 -14  -5   63.94    5.34
  -2 -14   5   66.09    4.95
  -2 -14   5   70.24    5.77
  -2 -14   5   55.35    5.35
  -2  14   5   60.40    4.59
   2  14  -5   69.20    5.27
   2  14  -5   54.66    4.98
   1 -14  -5  188.12   14.55
  -1 -14   5  200.26   14.20
  -1 -14   5  186.78   14.59
  -1  14   5  197.31   14.48
  -1  14   5  196.87   14.03
   0 -14   5  546.93   36.98
   0 -14  -5  452.68   36.99
   0 -14   5  492.12   37.28
   0 -14  -5  531.49   37.35
   0  14   5  499.55   37.23
   0  14   5  571.29   36.91
   1 -14   5   30.57    3.01
  -1 -14  -5   35.90    3.36
   1 -14   5   28.37    3.78
  -1 -14  -5   35.36    3.75
  -1 -14  -5   32.50    3.89
   1  14   5   39.50    3.20
   1  14   5   27.84    3.96
   2 -14   5    9.39    1.51
  -2 -14  -5    7.72    1.92
  -2 -14  -5    9.54    2.24
   2 -14   5    8.31    1.95
  -2 -14  -5   10.33    1.74
   2  14   5    6.27    2.22
   2  14   5    9.46    1.80
  -3 -14  -5   90.61    8.41
  -3 -14  -5  100.27    8.16
   3 -14   5   99.54    8.24
  -3 -14  -5  101.64    8.39
   3 -14   5  105.17    7.80
   3  14   5  102.03    8.85
   3  14   5  118.49    8.15
   4 -14   5   57.01    5.29
  -4 -14  -5   48.57    5.48
  -4 -14  -5   57.94    5.04
   4 -14   5   61.21    4.70
   4  14   5   59.34    5.19
   5 -14   5   26.19    3.56
   5 -14   5   20.43    2.48
  -5 -14  -5   20.60    3.10
   5  14   5   25.82    3.57
   6 -14   5    8.11    2.27
  -6 -14  -5    4.68    2.30
   6 -14   5    8.22    1.41
   6  14   5    8.02    2.40
   7 -14   5    5.01    2.64
   7  14   5   -3.38    2.28
  -8 -14  -5    0.57    4.44
   8  14   5    1.57    2.95
   9 -14   5    6.87    3.53
   9  14   5   -0.19    3.09
  10 -14   5    8.02    3.78
 -10 -15   5   -2.64    2.91
  10  15  -5   -3.33    2.41
  10  15  -5    2.78    2.65
   9 -15  -5   -0.41    1.50
  -9 -15   5    0.87    2.43
   9  15  -5   -0.07    2.27
   9  15  -5    2.77    2.41
  -8 -15   5    2.68    2.34
   8 -15  -5    0.83    1.47
   8  15  -5    0.12    2.05
   8  15  -5    3.00    2.31
  -7 -15   5    4.72    2.03
   7 -15  -5    2.18    1.43
   7  15  -5    3.85    1.90
   7  15  -5    5.46    2.21
  -6 -15   5    6.07    2.32
   6 -15  -5    5.43    1.40
   6  15  -5    2.36    1.84
   6  15  -5   -0.38    1.71
   5 -15  -5   10.43    1.88
  -5 -15   5   13.28    2.34
   5  15  -5   10.93    2.19
  -4 -15   5   44.78    4.42
   4 -15  -5   43.57    4.26
   4 -15  -5   43.59    3.32
   4  15  -5   39.05    4.44
   4  15  -5   51.79    4.24
  -3 -15   5    3.11    2.16
  -3 -15   5    4.59    1.26
  -3 -15   5    4.09    1.66
   3 -15  -5    2.48    1.42
   3  15  -5    6.79    1.75
   3  15  -5    5.62    1.69
  -2 -15   5    5.41    1.78
  -2 -15   5    7.72    2.16
   2 -15  -5    6.01    1.72
  -2 -15   5    3.95    1.40
   2 -15  -5    8.86    1.23
   2  15  -5    8.13    1.74
  -2  15   5    7.08    1.06
   1 -15  -5    3.48    1.16
  -1 -15   5    3.19    1.54
  -1 -15   5    1.67    1.23
   1 -15  -5    5.94    1.63
  -1 -15   5    5.07    2.03
  -1  15   5    4.41    1.02
   0 -15  -5   30.33    3.58
   0 -15   5   20.67    3.04
   0 -15   5   26.08    2.62
   0 -15  -5   23.07    2.77
   0  15   5   21.17    2.99
   0  15   5   30.58    2.65
  -1 -15  -5    5.27    1.52
   1 -15   5    5.01    1.94
   1 -15   5    4.40    1.25
  -1 -15  -5    5.40    1.92
  -1 -15  -5    4.41    1.85
   1  15   5    5.66    1.40
   1  15   5    2.56    1.92
   2 -15   5    0.72    1.11
  -2 -15  -5    3.18    1.69
  -2 -15  -5    4.21    1.64
   2 -15   5    2.48    1.73
   2  15   5   -2.82    1.69
   2  15   5    2.44    1.43
  -3 -15  -5    6.10    2.18
  -3 -15  -5    9.90    1.91
   3 -15   5    9.64    1.55
   3 -15   5    6.64    2.09
   3  15   5   11.30    1.98
  -4 -15  -5   -2.07    1.76
   4 -15   5    2.00    1.14
   4 -15   5    1.53    1.84
   4  15   5    1.63    1.67
   5 -15   5    4.78    1.45
   5 -15   5    6.51    2.13
  -5 -15  -5    6.70    2.47
  -6 -15  -5    9.23    2.62
   6 -15   5    8.27    2.35
   6  15   5    5.96    2.50
  -7 -15  -5   -1.14    2.68
   7  15   5    4.47    2.66
  -8 -15  -5    4.06    3.18
   8  15   5   -1.18    2.74
  -9 -15  -5   -5.65    3.12
   9 -15   5   -2.26    3.35
   9  15   5   -1.01    3.32
 -10 -16   5    1.89    3.38
  -9 -16   5    0.16    2.91
   9 -16  -5   -2.21    1.57
   9  16  -5   -0.22    2.43
  -8 -16   5    4.12    2.51
   8 -16  -5    4.40    1.84
   8  16  -5    7.60    2.57
   8  16  -5    2.95    2.20
  -7 -16   5    0.65    2.09
   7 -16  -5    1.63    1.67
   7  16  -5    3.17    2.28
   7  16  -5    4.80    2.07
   6 -16  -5    9.98    1.83
  -6 -16   5    7.50    2.26
   6  16  -5    3.15    1.95
   6  16  -5    8.72    2.20
  -5 -16   5   15.15    2.54
   5 -16  -5   18.77    2.81
   5  16  -5   15.84    2.58
   5  16  -5   16.90    2.90
   4 -16  -5   36.23    3.59
   4 -16  -5   29.36    2.43
   4  16  -5   31.37    4.05
   4  16  -5   31.18    3.48
  -3 -16   5    5.85    1.86
   3 -16  -5    8.84    1.30
   3 -16  -5    3.26    1.73
   3  16  -5    7.02    1.82
  -2 -16   5    1.97    1.18
   2 -16  -5    2.62    1.61
   2 -16  -5    5.11    1.06
  -2 -16   5    4.18    1.71
   2  16  -5    4.27    1.63
  -2  16   5    2.32    0.94
   1 -16  -5    3.00    1.58
  -1 -16   5    0.96    1.14
  -1 -16   5    2.05    1.58
   1 -16  -5    2.63    1.19
  -1  16   5    2.00    1.01
   0 -16   5   14.20    2.04
   0 -16   5   14.93    2.21
   0 -16  -5   11.91    2.02
   0 -16   5   14.37    2.45
   0 -16  -5   14.23    2.42
   0  16   5   16.88    2.13
  -1 -16  -5   63.74    6.60
   1 -16   5   74.56    5.88
  -1 -16  -5   70.58    6.15
   1 -16   5   79.56    6.66
   1  16   5   73.84    6.60
   1  16   5   83.22    5.96
   2 -16   5   -0.93    1.12
  -2 -16  -5    2.28    1.52
  -2 -16  -5    4.24    1.79
   2 -16   5    2.70    1.97
   2  16   5    3.09    1.46
   3 -16   5   26.40    4.19
  -3 -16  -5   35.41    3.49
   3 -16   5   29.28    3.14
   3  16   5   40.60    3.72
   4 -16   5   18.83    3.00
  -4 -16  -5   18.57    3.12
   4 -16   5   21.56    2.50
   4  16   5   30.54    3.50
   5 -16   5    3.77    2.30
  -5 -16  -5    3.24    2.18
   5 -16   5    2.61    1.26
   5  16   5    2.66    2.13
  -6 -16  -5   17.31    3.40
   6 -16   5   26.12    3.72
   6  16   5   24.70    3.38
  -7 -16  -5    6.17    3.36
   7  16   5   13.57    3.06
  -8 -16  -5    1.69    3.58
   8  16   5    3.89    3.00
   9 -16   5    6.61    3.42
  -9 -16  -5   -2.42    3.41
   9  16   5   -2.94    3.07
 -10 -17   5    4.67    3.77
  10  17  -5    2.43    2.66
  -9 -17   5   -2.25    2.88
   9  17  -5    0.97    2.47
  -8 -17   5   -1.35    2.61
   8 -17  -5   -0.26    1.81
   8  17  -5   -0.97    2.34
   7 -17  -5    3.52    1.82
  -7 -17   5    2.15    2.26
   7  17  -5    2.85    2.22
  -6 -17   5    3.13    2.16
   6 -17  -5   -0.63    1.43
   6  17  -5    2.56    2.01
  -5 -17   5    1.30    1.84
   5 -17  -5   -0.47    1.47
   5  17  -5    3.31    2.04
  -4 -17   5   11.44    2.26
   4 -17  -5   14.15    2.28
   4 -17  -5   13.33    1.35
   4  17  -5   12.66    3.48
   3 -17  -5   28.76    2.76
  -3 -17   5   33.74    3.98
   3 -17  -5   35.13    3.80
   3  17  -5   33.89    3.71
   2 -17  -5    1.55    1.55
  -2 -17   5    0.67    1.80
   2  17  -5    0.38    1.49
   1 -17  -5    6.50    1.40
  -1 -17   5    6.71    1.91
   1 -17  -5    1.39    1.70
  -1  17   5    4.24    1.20
   0 -17   5    7.91    1.44
   0 -17   5   10.37    2.07
   0 -17  -5    7.41    2.04
   0 -17  -5   12.37    1.94
   0  17   5   10.20    1.56
   1 -17   5    2.19    1.53
  -1 -17  -5    7.84    1.73
   1  17   5    3.64    1.46
  -2 -17  -5    4.81    1.78
  -2 -17  -5    2.50    1.77
   2  17   5    0.00    1.46
[truncated: 549,299 more chars]
