# Supplementary material for: Crystal structure of (1′S,2′S,3S)-1′-benzoyl-2′-(4-meth­oxy­phen­yl)-1-methyl-2′,5′,6′,10b′-tetra­hydro-1′H-spiro­[indoline-3,3′-pyrrolo­[2,1-a]isoquinolin]-2-one
Source: Acta Crystallogr E Crystallogr Commun. 2020 Sep 4;76(Pt 10):1548–50. doi: 10.1107/S2056989020010300 (PMC7534224; doi:10.1107/S2056989020010300)
Supplement: Supplementary file 2 [file e-76-01548-Isup2.hkl]

data_I                                                                          
_shelx_title ' KA904_0m_a.res in P2(1)/c'                                       
_shelx_refln_list_code          4                                               
_shelx_F_calc_maximum      181.15                                               
_exptl_crystal_F_000      1088.00                                               
_reflns_d_resolution_high  0.8035                                               
                                                                                
loop_                                                                           
 _space_group_symop_operation_xyz                                               
 'x, y, z'                                                                      
 '-x, y+1/2, -z+1/2'                                                            
 '-x, -y, -z'                                                                   
 'x, -y-1/2, z-1/2'                                                             
                                                                                
_cell_length_a     9.5632                                                       
_cell_length_b    17.8067                                                       
_cell_length_c    16.1958                                                       
_cell_angle_alpha  90.000                                                       
_cell_angle_beta  103.463                                                       
_cell_angle_gamma  90.000                                                       
                                                                                
_shelx_F_squared_multiplier     1.000                                           
                                                                                
loop_                                                                           
 _refln_index_h                                                                 
 _refln_index_k                                                                 
 _refln_index_l                                                                 
 _refln_F_squared_calc                                                          
 _refln_F_squared_meas                                                          
 _refln_F_squared_sigma                                                         
 _refln_observed_status                                                         
   2   0   0          1.81          0.59         1.23 o                         
   3   0   0       2065.40       1672.53        84.29 o                         
   4   0   0        106.71        111.81         6.42 o                         
   5   0   0        286.11        316.37        13.37 o                         
   6   0   0       1889.41       1868.02        76.73 o                         
   7   0   0        172.49        195.42         8.70 o                         
   8   0   0         65.37         75.35         8.75 o                         
   9   0   0        641.40        654.69        34.68 o                         
  10   0   0         21.42         20.32         5.07 o                         
  11   0   0          1.21          7.24         6.54 o                         
   1   1   0         73.09         73.53         3.44 o                         
   2   1   0        243.75        219.29         6.15 o                         
   3   1   0       1719.39       1495.43        41.31 o                         
   4   1   0          0.04          0.59         0.75 o                         
   5   1   0        505.07        500.48        14.72 o                         
   6   1   0         70.52         83.46         3.11 o                         
   7   1   0        210.26        223.65         6.97 o                         
   8   1   0         87.76         73.88         3.12 o                         
   9   1   0        195.47        185.37         6.19 o                         
  10   1   0          1.69         -1.13         1.25 o                         
  11   1   0         13.72         20.80         7.13 o                         
   0   2   0       6772.40       6852.52       491.06 o                         
   1   2   0       5041.62       4916.18       175.80 o                         
   2   2   0       6114.31       6483.60       467.95 o                         
   3   2   0        214.33        216.70         6.00 o                         
   4   2   0          0.02         -0.80         0.65 o                         
   5   2   0          3.26          0.87         0.66 o                         
   6   2   0        135.73        118.40         3.64 o                         
   7   2   0          8.85          7.73         0.92 o                         
   8   2   0         40.87         40.62         2.59 o                         
   9   2   0        103.58         89.63         3.86 o                         
  10   2   0          4.06          2.52         1.55 o                         
  11   2   0          7.63          9.94         2.12 o                         
   1   3   0        215.41        205.81         6.13 o                         
   2   3   0       4098.85       3767.45       267.68 o                         
   3   3   0       1100.04       1024.62        32.70 o                         
   4   3   0       1181.77       1225.45        35.66 o                         
   5   3   0         60.12         41.72         1.86 o                         
   6   3   0        160.48        162.48         4.80 o                         
   7   3   0        219.13        223.94         8.02 o                         
   8   3   0        221.59        231.81         7.65 o                         
   9   3   0          7.17          5.12         1.99 o                         
  10   3   0         35.73         38.93         3.07 o                         
  11   3   0          0.55         -5.23         4.33 o                         
   1   4   0          9.07         33.03         1.70 o                         
   2   4   0       3194.80       2946.63        93.52 o                         
   3   4   0       2688.17       2587.42        75.05 o                         
   4   4   0         19.12         24.33         1.65 o                         
   5   4   0        270.12        268.52         7.59 o                         
   6   4   0        567.62        499.71        13.84 o                         
   7   4   0          4.43          2.70         0.87 o                         
   8   4   0         38.00         30.48         1.66 o                         
   9   4   0         31.62         35.00         2.11 o                         
  10   4   0          8.89          6.31         2.78 o                         
  11   4   0         11.81          9.83         4.79 o                         
   1   5   0      11158.66      11969.00       429.90 o                         
   2   5   0         51.88         51.86         1.95 o                         
   3   5   0        536.17        644.83        18.94 o                         
   4   5   0        585.21        604.82        17.87 o                         
   5   5   0        146.13        154.16         5.00 o                         
   6   5   0         79.75         89.55         3.13 o                         
   7   5   0        240.22        244.15         7.13 o                         
   8   5   0        129.97        120.27         5.12 o                         
   9   5   0         65.85         52.55         2.44 o                         
  10   5   0         33.28         37.69         3.38 o                         
  11   5   0         15.73         14.01         5.10 o                         
   0   6   0      14329.04      16286.63       826.36 o                         
   1   6   0          0.06          1.25         0.53 o                         
   2   6   0       1698.23       1576.66        42.26 o                         
   3   6   0       3100.31       3254.58        94.26 o                         
   4   6   0         96.90        126.30         4.62 o                         
   5   6   0         69.00         90.14         3.33 o                         
   6   6   0        872.13        897.23        24.41 o                         
   7   6   0          0.14          1.28         1.16 o                         
   8   6   0        132.41        113.72         4.01 o                         
   9   6   0         29.17         32.42         3.36 o                         
  10   6   0         14.90         14.45         1.92 o                         
  11   6   0         21.95         32.26        10.60 o                         
   1   7   0        424.09        424.53        11.89 o                         
   2   7   0       2366.26       2393.61        69.50 o                         
   3   7   0        258.96        291.88        12.88 o                         
   4   7   0        503.78        508.29        15.10 o                         
   5   7   0          9.29          8.21         1.25 o                         
   6   7   0          0.49          0.05         1.10 o                         
   7   7   0         76.10         76.83         3.96 o                         
   8   7   0         28.60         20.75         1.88 o                         
   9   7   0         34.31         35.11         4.80 o                         
  10   7   0         15.33         20.24         4.51 o                         
   0   8   0          6.30         14.57         1.65 o                         
   1   8   0        178.02        132.80         3.65 o                         
   2   8   0       2630.20       2790.60        74.77 o                         
   3   8   0        262.76        284.37         8.03 o                         
   4   8   0        300.79        344.50        10.44 o                         
   5   8   0         90.91         84.85         3.38 o                         
   6   8   0          8.47          9.04         1.32 o                         
   7   8   0         25.48         37.06         2.16 o                         
   8   8   0         95.90        106.84         4.49 o                         
   9   8   0          2.54          1.03         1.87 o                         
  10   8   0         59.27         71.58         7.00 o                         
   1   9   0        620.07        627.74        15.98 o                         
   2   9   0       2900.32       2689.83        78.17 o                         
   3   9   0        902.91        980.12        28.76 o                         
   4   9   0        228.36        248.34         8.58 o                         
   5   9   0         53.69         56.15         2.81 o                         
   6   9   0          7.89         13.34         1.62 o                         
   7   9   0         12.25         18.59         1.89 o                         
   8   9   0        124.36        114.02         4.75 o                         
   9   9   0          3.98          4.87         1.25 o                         
  10   9   0          0.28          3.60         3.96 o                         
   0  10   0       1857.44       2001.01        71.29 o                         
   1  10   0       1305.04       1386.55        55.43 o                         
   2  10   0        831.12       1017.28        29.75 o                         
   3  10   0         62.99         67.08         2.63 o                         
   4  10   0         92.46         96.47         3.50 o                         
   5  10   0        413.55        414.25        13.85 o                         
   6  10   0        876.28        858.24        38.17 o                         
   7  10   0        461.86        415.22        13.93 o                         
   8  10   0        162.68        160.98         6.27 o                         
   9  10   0          1.86          1.99         2.25 o                         
  10  10   0         29.23         27.77         4.77 o                         
   1  11   0          4.32          5.17         0.77 o                         
   2  11   0          0.04          0.32         0.76 o                         
   3  11   0       1132.17       1112.13        32.60 o                         
   4  11   0        128.40        137.11         6.12 o                         
   5  11   0         41.30         43.74         2.21 o                         
   6  11   0        409.73        358.78        12.20 o                         
   7  11   0         50.84         59.22         4.09 o                         
   8  11   0         11.09         15.64         2.69 o                         
   9  11   0          5.19          4.20         1.31 o                         
  10  11   0          2.27          1.09         2.76 o                         
   0  12   0        318.04        399.35        16.26 o                         
   1  12   0         48.35         46.18         2.04 o                         
   2  12   0         14.76         16.32         1.20 o                         
   3  12   0        596.67        638.16        17.52 o                         
   4  12   0         96.43         94.54         6.45 o                         
   5  12   0         50.73         55.91         3.15 o                         
   6  12   0         38.60         44.22         2.61 o                         
   7  12   0          2.38         -0.06         1.53 o                         
   8  12   0         68.24         52.68         2.83 o                         
   9  12   0          7.03         11.67         1.75 o                         
   1  13   0        226.04        219.97         5.99 o                         
   2  13   0         59.44         61.75         2.58 o                         
   3  13   0         34.04         38.36         2.43 o                         
   4  13   0          8.83          6.79         1.83 o                         
   5  13   0         84.10         99.68         3.84 o                         
   6  13   0        128.56        129.96         4.78 o                         
   7  13   0        246.66        204.79         6.94 o                         
   8  13   0          8.96         10.91         1.98 o                         
   9  13   0          0.24          0.60         2.51 o                         
   0  14   0        282.13        330.84        12.44 o                         
   1  14   0        229.37        207.91         5.80 o                         
   2  14   0         89.97         80.34         3.14 o                         
   3  14   0         48.38         43.73         2.20 o                         
   4  14   0          1.21         -1.26         1.29 o                         
   5  14   0         28.65         28.11         1.93 o                         
   6  14   0        113.03        106.53         4.19 o                         
   7  14   0         73.44         67.31         3.22 o                         
   8  14   0          1.03          0.96         2.04 o                         
   1  15   0          3.53          1.41         1.24 o                         
   2  15   0          0.07         -1.39         1.21 o                         
   3  15   0        216.71        240.93         7.21 o                         
   4  15   0          3.35          1.75         1.21 o                         
   5  15   0         17.39         12.96         1.65 o                         
   6  15   0          3.68          5.83         1.64 o                         
   7  15   0          0.03         -1.81         1.54 o                         
   8  15   0         11.57          9.69         3.35 o                         
   0  16   0        458.68        422.27        15.86 o                         
   1  16   0        125.32        102.79         3.83 o                         
   2  16   0          1.89          0.87         1.28 o                         
   3  16   0         56.23         58.30         2.97 o                         
   4  16   0          0.69          1.51         1.53 o                         
   5  16   0          7.57         12.25         1.88 o                         
   6  16   0         12.09          5.90         1.68 o                         
   7  16   0         13.67          8.40         2.09 o                         
   8  16   0         83.48         82.76         4.99 o                         
   1  17   0        108.36        115.47         6.57 o                         
   2  17   0         27.27         23.75         1.94 o                         
   3  17   0          2.62          5.21         1.71 o                         
   4  17   0          7.48          8.95         2.51 o                         
   5  17   0          1.58          6.32         1.77 o                         
   6  17   0         33.36         27.42         2.53 o                         
   7  17   0          6.14          1.95         2.76 o                         
   0  18   0          9.40         20.16         3.17 o                         
   1  18   0         76.75         62.45         3.39 o                         
   2  18   0        168.51        164.43         6.39 o                         
   3  18   0         64.55         68.22         6.82 o                         
   4  18   0          3.10          5.37         2.17 o                         
   5  18   0          5.68          3.94         3.11 o                         
   6  18   0          1.17          4.68         2.59 o                         
   1  19   0         38.50         40.43         3.56 o                         
   2  19   0         14.81         12.89         2.22 o                         
   3  19   0          0.57         -2.94         1.96 o                         
   4  19   0          0.12         -2.90         1.94 o                         
   5  19   0         41.87         49.17         4.45 o                         
   0  20   0          9.07         15.13         4.02 o                         
   1  20   0          1.05          1.28         2.53 o                         
   2  20   0          1.61          0.35         2.16 o                         
   3  20   0          1.92         -2.93         3.84 o                         
   4  20   0          8.73         13.07         4.60 o                         
   1  21   0         12.63          7.81         3.20 o                         
   2  21   0          2.31          3.39         2.35 o                         
   3  21   0         16.74         19.84         4.44 o                         
   0  22   0          5.67         11.28         6.27 o                         
   1  22   0         13.06          5.99         3.36 o                         
 -11   1   1          0.26          1.88         1.74 o                         
 -10   1   1          3.95          6.28         1.84 o                         
  -9   1   1        214.09        210.71         8.39 o                         
  -8   1   1        351.32        322.62         9.87 o                         
  -7   1   1        306.16        278.18         8.50 o                         
  -6   1   1        176.51        217.71         6.19 o                         
  -5   1   1        682.53        713.87        20.88 o                         
  -4   1   1         50.29         47.96         1.96 o                         
  -3   1   1       3992.38       3348.76       137.31 o                         
  -2   1   1      21488.77      24353.43      1226.71 o                         
  -1   1   1        450.04        363.92        11.56 o                         
   1   1   1          2.05          3.81         0.31 o                         
   2   1   1        160.71        137.77         5.04 o                         
   3   1   1       2350.88       2034.70        54.57 o                         
   4   1   1        684.68        664.11        17.96 o                         
   5   1   1        102.85        128.78         6.72 o                         
   6   1   1          0.44         -0.46         0.82 o                         
   7   1   1         20.48         25.48         2.26 o                         
   8   1   1        358.88        361.94        12.14 o                         
   9   1   1          2.88          1.21         1.21 o                         
  10   1   1          0.14          0.24         2.49 o                         
  11   1   1          0.20         -0.42         7.60 o                         
 -11   2   1         23.42         20.39         2.18 o                         
 -10   2   1         38.60         42.30         2.98 o                         
  -9   2   1         12.91          9.37         2.56 o                         
  -8   2   1          0.18          3.67         2.55 o                         
  -7   2   1         15.01         18.53         1.19 o                         
  -6   2   1        421.11        437.88        12.02 o                         
  -5   2   1       3290.74       3272.84        87.73 o                         
  -4   2   1        580.39        589.79        18.94 o                         
  -3   2   1        382.71        370.12        10.08 o                         
  -2   2   1       4330.06       4495.68       322.01 o                         
  -1   2   1      19815.88      23564.41      1186.46 o                         
   0   2   1       1459.24       1244.39        50.71 o                         
   1   2   1       2755.62       2411.66        98.57 o                         
   2   2   1        513.75        487.18        17.77 o                         
   3   2   1       2810.36       2458.42        71.15 o                         
   4   2   1         78.29         57.26         2.00 o                         
   5   2   1       1053.78       1060.22        26.73 o                         
   6   2   1        623.12        615.83        18.16 o                         
   7   2   1        275.01        285.24         8.76 o                         
   8   2   1        305.31        318.62        10.91 o                         
   9   2   1         96.62         94.12         4.25 o                         
  10   2   1         59.68         62.93         5.13 o                         
  11   2   1          4.00         -2.83         4.89 o                         
 -11   3   1         35.13         41.08         3.00 o                         
 -10   3   1         33.48         31.97         2.50 o                         
  -9   3   1         36.27         33.51         3.05 o                         
  -8   3   1        541.66        549.05        16.35 o                         
  -7   3   1        514.70        534.36        15.84 o                         
  -6   3   1        569.67        659.07        16.72 o                         
  -5   3   1       1964.84       1975.11        57.31 o                         
  -4   3   1        347.45        401.39        10.96 o                         
  -3   3   1        195.37        189.50         5.72 o                         
  -2   3   1      32816.39      17927.43      1284.94 o                         
  -1   3   1        545.18        465.58        12.52 o                         
   0   3   1        582.00        430.07        10.85 o                         
   1   3   1       3345.83       2779.13       139.63 o                         
   2   3   1         44.50         42.13         3.33 o                         
   3   3   1         79.84         98.00         8.11 o                         
   4   3   1        694.03        686.42        22.10 o                         
   5   3   1       3119.28       3137.35        84.11 o                         
   6   3   1        437.96        430.65        11.87 o                         
   7   3   1         11.88         14.97         1.25 o                         
   8   3   1        408.34        431.68        13.08 o                         
   9   3   1          2.04          2.35         2.13 o                         
  10   3   1          3.53          0.37         2.54 o                         
  11   3   1          4.32          2.76         4.57 o                         
 -11   4   1         53.74         57.44         3.58 o                         
 -10   4   1         25.48         19.99         2.05 o                         
  -9   4   1          8.32          6.58         1.39 o                         
  -8   4   1        120.79        108.85         4.46 o                         
  -7   4   1         78.72         91.08         2.66 o                         
  -6   4   1          2.53          2.38         0.88 o                         
  -5   4   1        881.25        923.13        25.93 o                         
  -4   4   1        603.71        576.81        15.71 o                         
  -3   4   1       1127.14        927.24        27.05 o                         
  -2   4   1      10086.19      10848.76       389.30 o                         
  -1   4   1       8371.22       8674.23       312.05 o                         
   0   4   1        770.69        697.32        17.52 o                         
   1   4   1          5.87          4.97         0.98 o                         
   2   4   1       3881.14       3425.36       108.75 o                         
   3   4   1       2323.86       2111.54        61.26 o                         
   4   4   1        212.08        196.40         6.63 o                         
   5   4   1        895.64        996.13        29.13 o                         
   6   4   1         11.54          8.62         1.02 o                         
   7   4   1          5.36          2.12         1.43 o                         
   8   4   1        219.92        219.10         7.03 o                         
   9   4   1          1.98          1.02         1.27 o                         
  10   4   1          1.30         -3.59         2.39 o                         
  11   4   1          3.44          0.13         7.51 o                         
 -11   5   1          5.30         10.88         2.61 o                         
 -10   5   1         15.28         15.82         3.17 o                         
  -9   5   1         12.71          5.68         1.44 o                         
  -8   5   1         28.35         28.75         1.64 o                         
  -7   5   1         29.28         32.35         1.75 o                         
  -6   5   1         90.58         97.49         3.27 o                         
  -5   5   1        190.89        175.19         5.57 o                         
  -4   5   1        745.92        735.74        21.58 o                         
  -3   5   1       1545.57       1689.09        49.10 o                         
  -2   5   1         16.52          9.62         0.85 o                         
  -1   5   1       1731.42       1750.25        50.79 o                         
   0   5   1      11122.95      11754.16       487.78 o                         
   1   5   1       4175.67       3561.81       145.85 o                         
   2   5   1         15.23         14.98         1.19 o                         
   3   5   1        141.01        120.53         4.35 o                         
   4   5   1       1660.42       1800.26        52.24 o                         
   5   5   1          3.86          5.89         1.03 o                         
   6   5   1        210.58        217.59         6.55 o                         
   7   5   1         10.60          5.12         1.14 o                         
   8   5   1         57.72         63.93         3.94 o                         
   9   5   1         15.98         10.64         1.50 o                         
  10   5   1          0.84         -2.71         1.81 o                         
  11   5   1         25.50         41.11         6.40 o                         
 -11   6   1         17.23         26.90         5.00 o                         
 -10   6   1          4.47          2.81         1.60 o                         
  -9   6   1         17.51         16.95         1.72 o                         
  -8   6   1         76.02         67.45         3.17 o                         
  -7   6   1         27.13         19.72         1.50 o                         
  -6   6   1         30.72         36.77         1.85 o                         
  -5   6   1        280.48        306.50         8.64 o                         
  -4   6   1        472.29        499.50        16.23 o                         
  -3   6   1        186.77        224.15         6.84 o                         
  -2   6   1        638.28        610.82        16.55 o                         
  -1   6   1        855.72        737.10        18.61 o                         
   0   6   1       2478.91       2175.56        63.90 o                         
   1   6   1         72.08         64.94         2.07 o                         
   2   6   1        299.74        278.22         9.21 o                         
   3   6   1         71.01         72.41         3.02 o                         
   4   6   1          0.87         -0.56         0.89 o                         
   5   6   1         83.36         78.31         3.04 o                         
   6   6   1         74.01         78.01         2.97 o                         
   7   6   1         75.69         60.89         3.01 o                         
   8   6   1        306.57        291.20         9.25 o                         
   9   6   1         24.70         16.32         2.52 o                         
  10   6   1         48.79         50.15         4.59 o                         
 -11   7   1          9.22         11.30         6.62 o                         
 -10   7   1         15.34         15.97         2.05 o                         
  -9   7   1         49.19         48.07         2.44 o                         
  -8   7   1        413.19        369.01        11.33 o                         
  -7   7   1         71.85         71.12         3.73 o                         
  -6   7   1          9.43         12.99         1.17 o                         
  -5   7   1        362.30        319.81        12.00 o                         
  -4   7   1        369.90        388.80        11.68 o                         
  -3   7   1        737.57        775.79        21.04 o                         
  -2   7   1        107.85        110.60         3.32 o                         
  -1   7   1       3170.35       3094.35        89.51 o                         
   0   7   1       1691.21       1798.77        48.10 o                         
   1   7   1         19.33         16.68         0.94 o                         
   2   7   1         85.30         86.70         2.76 o                         
   3   7   1       2062.42       1977.41        70.24 o                         
   4   7   1        312.52        309.68        10.39 o                         
   5   7   1        372.36        396.88        14.74 o                         
   6   7   1          8.72          3.91         1.43 o                         
   7   7   1          3.43          3.25         1.51 o                         
   8   7   1         60.35         61.28         3.45 o                         
   9   7   1          9.61          4.59         3.56 o                         
  10   7   1          2.38          0.17         4.43 o                         
 -10   8   1          1.75         10.06         2.99 o                         
  -9   8   1         28.45         29.26         2.07 o                         
  -8   8   1          0.06          2.96         1.97 o                         
  -7   8   1         10.99         17.54         1.33 o                         
  -6   8   1         46.24         43.37         2.03 o                         
  -5   8   1        547.17        563.98        16.76 o                         
  -4   8   1         43.47         45.40         2.19 o                         
  -3   8   1        606.32        611.51        16.71 o                         
  -2   8   1         25.92         26.39         1.29 o                         
  -1   8   1        343.00        406.00        11.11 o                         
   0   8   1       4294.93       5009.22       177.56 o                         
   1   8   1       4526.07       4372.38       126.74 o                         
   2   8   1        639.28        639.71        18.88 o                         
   3   8   1        837.51        951.64        30.60 o                         
   4   8   1        375.27        392.29        14.49 o                         
   5   8   1         22.77         15.34         1.66 o                         
   6   8   1         89.23         76.72         3.76 o                         
   7   8   1         93.20         96.53         4.10 o                         
   8   8   1         12.90         16.63         2.14 o                         
   9   8   1         78.13         76.09         4.76 o                         
  10   8   1         13.83          8.68         4.53 o                         
 -10   9   1          6.46          3.27         1.40 o                         
  -9   9   1         30.71         30.69         2.26 o                         
  -8   9   1         14.50         13.63         1.49 o                         
  -7   9   1         57.85         63.53         2.80 o                         
  -6   9   1         62.50         67.71         3.23 o                         
  -5   9   1        130.23        146.06         5.53 o                         
  -4   9   1          0.06          5.41         0.80 o                         
  -3   9   1       1860.48       1865.04        50.20 o                         
  -2   9   1       2624.09       2740.27        73.51 o                         
  -1   9   1         16.71          9.70         0.84 o                         
   0   9   1       1288.50       1322.00        33.36 o                         
   1   9   1       1534.21       1580.21        45.96 o                         
   2   9   1        547.05        555.43        15.22 o                         
   3   9   1        575.25        662.70        18.08 o                         
   4   9   1        901.76        878.77        34.91 o                         
   5   9   1        243.49        243.57         8.54 o                         
   6   9   1         76.23         72.00         3.70 o                         
   7   9   1         29.34         18.87         2.02 o                         
   8   9   1         29.87         36.46         2.20 o                         
   9   9   1          2.95          2.30         2.11 o                         
  10   9   1          3.46          1.12         4.91 o                         
 -10  10   1          0.76         -0.14         2.66 o                         
  -9  10   1          0.19         -2.09         1.82 o                         
  -8  10   1         91.25         77.11         3.49 o                         
  -7  10   1         22.13         26.17         2.31 o                         
  -6  10   1         28.41         22.17         1.75 o                         
  -5  10   1        213.69        194.03         5.79 o                         
  -4  10   1         72.26         81.81         2.86 o                         
  -3  10   1          0.40          2.53         0.76 o                         
  -2  10   1        279.03        276.57         8.80 o                         
  -1  10   1         64.69         97.05         3.07 o                         
   0  10   1          0.26         -0.43         0.68 o                         
   1  10   1        115.74         99.54         3.78 o                         
   2  10   1         35.32         29.93         1.54 o                         
   3  10   1         34.55         32.55         1.81 o                         
   4  10   1        460.87        459.32        12.77 o                         
   5  10   1          6.42          4.13         1.75 o                         
   6  10   1         10.74         10.54         1.63 o                         
   7  10   1         61.86         60.44         3.11 o                         
   8  10   1         55.91         48.18         3.10 o                         
   9  10   1          1.27          2.27         1.16 o                         
  10  10   1         14.32         18.43         3.41 o                         
 -10  11   1         11.40         22.27         4.58 o                         
  -9  11   1         13.31          6.68         2.87 o                         
  -8  11   1        168.24        166.32         6.50 o                         
  -7  11   1        335.98        317.39         9.96 o                         
  -6  11   1         34.48         37.04         1.95 o                         
  -5  11   1         85.18         91.80         3.83 o                         
  -4  11   1         46.03         60.78         2.63 o                         
  -3  11   1       1030.08       1066.31        31.29 o                         
  -2  11   1        300.80        331.54        10.05 o                         
  -1  11   1        359.82        390.51        10.13 o                         
   0  11   1        561.11        597.61        16.34 o                         
   1  11   1        207.91        217.21         6.30 o                         
   2  11   1          3.48          0.82         0.82 o                         
   3  11   1        307.56        298.10         8.55 o                         
   4  11   1          8.96          9.60         1.45 o                         
   5  11   1         91.43         87.05         3.31 o                         
   6  11   1        243.45        219.99         7.34 o                         
   7  11   1         18.39         14.56         2.13 o                         
   8  11   1         49.68         45.96         3.00 o                         
   9  11   1          2.83          1.76         1.90 o                         
  -9  12   1          0.03         -1.27         1.61 o                         
  -8  12   1         21.28         26.33         3.02 o                         
  -7  12   1         35.55         30.57         2.03 o                         
  -6  12   1         51.56         50.27         2.66 o                         
  -5  12   1         53.22         55.33         2.57 o                         
  -4  12   1         21.76         19.22         1.59 o                         
  -3  12   1         44.21         51.66         2.37 o                         
  -2  12   1        204.01        201.39         6.41 o                         
  -1  12   1          7.33         17.37         1.11 o                         
   0  12   1        223.37        246.33         6.62 o                         
   1  12   1        208.40        243.80         8.00 o                         
   2  12   1        306.73        290.61         8.29 o                         
   3  12   1        128.28        144.04         4.54 o                         
   4  12   1       1259.09       1229.16        33.40 o                         
   5  12   1        482.68        486.81        14.81 o                         
   6  12   1         73.77         83.87         3.78 o                         
   7  12   1         18.07         15.96         1.80 o                         
   8  12   1         39.23         48.64         3.18 o                         
   9  12   1         42.29         34.95         3.48 o                         
  -9  13   1          0.85         -1.69         1.65 o                         
  -8  13   1         23.31         17.24         1.75 o                         
  -7  13   1          5.05          6.91         1.41 o                         
  -6  13   1         12.75          6.57         1.34 o                         
  -5  13   1         94.42         93.16         5.00 o                         
  -4  13   1          2.48          1.98         1.08 o                         
  -3  13   1        111.62         93.35         3.57 o                         
  -2  13   1        117.24        113.13         3.75 o                         
  -1  13   1         49.87         39.85         1.76 o                         
   0  13   1          0.01         -1.24         0.83 o                         
   1  13   1        115.30        110.02         3.68 o                         
   2  13   1         44.14         52.65         2.37 o                         
   3  13   1        404.88        443.58        12.52 o                         
   4  13   1        162.37        165.02         5.24 o                         
   5  13   1         80.73         76.75         3.11 o                         
   6  13   1        174.97        167.17         5.77 o                         
   7  13   1          1.23          5.57         1.81 o                         
   8  13   1          0.35          0.08         2.73 o                         
   9  13   1          0.09         -1.29         2.72 o                         
  -9  14   1          4.91          7.99         1.84 o                         
  -8  14   1         33.95         43.05         2.82 o                         
  -7  14   1         23.07         14.28         1.55 o                         
  -6  14   1         98.25         92.86         4.97 o                         
  -5  14   1         27.74         23.34         2.38 o                         
  -4  14   1          0.27         -0.28         1.60 o                         
  -3  14   1         39.43         28.61         1.78 o                         
  -2  14   1        316.14        335.42         9.60 o                         
  -1  14   1          0.01          1.80         1.09 o                         
   0  14   1          4.92          2.74         1.01 o                         
   1  14   1        158.49        175.73         5.43 o                         
   2  14   1        482.64        493.87        13.81 o                         
   3  14   1        106.11        120.58         4.15 o                         
   4  14   1        169.37        157.76         5.12 o                         
   5  14   1          4.16          3.73         1.37 o                         
   6  14   1          1.92          2.41         1.35 o                         
   7  14   1         66.91         66.98         3.70 o                         
   8  14   1         62.78         63.85         3.48 o                         
  -8  15   1          0.23         -2.91         2.30 o                         
  -7  15   1          1.58         -0.50         1.44 o                         
  -6  15   1         24.27         28.50         2.75 o                         
  -5  15   1        206.52        213.17         8.77 o                         
  -4  15   1        222.28        223.39         6.77 o                         
  -3  15   1          6.09          5.50         1.27 o                         
  -2  15   1         79.14         87.89         3.40 o                         
  -1  15   1         29.50         31.48         1.70 o                         
   0  15   1         11.44          9.62         1.29 o                         
   1  15   1         81.80         81.83         3.23 o                         
   2  15   1         37.32         46.82         2.38 o                         
   3  15   1         27.92         34.13         2.00 o                         
   4  15   1          1.75          0.83         1.27 o                         
   5  15   1          0.00         -2.06         1.37 o                         
   6  15   1         11.45         10.08         1.69 o                         
   7  15   1         19.59         20.86         2.59 o                         
   8  15   1          5.47          2.09         2.04 o                         
  -8  16   1          0.10          3.12         3.39 o                         
  -7  16   1          1.74         -1.36         1.56 o                         
  -6  16   1          4.86          0.53         1.44 o                         
  -5  16   1         44.70         38.72         2.67 o                         
  -4  16   1         14.89          6.15         1.53 o                         
  -3  16   1         69.01         63.22         3.11 o                         
  -2  16   1         12.03         15.35         1.63 o                         
  -1  16   1         82.04         77.60         3.31 o                         
   0  16   1         10.50          4.72         1.25 o                         
   1  16   1        278.08        271.21         8.05 o                         
   2  16   1         31.26         24.52         1.77 o                         
   3  16   1          1.69          0.94         1.55 o                         
   4  16   1        273.79        280.44        12.17 o                         
   5  16   1         79.10         71.36         4.54 o                         
   6  16   1          0.24         -2.59         1.72 o                         
   7  16   1         31.52         30.69         2.54 o                         
  -7  17   1         45.94         51.57         7.91 o                         
  -6  17   1         37.34         41.97         2.79 o                         
  -5  17   1         67.44         67.67         3.86 o                         
  -4  17   1         47.09         38.73         3.43 o                         
  -3  17   1         29.71         11.95         1.82 o                         
  -2  17   1         43.11         45.15         2.63 o                         
  -1  17   1         69.21         75.82         3.66 o                         
   0  17   1         11.86          6.72         1.39 o                         
   1  17   1         84.07        103.65         4.20 o                         
   2  17   1         28.50         23.13         1.96 o                         
   3  17   1          4.42          3.21         1.59 o                         
   4  17   1         44.71         55.31         3.32 o                         
   5  17   1          0.00          0.56         1.72 o                         
   6  17   1          2.45         -0.49         2.37 o                         
   7  17   1          0.47         -5.33         4.51 o                         
  -6  18   1          1.97          3.13         2.82 o                         
  -5  18   1          0.69         -0.99         1.60 o                         
  -4  18   1          2.56          1.05         2.18 o                         
  -3  18   1         11.63          5.57         2.85 o                         
  -2  18   1          0.06          2.77         2.74 o                         
  -1  18   1         28.56         39.26         2.70 o                         
   0  18   1         55.21         73.92         3.37 o                         
   1  18   1         17.22         17.94         2.05 o                         
   2  18   1         11.85          7.53         1.70 o                         
   3  18   1          5.54          2.21         2.90 o                         
   4  18   1         88.64         83.59         4.84 o                         
   5  18   1         39.62         35.90         2.66 o                         
   6  18   1          5.77          9.00         2.67 o                         
  -6  19   1          4.21         -1.88         3.22 o                         
  -5  19   1          4.89          6.84         3.51 o                         
  -4  19   1         22.68         15.96         2.30 o                         
  -3  19   1          0.02         -0.98         2.11 o                         
  -2  19   1          0.57         -0.73         2.00 o                         
  -1  19   1          0.00         -0.38         2.38 o                         
   0  19   1         10.62         13.04         1.91 o                         
   1  19   1          3.73          1.52         1.91 o                         
   2  19   1          7.22          9.40         2.24 o                         
   3  19   1          2.50          5.36         2.16 o                         
   4  19   1          2.37         -1.56         2.03 o                         
   5  19   1         29.70         38.84         4.08 o                         
  -5  20   1         17.31          9.46         3.91 o                         
  -4  20   1          1.15          2.51         4.31 o                         
  -3  20   1          0.01         -0.63         2.04 o                         
  -2  20   1         10.72         16.26         2.52 o                         
  -1  20   1         55.62         49.37         4.90 o                         
   0  20   1          2.72          3.07         3.93 o                         
   1  20   1          1.68          0.05         2.10 o                         
   2  20   1         18.01         17.56         2.54 o                         
   3  20   1         28.99         26.96         3.24 o                         
   4  20   1          2.88          9.34         4.43 o                         
  -3  21   1          0.49         -4.65         3.29 o                         
  -2  21   1          0.27          3.64         4.17 o                         
  -1  21   1          1.94          6.45         2.66 o                         
   0  21   1         19.78         16.55         3.26 o                         
   1  21   1          3.56          0.31         3.40 o                         
   2  21   1         23.56         12.49         2.68 o                         
   3  21   1          1.84          6.68         3.35 o                         
  -1  22   1         17.03          9.37         3.47 o                         
   0  22   1         81.73        102.56        11.00 o                         
   1  22   1         14.03          9.89         3.76 o                         
 -11   0   2          7.33         10.28         3.05 o                         
 -10   0   2         11.43         14.66         2.55 o                         
  -9   0   2        199.04        193.18        14.10 o                         
  -8   0   2        186.18        177.11        10.07 o                         
  -7   0   2        550.64        557.91        35.89 o                         
  -6   0   2        133.79        135.92         7.45 o                         
  -5   0   2        834.45        795.03        32.87 o                         
  -4   0   2         27.15         33.55         3.29 o                         
  -3   0   2        783.69        703.66        22.44 o                         
  -2   0   2      31104.75      41441.43      2948.94 o                         
  -1   0   2      13404.89      15365.45       775.59 o                         
   0   0   2       1163.72        978.46        49.24 o                         
   1   0   2      11242.38       6677.30       481.12 o                         
   2   0   2       3021.41       2661.51       189.15 o                         
   3   0   2        968.41       1025.92        54.00 o                         
   4   0   2       1189.25       1255.27        63.42 o                         
   5   0   2        444.41        431.51        23.66 o                         
   6   0   2        395.22        415.94        23.50 o                         
   7   0   2          0.19         -1.28         2.20 o                         
   8   0   2         42.99         40.36         6.53 o                         
   9   0   2        303.81        316.71        17.72 o                         
  10   0   2          0.90         -1.29         3.89 o                         
  11   0   2          0.09          5.30         7.67 o                         
 -11   1   2         69.02         72.17         4.20 o                         
 -10   1   2         59.78         60.75         3.57 o                         
  -9   1   2         31.27         30.68         2.56 o                         
  -8   1   2        712.22        709.13        25.58 o                         
  -7   1   2         85.48         89.38         3.61 o                         
  -6   1   2        736.19        698.36        20.49 o                         
  -5   1   2         14.12         11.16         1.97 o                         
  -4   1   2        169.78        169.15         4.45 o                         
  -3   1   2       6485.56       6794.45       244.05 o                         
  -2   1   2       2356.51       1943.21        94.76 o                         
  -1   1   2      15925.77      19147.26       682.77 o                         
   0   1   2       5452.79       5260.61       379.53 o                         
   1   1   2       2536.10       2319.33       116.52 o                         
   2   1   2       1793.41       1644.63        52.16 o                         
   3   1   2       1712.66       1557.90        49.53 o                         
   4   1   2        722.70        822.56        26.34 o                         
   5   1   2          0.05          1.05         1.00 o                         
   6   1   2         17.03         14.73         1.75 o                         
   7   1   2         16.20         16.00         3.67 o                         
   8   1   2        570.52        617.04        22.78 o                         
   9   1   2         34.55         38.78         3.47 o                         
  10   1   2          7.73          6.42         4.16 o                         
  11   1   2         41.55         57.26         8.67 o                         
 -11   2   2          0.98          1.19         2.65 o                         
 -10   2   2          4.28          1.69         1.43 o                         
  -9   2   2         41.81         41.56         2.70 o                         
  -8   2   2          0.10          0.61         1.10 o                         
  -7   2   2        105.33        106.20         4.11 o                         
  -6   2   2          6.49          2.91         0.92 o                         
  -5   2   2          6.64          4.25         0.70 o                         
  -4   2   2       1916.26       1821.28        48.89 o                         
  -3   2   2        419.12        378.89        10.30 o                         
  -2   2   2          2.12          3.32         0.78 o                         
  -1   2   2       8522.11       9440.53       338.17 o                         
   0   2   2         10.96          4.60         0.54 o                         
   1   2   2        628.41        599.69        19.11 o                         
   2   2   2        894.80        727.94        25.91 o                         
   3   2   2        100.19         95.50         3.90 o                         
   4   2   2        300.59        294.07         8.12 o                         
   5   2   2         89.42        109.14         4.89 o                         
   6   2   2         82.46         75.51         3.17 o                         
   7   2   2         47.92         54.50         3.84 o                         
   8   2   2        139.74        140.02         9.06 o                         
   9   2   2         22.06         19.38         2.61 o                         
  10   2   2          0.01         -2.94         2.53 o                         
  11   2   2          6.89         13.64         5.64 o                         
 -11   3   2          2.11         -2.66         1.77 o                         
 -10   3   2         21.77         18.72         1.94 o                         
  -9   3   2         32.97         34.66         2.28 o                         
  -8   3   2          4.82          2.12         1.34 o                         
  -7   3   2         24.57         24.45         1.92 o                         
  -6   3   2         29.96         27.64         1.37 o                         
  -5   3   2        347.01        405.10        11.11 o                         
  -4   3   2       1226.02       1207.63        32.46 o                         
  -3   3   2        107.37        129.67         4.02 o                         
  -2   3   2       6745.38       7366.70       264.57 o                         
  -1   3   2         35.88         28.56         1.15 o                         
   0   3   2       2614.88       2289.77        72.40 o                         
   1   3   2       1948.48       1523.12        53.17 o                         
   2   3   2        771.69        680.38        22.69 o                         
   3   3   2        669.69        610.40        17.87 o                         
   4   3   2         76.77         69.33         2.82 o                         
   5   3   2        337.97        323.63         9.71 o                         
   6   3   2        176.17        175.50         5.57 o                         
   7   3   2        174.12        168.52         7.76 o                         
   8   3   2         76.25         85.24         7.46 o                         
   9   3   2          0.04         -2.34         2.04 o                         
  10   3   2          5.91          7.82         3.78 o                         
  11   3   2          4.56          4.35         5.50 o                         
 -11   4   2          2.08          5.51         1.65 o                         
 -10   4   2         65.56         57.15         3.42 o                         
  -9   4   2          2.98          3.27         1.56 o                         
  -8   4   2        300.61        293.67        10.77 o                         
  -7   4   2        849.48        831.53        24.43 o                         
  -6   4   2         63.86         52.16         2.04 o                         
  -5   4   2        594.80        651.50        17.71 o                         
  -4   4   2        122.67        108.38         3.53 o                         
  -3   4   2        955.12       1004.79        27.01 o                         
  -2   4   2          0.34          5.83         0.72 o                         
  -1   4   2       1645.59       1736.58        50.38 o                         
   0   4   2      23231.86      25760.39       919.20 o                         
   1   4   2         46.66         25.22         1.75 o                         
   2   4   2        780.20        696.13        20.31 o                         
   3   4   2        279.71        285.21         9.05 o                         
   4   4   2       1943.45       2026.42        64.46 o                         
   5   4   2        111.82        104.31         4.39 o                         
   6   4   2        117.90        106.93         3.46 o                         
   7   4   2          1.94         -0.07         1.37 o                         
   8   4   2          1.63          0.01         1.70 o                         
   9   4   2          7.94          4.01         2.08 o                         
  10   4   2         23.60         23.40         2.71 o                         
  11   4   2          2.82          6.57         5.70 o                         
 -11   5   2          6.05         11.28         2.43 o                         
 -10   5   2         12.09         13.79         3.96 o                         
  -9   5   2          8.48         10.55         1.68 o                         
  -8   5   2        337.89        304.28         9.41 o                         
  -7   5   2         28.62         30.25         1.60 o                         
  -6   5   2         58.69         60.03         2.25 o                         
  -5   5   2        131.41        131.80         4.29 o                         
  -4   5   2       2165.05       2321.12        62.18 o                         
  -3   5   2        523.89        611.11        19.71 o                         
  -2   5   2          1.63          5.10         0.47 o                         
  -1   5   2       1865.39       1768.27        51.25 o                         
   0   5   2      11459.09      12124.91       435.29 o                         
   1   5   2          1.85          2.95         0.70 o                         
   2   5   2        717.92        651.10        19.03 o                         
   3   5   2          0.24         -0.93         0.62 o                         
   4   5   2       2038.82       2157.11        62.61 o                         
   5   5   2        228.60        214.86         8.54 o                         
   6   5   2          0.00         -0.90         1.13 o                         
   7   5   2          2.57          0.10         1.27 o                         
   8   5   2         35.32         32.28         2.79 o                         
   9   5   2         16.43         17.92         2.86 o                         
  10   5   2          2.17         -1.00         2.97 o                         
 -11   6   2         27.80         22.02         3.40 o                         
 -10   6   2         61.43         48.02         4.22 o                         
  -9   6   2         19.84         17.66         1.88 o                         
  -8   6   2         61.16         51.75         2.39 o                         
  -7   6   2         22.52         24.40         1.47 o                         
  -6   6   2        285.17        267.96         7.63 o                         
  -5   6   2         66.57         53.07         2.03 o                         
  -4   6   2         78.20         75.11         2.65 o                         
  -3   6   2        520.81        613.79        16.62 o                         
  -2   6   2       1205.17       1331.57        38.61 o                         
  -1   6   2       1344.89       1416.44        35.65 o                         
   0   6   2       1467.09       1320.00        33.20 o                         
   1   6   2       2063.13       2010.42        58.12 o                         
   2   6   2         64.68         90.10         3.38 o                         
   3   6   2        556.58        542.43        16.04 o                         
   4   6   2         23.70         16.68         1.17 o                         
   5   6   2         46.96         47.98         2.18 o                         
   6   6   2         48.53         52.96         2.25 o                         
   7   6   2        242.00        247.83         8.77 o                         
   8   6   2         42.18         40.98         2.51 o                         
   9   6   2         18.52         26.18         2.71 o                         
  10   6   2         54.36         57.88         9.25 o                         
 -11   7   2         11.24          6.26         3.28 o                         
 -10   7   2         66.64         64.87         3.99 o                         
  -9   7   2         11.31         13.05         1.44 o                         
  -8   7   2         69.09         78.02         3.08 o                         
  -7   7   2         45.16         34.42         1.84 o                         
  -6   7   2          0.07         -1.13         0.86 o                         
  -5   7   2        346.59        321.09         9.73 o                         
  -4   7   2        971.32       1134.46        33.22 o                         
  -3   7   2       1113.92       1208.73        35.24 o                         
  -2   7   2        122.43        111.17         3.34 o                         
  -1   7   2       1869.06       1699.83        42.69 o                         
   0   7   2         94.25        107.28         2.98 o                         
   1   7   2        399.00        392.26        12.14 o                         
   2   7   2        500.47        467.80        15.18 o                         
   3   7   2        469.47        481.73        14.29 o                         
   4   7   2        137.28        104.00         3.96 o                         
   5   7   2          4.52          4.75         1.01 o                         
   6   7   2          4.73          5.45         0.99 o                         
   7   7   2         85.64         77.03         3.08 o                         
   8   7   2        158.83        142.79         5.17 o                         
   9   7   2         24.07         22.06         2.26 o                         
  10   7   2         39.59         39.28         5.88 o                         
 -11   8   2         69.12         96.92        11.48 o                         
 -10   8   2          2.10          3.38         1.81 o                         
  -9   8   2         94.14         95.22         3.86 o                         
  -8   8   2          2.71          3.86         1.28 o                         
  -7   8   2          4.17         -0.63         1.02 o                         
  -6   8   2         28.74         34.84         1.82 o                         
  -5   8   2        163.40        156.69         4.74 o                         
  -4   8   2          0.53          1.41         0.57 o                         
  -3   8   2        993.05       1088.59        29.46 o                         
  -2   8   2         66.85         68.37         2.65 o                         
  -1   8   2         73.57         82.31         2.30 o                         
   0   8   2        993.69       1054.39        28.39 o                         
   1   8   2       3443.17       3405.25        91.30 o                         
   2   8   2        493.72        524.75        18.17 o                         
   3   8   2          1.48         -0.53         0.91 o                         
   4   8   2        367.02        415.85        12.51 o                         
   5   8   2         47.58         44.77         2.53 o                         
   6   8   2         18.93         21.11         1.64 o                         
   7   8   2         49.09         48.20         2.37 o                         
   8   8   2         60.31         67.67         3.15 o                         
   9   8   2         10.39         16.31         1.60 o                         
  10   8   2        103.35        135.80        14.69 o                         
 -10   9   2          1.88         -0.03         1.71 o                         
  -9   9   2          1.23          0.02         1.46 o                         
  -8   9   2         40.43         37.50         2.25 o                         
  -7   9   2         21.68         29.49         1.79 o                         
  -6   9   2         22.34         18.41         1.49 o                         
  -5   9   2        632.09        661.45        19.67 o                         
  -4   9   2        460.86        483.68        13.29 o                         
  -3   9   2        432.39        375.04        10.42 o                         
  -2   9   2          2.14          1.17         0.87 o                         
  -1   9   2        201.02        228.82         7.04 o                         
   0   9   2       1012.32       1106.41        29.85 o                         
   1   9   2        162.83        164.17         4.85 o                         
   2   9   2        119.68        123.50         3.83 o                         
   3   9   2         26.60         24.30         1.38 o                         
   4   9   2         21.99         16.01         1.40 o                         
   5   9   2         68.65         80.44         3.37 o                         
   6   9   2          5.20          1.44         1.26 o                         
   7   9   2        109.80         88.46         3.88 o                         
   8   9   2         86.47        100.22         4.69 o                         
   9   9   2        116.18        112.72         4.85 o                         
  10   9   2          0.07          3.71         4.80 o                         
 -10  10   2         12.42          4.28         2.50 o                         
  -9  10   2          0.01          0.15         1.58 o                         
  -8  10   2         47.85         37.49         2.30 o                         
  -7  10   2        517.67        448.44        12.66 o                         
  -6  10   2         33.21         33.21         1.83 o                         
  -5  10   2         12.30          9.41         0.99 o                         
  -4  10   2         27.20         44.22         1.94 o                         
  -3  10   2         56.21         64.37         2.39 o                         
  -2  10   2        559.48        574.66        15.74 o                         
  -1  10   2       1356.39       1401.91        37.75 o                         
   0  10   2       1518.02       1517.53        44.04 o                         
   1  10   2        412.62        476.12        14.20 o                         
   2  10   2        619.03        702.18        19.19 o                         
   3  10   2        448.27        466.57        14.01 o                         
   4  10   2        119.60        125.16         4.48 o                         
   5  10   2         10.00          9.05         1.50 o                         
   6  10   2         56.33         62.77         3.11 o                         
   7  10   2          6.38          2.17         1.66 o                         
   8  10   2         95.54         99.60         4.73 o                         
   9  10   2         73.15         73.74         4.30 o                         
 -10  11   2          0.78          3.77         2.94 o                         
  -9  11   2          1.16         -2.35         1.57 o                         
  -8  11   2         32.38         26.40         2.16 o                         
  -7  11   2         32.69         43.70         2.48 o                         
  -6  11   2          6.95          0.66         0.89 o                         
  -5  11   2        626.39        616.59        17.02 o                         
  -4  11   2        678.76        678.15        18.57 o                         
  -3  11   2        104.79        115.00         3.69 o                         
  -2  11   2          0.00          0.40         1.07 o                         
  -1  11   2         75.75         88.17         2.87 o                         
   0  11   2        310.09        308.36         8.10 o                         
   1  11   2        358.62        393.15        10.93 o                         
   2  11   2        216.09        190.41         5.68 o                         
   3  11   2         36.25         41.07         2.17 o                         
   4  11   2        381.98        361.96        11.13 o                         
   5  11   2         25.15         20.56         2.13 o                         
   6  11   2        160.70        137.20         5.20 o                         
   7  11   2         10.80          6.31         2.05 o                         
   8  11   2          0.01          2.69         1.93 o                         
   9  11   2          1.64          1.14         3.17 o                         
  -9  12   2          0.47          2.70         1.83 o                         
  -8  12   2         44.57         46.08         2.42 o                         
  -7  12   2         68.65         50.10         2.33 o                         
  -6  12   2         32.85         31.20         1.83 o                         
  -5  12   2        441.22        439.26        12.35 o                         
  -4  12   2        264.34        241.35         7.10 o                         
  -3  12   2         13.89         21.80         1.45 o                         
  -2  12   2        255.62        249.54         7.78 o                         
  -1  12   2        286.77        288.99         8.19 o                         
   0  12   2        489.68        461.54        11.95 o                         
   1  12   2        346.40        409.35        11.42 o                         
   2  12   2         23.87         23.53         1.53 o                         
   3  12   2        837.89        814.87        22.24 o                         
   4  12   2          3.71          7.17         1.32 o                         
   5  12   2          0.31         -0.71         1.43 o                         
   6  12   2          1.12         -0.53         2.11 o                         
   7  12   2         28.77         31.89         3.18 o                         
   8  12   2          4.79          9.06         2.21 o                         
   9  12   2          0.63          0.27         3.43 o                         
  -9  13   2          1.46          4.31         3.70 o                         
  -8  13   2         46.55         50.45         2.60 o                         
  -7  13   2         71.41         59.25         2.94 o                         
  -6  13   2          8.83         15.07         1.54 o                         
  -5  13   2         17.78         14.41         1.39 o                         
  -4  13   2        121.24        125.51         4.51 o                         
  -3  13   2        316.40        342.86        10.53 o                         
  -2  13   2        251.43        256.91         8.08 o                         
  -1  13   2         23.39         12.07         1.09 o                         
   0  13   2         58.60         70.08         2.50 o                         
   1  13   2          9.45          9.14         1.16 o                         
   2  13   2       1167.15       1176.06        31.87 o                         
   3  13   2          7.99         13.65         1.55 o                         
   4  13   2        150.27        146.01         5.96 o                         
   5  13   2         87.45         69.48         3.10 o                         
   6  13   2          6.90         10.00         1.86 o                         
   7  13   2          6.04          5.84         2.49 o                         
   8  13   2         24.07         31.11         2.73 o                         
   9  13   2          2.40          3.28         3.75 o                         
  -9  14   2         10.67          2.15         3.56 o                         
  -8  14   2          0.63          0.59         2.12 o                         
  -7  14   2          0.00         -1.45         1.11 o                         
  -6  14   2         33.69         23.32         1.90 o                         
  -5  14   2          0.48         -0.48         1.14 o                         
  -4  14   2         39.43         36.04         2.06 o                         
  -3  14   2         11.39         11.59         1.45 o                         
  -2  14   2         56.95         70.87         3.27 o                         
  -1  14   2        333.63        341.53         9.06 o                         
   0  14   2          1.69         -0.66         1.04 o                         
   1  14   2         74.36         82.33         3.18 o                         
   2  14   2        147.80        165.50         5.26 o                         
   3  14   2        161.36        155.83         5.05 o                         
   4  14   2         90.27         80.09         4.37 o                         
   5  14   2         25.04         24.59         2.19 o                         
   6  14   2         18.91         24.37         1.92 o                         
   7  14   2         20.56         20.63         2.01 o                         
   8  14   2          1.57         -1.83         2.12 o                         
  -8  15   2          1.91         -0.03         2.38 o                         
  -7  15   2          0.34          3.24         1.80 o                         
  -6  15   2         25.90         27.82         2.37 o                         
  -5  15   2         62.15         58.93         3.63 o                         
  -4  15   2         39.23         31.18         2.02 o                         
  -3  15   2         18.01          9.76         1.44 o                         
  -2  15   2        640.87        611.80        17.03 o                         
  -1  15   2        581.06        556.46        14.48 o                         
   0  15   2         95.79         82.44         3.01 o                         
   1  15   2         13.07         14.08         1.51 o                         
   2  15   2         87.12         90.83         3.51 o                         
   3  15   2          0.03         -1.11         1.26 o                         
   4  15   2          2.08          2.99         1.60 o                         
   5  15   2          7.04          5.88         1.60 o                         
   6  15   2          3.71          1.50         2.72 o                         
   7  15   2         42.39         48.63         3.04 o                         
   8  15   2         27.13         25.97         2.98 o                         
  -8  16   2          8.90         -0.06         2.64 o                         
  -7  16   2         63.79         86.92         4.07 o                         
  -6  16   2         22.37         16.53         2.24 o                         
  -5  16   2         27.77         23.20         2.43 o                         
  -4  16   2        112.34         91.61         6.17 o                         
  -3  16   2         53.76         41.00         2.32 o                         
  -2  16   2          7.01          9.71         1.40 o                         
  -1  16   2         16.19         10.02         1.53 o                         
   0  16   2         10.41          2.02         1.23 o                         
   1  16   2          9.68          7.10         1.43 o                         
   2  16   2         30.55         25.94         1.94 o                         
   3  16   2        151.53        151.01         6.27 o                         
   4  16   2          5.12          1.15         1.59 o                         
   5  16   2          4.50          6.46         1.99 o                         
   6  16   2         14.15         10.85         1.96 o                         
   7  16   2         27.91         25.10         2.74 o                         
  -7  17   2         27.61         44.41         3.21 o                         
  -6  17   2         25.00         20.69         2.12 o                         
  -5  17   2          9.08         25.35         2.13 o                         
  -4  17   2          0.01         -3.15         2.32 o                         
  -3  17   2         16.47         16.10         3.47 o                         
  -2  17   2         76.55         64.77         3.12 o                         
  -1  17   2        175.48        158.51         5.16 o                         
   0  17   2          7.04          6.80         1.74 o                         
   1  17   2          0.49          0.06         1.43 o                         
   2  17   2         49.37         45.13         3.21 o                         
   3  17   2         46.68         42.63         2.64 o                         
   4  17   2          0.89          0.98         1.74 o                         
   5  17   2          0.27         -1.15         2.34 o                         
   6  17   2         10.40          7.46         2.17 o                         
   7  17   2         39.31         28.79         3.69 o                         
  -6  18   2         54.50         79.10         5.28 o                         
  -5  18   2          1.34          5.46         2.82 o                         
  -4  18   2          9.10          5.06         1.83 o                         
  -3  18   2          7.54          5.00         2.05 o                         
  -2  18   2          8.89          7.21         2.37 o                         
  -1  18   2          2.49          9.02         1.55 o                         
   0  18   2          7.45         15.41         1.92 o                         
   1  18   2         35.85         30.91         2.51 o                         
   2  18   2         19.11         29.66         3.35 o                         
   3  18   2          2.94         -1.74         2.79 o                         
   4  18   2          0.23         -2.71         2.26 o                         
   5  18   2          6.46          4.48         2.04 o                         
   6  18   2         13.00          6.85         2.92 o                         
  -6  19   2          0.28          2.93         3.23 o                         
  -5  19   2          0.38         -4.37         2.91 o                         
  -4  19   2          8.15          4.62         3.79 o                         
  -3  19   2         13.91         11.91         2.47 o                         
  -2  19   2          0.07         -1.40         3.14 o                         
  -1  19   2         24.81         26.44         4.19 o                         
   0  19   2          7.40          1.63         1.96 o                         
   1  19   2          9.19         10.43         3.63 o                         
   2  19   2         68.77         87.29         4.87 o                         
   3  19   2          0.22          4.29         2.19 o                         
   4  19   2         17.95         25.30         2.78 o                         
   5  19   2          1.59          1.03         3.70 o                         
  -5  20   2          3.01          4.38         4.60 o                         
  -4  20   2         12.09          8.77         3.49 o                         
  -3  20   2          2.58          2.28         3.47 o                         
  -2  20   2          0.48         -0.32         5.44 o                         
  -1  20   2          0.08          0.56         2.83 o                         
   0  20   2          3.69          8.20         2.36 o                         
   1  20   2         16.48         13.20         3.79 o                         
   2  20   2          9.24         14.16         2.38 o                         
   3  20   2         24.79         23.96         2.89 o                         
   4  20   2         56.20         79.24        14.41 o                         
  -3  21   2          0.48         -0.34         3.24 o                         
  -2  21   2          0.08         -0.47         3.12 o                         
  -1  21   2          0.72         -0.75         3.82 o                         
   0  21   2          1.32          4.77         2.91 o                         
   1  21   2         12.21         12.71         3.26 o                         
   2  21   2         33.76         22.59         4.29 o                         
   3  21   2          9.75         10.54         3.88 o                         
  -1  22   2          3.38          4.00         4.26 o                         
   0  22   2          3.14         -2.21         4.77 o                         
 -11   1   3          0.05         -0.57         1.69 o                         
 -10   1   3          0.10         -0.76         1.35 o                         
  -9   1   3         11.37         11.42         1.55 o                         
  -8   1   3        118.91        125.51         5.40 o                         
  -7   1   3          0.43         -0.58         0.85 o                         
  -6   1   3        172.01        188.02         8.60 o                         
  -5   1   3        719.69        743.19        18.76 o                         
  -4   1   3        399.22        414.49        10.60 o                         
  -3   1   3          6.96          3.21         0.46 o                         
  -2   1   3       8009.35       9237.23       383.46 o                         
  -1   1   3       3549.55       3550.76       125.83 o                         
   0   1   3       1336.40       1211.30        43.14 o                         
   1   1   3       1779.67       1637.78        58.16 o                         
   2   1   3          8.89          9.65         0.77 o                         
   3   1   3         47.59         47.27         2.03 o                         
   4   1   3        874.35        932.46        27.27 o                         
   5   1   3        123.22        136.11         5.98 o                         
   6   1   3         42.90         46.15         3.29 o                         
   7   1   3         59.86         59.20         3.73 o                         
   8   1   3         83.41         85.32         5.03 o                         
   9   1   3          1.49          0.62         2.45 o                         
  10   1   3          8.15         10.73         3.09 o                         
  11   1   3         20.12         28.69         6.30 o                         
 -11   2   3          3.99          7.80         1.82 o                         
 -10   2   3         93.97        102.25         5.92 o                         
  -9   2   3         49.50         39.26         3.21 o                         
  -8   2   3        314.42        315.16        12.53 o                         
  -7   2   3        301.74        290.71        11.81 o                         
  -6   2   3          2.56         -0.90         0.60 o                         
  -5   2   3        484.19        538.47        14.62 o                         
  -4   2   3        521.94        514.06        13.06 o                         
  -3   2   3      13270.15      14685.33       742.91 o                         
  -2   2   3        104.61        135.66         4.24 o                         
  -1   2   3         15.11         20.05         1.00 o                         
   0   2   3      29064.48      36855.01      1514.94 o                         
   1   2   3      12528.81      13602.34       688.84 o                         
   2   2   3        885.88        788.37        28.08 o                         
   3   2   3       3728.78       3539.01       125.56 o                         
   4   2   3         59.34         70.83         3.03 o                         
   5   2   3          0.79          0.54         0.65 o                         
   6   2   3         52.59         56.77         3.30 o                         
   7   2   3         15.82         14.66         2.09 o                         
   8   2   3         16.58         22.68         2.77 o                         
   9   2   3          1.82          3.76         2.49 o                         
  10   2   3          7.83          3.23         3.01 o                         
 -11   3   3          5.73          5.07         1.78 o                         
 -10   3   3          5.18          8.75         1.64 o                         
  -9   3   3          6.40          8.19         1.40 o                         
  -8   3   3         57.87         38.62         2.28 o                         
  -7   3   3         99.58        100.50         3.22 o                         
  -6   3   3        208.41        205.19         5.87 o                         
  -5   3   3         15.84         32.29         1.64 o                         
  -4   3   3       1838.68       1912.28        51.39 o                         
  -3   3   3       2648.39       2580.24        82.04 o                         
  -2   3   3         44.26         35.37         2.55 o                         
  -1   3   3          1.37          1.00         0.44 o                         
   0   3   3       1013.31        926.31        32.99 o                         
   1   3   3        145.42        147.35         4.93 o                         
   2   3   3        595.13        564.93        18.13 o                         
   3   3   3       4131.23       4004.23       159.27 o                         
   4   3   3        865.49       1008.36        32.31 o                         
   5   3   3        193.08        216.31         6.82 o                         
   6   3   3         21.78         19.43         1.29 o                         
   7   3   3         16.91         12.41         2.00 o                         
   8   3   3         64.75         65.95         4.08 o                         
   9   3   3         25.69         30.44         3.04 o                         
  10   3   3          0.33          1.32         4.14 o                         
 -11   4   3         10.47         11.56         1.86 o                         
 -10   4   3         71.52         80.52         4.24 o                         
  -9   4   3         25.01         29.97         2.06 o                         
  -8   4   3          5.35          0.72         1.54 o                         
  -7   4   3       1279.24       1259.77        33.94 o                         
  -6   4   3          5.27          1.66         0.80 o                         
  -5   4   3        953.22       1068.39        28.80 o                         
  -4   4   3        741.27        806.74        21.84 o                         
  -3   4   3        315.00        321.72        10.51 o                         
  -2   4   3        320.74        380.33        13.95 o                         
  -1   4   3        625.77        655.95        20.98 o                         
   0   4   3       4954.20       4856.66       243.85 o                         
   1   4   3       4861.72       3951.84       139.81 o                         
   2   4   3         31.62         27.96         2.93 o                         
   3   4   3        282.47        287.22         8.65 o                         
   4   4   3       1294.70       1342.95        39.10 o                         
   5   4   3         21.69         15.69         1.33 o                         
   6   4   3         35.92         41.37         2.05 o                         
   7   4   3          0.00         -2.69         1.79 o                         
   8   4   3          0.67         -3.05         2.03 o                         
   9   4   3          0.70         -1.53         2.54 o                         
  10   4   3          0.81         -3.37         2.25 o                         
 -11   5   3          2.45          2.54         1.72 o                         
 -10   5   3          1.46          0.90         2.03 o                         
  -9   5   3          5.43          5.77         1.88 o                         
  -8   5   3         67.27         52.49         2.40 o                         
  -7   5   3         10.13          9.09         1.35 o                         
  -6   5   3        335.24        376.28        10.45 o                         
  -5   5   3       1427.31       1390.12        37.45 o                         
  -4   5   3         55.01         52.23         1.89 o                         
  -3   5   3       2371.59       2405.18        69.75 o                         
  -2   5   3        513.03        476.50        15.37 o                         
  -1   5   3        145.08        111.51         3.01 o                         
   0   5   3       1707.68       1567.30        42.05 o                         
   1   5   3         66.41         58.49         3.68 o                         
   2   5   3        311.63        315.08        12.29 o                         
   3   5   3        961.90       1021.77        33.75 o                         
   4   5   3        178.69        158.77         5.56 o                         
   5   5   3         29.46         19.84         1.37 o                         
   6   5   3        173.15        168.91         5.20 o                         
   7   5   3        339.97        326.03        10.11 o                         
   8   5   3         60.54         59.69         3.88 o                         
   9   5   3          0.71          1.59         2.62 o                         
  10   5   3         11.94          7.62         6.72 o                         
 -11   6   3          1.89          1.69         1.70 o                         
 -10   6   3          1.52          1.43         1.44 o                         
  -9   6   3          7.80          8.66         1.51 o                         
  -8   6   3         73.28         66.63         2.82 o                         
  -7   6   3         90.93         83.56         3.03 o                         
  -6   6   3        191.21        189.65         5.58 o                         
  -5   6   3        143.28        156.72         4.89 o                         
  -4   6   3         54.34         44.18         2.21 o                         
  -3   6   3        634.70        699.78        18.97 o                         
  -2   6   3       1708.71       1701.54        45.63 o                         
  -1   6   3        903.13        870.99        21.95 o                         
   0   6   3        735.59        674.77        20.17 o                         
   1   6   3        267.39        247.08         6.90 o                         
   2   6   3         73.11         59.03         2.57 o                         
   3   6   3       1884.53       1785.62        56.86 o                         
   4   6   3        130.65        129.97         4.33 o                         
   5   6   3        147.83        161.34         5.29 o                         
   6   6   3         16.34         15.36         1.33 o                         
   7   6   3         16.53         14.41         1.46 o                         
   8   6   3         24.15         28.61         2.23 o                         
   9   6   3         71.24         74.85         4.98 o                         
  10   6   3          3.02         -0.13         5.04 o                         
 -11   7   3          2.52          0.06         2.93 o                         
 -10   7   3         30.18         25.83         3.11 o                         
  -9   7   3         25.22         28.08         2.25 o                         
  -8   7   3        143.33        153.77         5.87 o                         
  -7   7   3        194.21        187.80         5.71 o                         
  -6   7   3          4.78          7.21         1.17 o                         
  -5   7   3          0.01         -0.93         0.73 o                         
  -4   7   3         44.86         46.85         1.62 o                         
  -3   7   3        490.54        541.89        14.78 o                         
  -2   7   3         14.91         22.37         1.08 o                         
  -1   7   3       1289.30       1329.41        33.40 o                         
   0   7   3        494.75        483.88        13.23 o                         
   1   7   3       2164.32       1940.53        52.23 o                         
   2   7   3        560.77        562.42        20.38 o                         
   3   7   3         59.01         68.07         3.61 o                         
   4   7   3        109.24         98.93         3.59 o                         
   5   7   3         41.64         41.41         2.33 o                         
   6   7   3          0.09         -1.64         1.09 o                         
   7   7   3         26.87         25.93         1.80 o                         
   8   7   3        108.78        119.09         4.63 o                         
   9   7   3          5.13          9.40         2.54 o                         
  10   7   3          5.84          9.22         5.37 o                         
 -11   8   3          0.05         -0.21         2.93 o                         
 -10   8   3         29.70         22.31         1.87 o                         
  -9   8   3         35.63         39.21         2.54 o                         
  -8   8   3          0.02          0.81         1.35 o                         
  -7   8   3         91.57         77.21         3.35 o                         
  -6   8   3         10.60         16.87         1.19 o                         
  -5   8   3         22.29         19.74         1.26 o                         
  -4   8   3         20.46         24.13         1.21 o                         
  -3   8   3       1242.51       1353.27        40.02 o                         
  -2   8   3         34.32         52.27         1.91 o                         
  -1   8   3       1805.19       1888.53        47.56 o                         
   0   8   3        443.69        349.92        10.77 o                         
   1   8   3        286.28        297.70        10.64 o                         
   2   8   3          1.70         -0.52         0.81 o                         
   3   8   3        171.86        188.23         6.00 o                         
   4   8   3         26.92         39.60         2.09 o                         
   5   8   3        297.07        297.65         9.23 o                         
   6   8   3        143.56        136.52         4.90 o                         
   7   8   3         44.13         38.14         2.40 o                         
   8   8   3        255.25        228.13         7.69 o                         
   9   8   3         24.45         22.59         1.89 o                         
  10   8   3          1.04          2.78         5.18 o                         
 -10   9   3         33.92         28.06         2.36 o                         
  -9   9   3         23.42         21.35         1.75 o                         
  -8   9   3         70.98         64.28         3.00 o                         
  -7   9   3          0.06         -1.52         1.01 o                         
  -6   9   3          2.29         27.16         3.49 o                         
  -5   9   3        119.24        137.76         3.96 o                         
  -4   9   3         59.31         76.68         2.67 o                         
  -3   9   3        933.41        949.21        25.75 o                         
  -2   9   3        348.41        333.82         8.67 o                         
  -1   9   3         26.32         21.25         1.52 o                         
   0   9   3       1429.34       1408.69        53.32 o                         
   1   9   3        210.39        205.60         7.05 o                         
   2   9   3         51.43         52.80         2.41 o                         
   3   9   3        268.87        262.47         8.17 o                         
   4   9   3          6.52          1.88         1.17 o                         
   5   9   3          2.50          0.20         1.25 o                         
   6   9   3          1.78          3.11         1.47 o                         
   7   9   3         19.18         21.02         1.99 o                         
   8   9   3         79.44         79.61         4.18 o                         
   9   9   3          0.02          0.25         1.69 o                         
  10   9   3          6.62         14.71         8.19 o                         
 -10  10   3         11.99         12.38         1.85 o                         
  -9  10   3          4.35          1.56         1.66 o                         
  -8  10   3          1.03          0.35         1.23 o                         
  -7  10   3          1.57         -1.30         1.45 o                         
  -6  10   3         21.49         18.01         1.14 o                         
  -5  10   3         41.36         39.55         1.63 o                         
  -4  10   3         81.48         97.12         3.25 o                         
  -3  10   3         13.63         12.77         1.01 o                         
  -2  10   3        390.35        424.37        10.96 o                         
  -1  10   3        413.35        419.47        10.80 o                         
   0  10   3        188.51        147.20         4.39 o                         
   1  10   3          4.29          7.58         1.09 o                         
   2  10   3        111.33        126.55         4.03 o                         
   3  10   3         50.14         58.41         2.47 o                         
   4  10   3         75.61         61.98         2.97 o                         
   5  10   3          8.25          7.38         1.52 o                         
   6  10   3         31.72         30.83         2.11 o                         
   7  10   3          0.39         -1.51         1.81 o                         
   8  10   3        141.88        132.46         5.74 o                         
   9  10   3         14.58         13.01         3.23 o                         
 -10  11   3          9.34          6.98         2.07 o                         
  -9  11   3          0.89         -2.10         1.42 o                         
  -8  11   3         26.95         24.78         2.51 o                         
  -7  11   3          5.73          3.87         1.59 o                         
  -6  11   3         19.03         18.67         1.20 o                         
  -5  11   3        134.59        135.48         4.69 o                         
  -4  11   3        587.57        624.78        17.19 o                         
  -3  11   3         63.36         73.59         2.68 o                         
  -2  11   3         34.65         23.91         1.34 o                         
  -1  11   3         41.62         35.95         1.56 o                         
   0  11   3        140.30        171.15         5.07 o                         
   1  11   3          6.89          1.17         0.88 o                         
   2  11   3        109.68        105.61         3.55 o                         
   3  11   3          0.00          1.04         1.04 o                         
   4  11   3        163.42        161.74         5.21 o                         
   5  11   3        131.27        120.12         4.91 o                         
   6  11   3         30.13         21.25         2.78 o                         
   7  11   3         52.03         67.16         4.27 o                         
   8  11   3         36.18         40.01         3.11 o                         
   9  11   3          5.70          5.96         3.35 o                         
  -9  12   3          0.61          0.75         3.05 o                         
  -8  12   3          0.36         -0.04         1.06 o                         
  -7  12   3        340.62        318.38        10.02 o                         
  -6  12   3          7.28         14.44         1.07 o                         
  -5  12   3        131.82        128.99         5.04 o                         
  -4  12   3        183.70        168.01         5.21 o                         
  -3  12   3        154.10        194.00         5.80 o                         
  -2  12   3         31.91         31.19         1.64 o                         
  -1  12   3         48.81         45.49         2.15 o                         
   0  12   3        149.10        163.34         5.89 o                         
   1  12   3         80.23        103.45         3.50 o                         
   2  12   3         12.34         13.05         1.32 o                         
   3  12   3        610.81        584.36        16.24 o                         
   4  12   3        696.55        643.22        17.86 o                         
   5  12   3          0.64         -1.99         1.33 o                         
   6  12   3          5.61          8.07         2.36 o                         
   7  12   3          2.73          2.60         3.14 o                         
   8  12   3        109.84        112.19         5.42 o                         
   9  12   3         16.29         13.60         3.97 o                         
  -9  13   3         12.21         17.37         1.89 o                         
  -8  13   3         21.22         15.52         1.46 o                         
  -7  13   3         33.16         27.09         1.72 o                         
  -6  13   3         19.12         14.93         1.45 o                         
  -5  13   3         55.65         57.14         3.69 o                         
  -4  13   3         23.24         20.73         1.49 o                         
  -3  13   3        113.86        118.83         3.98 o                         
  -2  13   3         82.45         99.27         4.45 o                         
  -1  13   3          0.47          0.36         0.91 o                         
   0  13   3          7.58          7.01         1.08 o                         
   1  13   3         54.66         55.15         2.47 o                         
   2  13   3        214.64        195.62         6.01 o                         
   3  13   3        525.49        551.40        15.42 o                         
   4  13   3         12.58         22.83         2.53 o                         
   5  13   3         82.31         84.93         3.82 o                         
   6  13   3         75.60         63.69         3.71 o                         
   7  13   3         18.44         24.03         2.96 o                         
   8  13   3          1.46          9.06         3.54 o                         
  -9  14   3          0.94         -0.12         3.90 o                         
  -8  14   3         15.20          9.21         1.22 o                         
  -7  14   3          2.35          6.99         0.94 o                         
  -6  14   3         15.48         14.26         1.13 o                         
  -5  14   3         55.86         48.08         3.80 o                         
  -4  14   3          0.02          1.42         1.19 o                         
  -3  14   3          0.00         -0.63         1.17 o                         
  -2  14   3         27.26         23.17         1.70 o                         
  -1  14   3        133.15        121.88         3.99 o                         
   0  14   3         14.48         15.47         1.54 o                         
   1  14   3        453.20        514.90        14.37 o                         
   2  14   3        889.97        947.02        25.87 o                         
   3  14   3         39.58         35.63         2.18 o                         
   4  14   3          5.24          2.80         1.56 o                         
   5  14   3          9.42         11.90         2.48 o                         
   6  14   3        152.51        164.91        13.40 o                         
   7  14   3         68.03         64.15         4.02 o                         
   8  14   3         25.31         19.61         3.47 o                         
  -8  15   3          5.92          6.23         2.45 o                         
  -7  15   3         27.16         18.47         1.89 o                         
  -6  15   3        108.27        100.52         4.78 o                         
  -5  15   3         74.89         73.55         3.86 o                         
  -4  15   3          3.01         -0.78         1.32 o                         
  -3  15   3         50.10         50.21         2.54 o                         
  -2  15   3          6.86          2.93         2.52 o                         
  -1  15   3        145.79        169.62         5.01 o                         
   0  15   3         19.60         32.45         2.09 o                         
   1  15   3        457.53        463.62        13.08 o                         
   2  15   3         42.47         43.07         2.33 o                         
   3  15   3          6.50          8.51         2.02 o                         
   4  15   3          6.32          6.49         1.79 o                         
   5  15   3          5.76          4.69         2.02 o                         
   6  15   3         15.16         13.48         2.67 o                         
   7  15   3         35.34         32.41         2.88 o                         
  -8  16   3         39.08         48.40         4.59 o                         
  -7  16   3         37.23         38.03         2.47 o                         
  -6  16   3         44.54         41.35         2.66 o                         
  -5  16   3          5.99          8.35         2.66 o                         
  -4  16   3          0.02         -2.01         1.34 o                         
  -3  16   3          4.13          0.68         1.36 o                         
  -2  16   3         38.75         43.91         2.59 o                         
  -1  16   3         19.34         15.35         1.44 o                         
   0  16   3        115.78        120.77         4.28 o                         
   1  16   3          1.09         -1.19         1.30 o                         
   2  16   3          0.05          1.10         1.44 o                         
   3  16   3         86.81         91.60         3.94 o                         
   4  16   3         53.29         51.03         3.50 o                         
   5  16   3          2.33         -1.04         1.82 o                         
   6  16   3          2.12          0.39         1.91 o                         
   7  16   3         12.01         12.97         4.69 o                         
  -7  17   3          0.06          0.58         2.93 o                         
  -6  17   3         16.12         15.51         1.83 o                         
  -5  17   3          0.82          2.21         2.49 o                         
  -4  17   3          4.51          3.33         3.61 o                         
  -3  17   3         56.59         58.45         3.74 o                         
  -2  17   3         23.07         27.92         2.06 o                         
  -1  17   3         89.68         82.25         3.50 o                         
   0  17   3        138.20        140.79         5.57 o                         
   1  17   3          2.31          1.77         1.44 o                         
   2  17   3         26.39         26.96         2.10 o                         
   3  17   3          1.58          3.16         2.25 o                         
   4  17   3          5.29          2.17         1.88 o                         
   5  17   3          2.24         -2.79         1.86 o                         
   6  17   3         14.58         19.73         2.84 o                         
  -6  18   3         18.98          9.30         5.33 o                         
  -5  18   3          0.48         -1.63         2.68 o                         
  -4  18   3          3.46          4.20         3.08 o                         
  -3  18   3          0.57          3.28         2.63 o                         
  -2  18   3          3.00          4.26         1.97 o                         
  -1  18   3         16.92         17.10         1.79 o                         
   0  18   3          0.03         -0.24         2.25 o                         
   1  18   3         29.24         29.15         2.34 o                         
   2  18   3          0.10         -0.97         1.65 o                         
   3  18   3         50.59         56.30         3.77 o                         
   4  18   3         42.14         33.38         3.06 o                         
   5  18   3          7.84          3.03         2.23 o                         
   6  18   3         58.08         49.62         4.71 o                         
  -6  19   3          0.24          1.57         5.61 o                         
  -5  19   3          9.10          9.27         3.30 o                         
  -4  19   3          7.92          6.98         2.93 o                         
  -3  19   3         21.81         37.21         3.85 o                         
  -2  19   3         77.51         92.61         6.91 o                         
  -1  19   3        169.43        187.36         7.11 o                         
   0  19   3         43.43         48.92         4.28 o                         
   1  19   3          0.95          1.55         3.14 o                         
   2  19   3         29.13         32.30         3.51 o                         
   3  19   3         13.86         11.08         2.58 o                         
   4  19   3         13.24          6.26         3.12 o                         
   5  19   3          0.39         -1.72         3.27 o                         
  -5  20   3          0.53         -1.49         3.57 o                         
  -4  20   3          0.73         -4.90         3.27 o                         
  -3  20   3          0.26         -0.81         3.25 o                         
  -2  20   3          1.66         -1.67         2.86 o                         
  -1  20   3          4.23          6.19         2.77 o                         
   0  20   3          0.69          0.15         5.34 o                         
   1  20   3         46.59         49.17         6.50 o                         
   2  20   3          0.00          0.57         2.90 o                         
   3  20   3          0.01         -3.96         3.07 o                         
   4  20   3          0.72         -2.22         3.62 o                         
  -3  21   3          1.98          6.97         3.45 o                         
  -2  21   3         23.11         10.62         3.48 o                         
  -1  21   3         26.87         28.38         5.72 o                         
   0  21   3          8.18         16.36         6.01 o                         
   1  21   3         29.02         30.79         3.89 o                         
   2  21   3         27.20         13.01         9.69 o                         
 -11   0   4         28.42         39.04         8.60 o                         
 -10   0   4        112.46        115.96         9.89 o                         
  -9   0   4         77.43         57.11         5.02 o                         
  -8   0   4        814.23        803.40        56.70 o                         
  -7   0   4          4.27          2.50         1.37 o                         
  -6   0   4        136.45        164.58         8.66 o                         
  -5   0   4        498.66        533.08        17.14 o                         
  -4   0   4        409.00        411.07        17.21 o                         
  -3   0   4       1918.77       1842.20        65.50 o                         
  -2   0   4       5293.76       5421.08       396.81 o                         
  -1   0   4       2809.95       2026.11       102.11 o                         
   0   0   4      22314.13      25514.59      1289.84 o                         
   2   0   4        103.92         84.22         4.98 o                         
   3   0   4        595.15        607.21        25.14 o                         
   4   0   4        424.18        479.72        24.92 o                         
   5   0   4        295.78        295.91        28.95 o                         
   6   0   4        230.67        268.07        21.95 o                         
   7   0   4          8.62         13.65         4.01 o                         
   8   0   4         86.09         74.99         6.95 o                         
   9   0   4         37.35         33.25         4.97 o                         
  10   0   4         16.86         20.20         4.64 o                         
 -11   1   4         19.16         16.90         2.01 o                         
 -10   1   4         21.73         18.79         1.91 o                         
  -9   1   4         36.73         35.50         2.27 o                         
  -8   1   4        232.34        241.44        12.07 o                         
  -7   1   4        189.63        171.49         6.63 o                         
  -6   1   4         25.26         44.26         1.58 o                         
  -5   1   4        796.58        779.72        19.68 o                         
  -4   1   4          1.46          1.20         0.55 o                         
  -3   1   4        501.26        535.19        16.42 o                         
  -2   1   4          0.58          0.60         0.43 o                         
  -1   1   4       7152.14       6061.32       368.58 o                         
   0   1   4        500.53        449.23        18.74 o                         
   1   1   4        911.68        824.76        34.15 o                         
   2   1   4       1970.91       1904.39        78.30 o                         
   3   1   4       2032.34       2033.35        54.51 o                         
   4   1   4        221.35        201.05         6.80 o                         
   5   1   4        183.12        219.56        12.80 o                         
   6   1   4          2.41          0.44         1.68 o                         
   7   1   4          1.22         -1.59         2.02 o                         
   8   1   4        413.81        457.32        20.35 o                         
   9   1   4          0.41         -3.84         2.66 o                         
  10   1   4         21.33         22.79         3.23 o                         
 -11   2   4          1.82          1.99         1.70 o                         
 -10   2   4          0.03          3.55         1.35 o                         
  -9   2   4         27.38         28.67         2.11 o                         
  -8   2   4         49.09         56.24         3.41 o                         
  -7   2   4          2.75          2.24         1.06 o                         
  -6   2   4        517.51        512.65        13.98 o                         
  -5   2   4       1539.48       1545.18        47.17 o                         
  -4   2   4        952.55        919.55        23.15 o                         
  -3   2   4        418.35        396.50        10.09 o                         
  -2   2   4         35.45         38.74         1.39 o                         
  -1   2   4        746.89        757.68        27.15 o                         
   0   2   4        867.08        842.85        34.92 o                         
   1   2   4        147.94        145.35         5.56 o                         
   2   2   4       2368.49       2315.17        73.34 o                         
   3   2   4        305.94        332.99        10.93 o                         
   4   2   4          5.17          7.53         1.00 o                         
   5   2   4         47.72         42.86         2.02 o                         
   6   2   4          9.06          8.29         1.90 o                         
   7   2   4          1.68          3.49         2.08 o                         
   8   2   4         80.39         72.28         4.76 o                         
   9   2   4          4.40          0.93         2.80 o                         
  10   2   4          3.30         -2.89         2.64 o                         
 -11   3   4          0.32          0.98         1.96 o                         
 -10   3   4          0.66         -0.60         1.51 o                         
  -9   3   4        135.36        136.84         5.32 o                         
  -8   3   4         33.33         32.42         2.16 o                         
  -7   3   4        134.85        132.77         4.45 o                         
  -6   3   4          0.02          0.29         0.81 o                         
  -5   3   4        191.75        194.99         6.63 o                         
  -4   3   4       3466.67       3314.28        95.72 o                         
  -3   3   4       1485.76       1562.88        41.91 o                         
  -2   3   4         22.09         21.23         0.95 o                         
  -1   3   4        907.75        963.90        30.70 o                         
   0   3   4       5489.60       5285.29       265.55 o                         
   1   3   4       2377.23       2187.88        69.32 o                         
   2   3   4        835.49        833.55        26.66 o                         
   3   3   4        595.30        615.22        19.81 o                         
   4   3   4        456.26        472.04        15.38 o                         
   5   3   4        389.03        401.76        14.77 o                         
   6   3   4          7.41          7.68         1.01 o                         
   7   3   4        292.24        299.78        11.76 o                         
   8   3   4         44.85         42.00         5.12 o                         
   9   3   4         64.70         62.25         4.91 o                         
  10   3   4          2.19          5.18         4.16 o                         
 -11   4   4          2.09         -1.50         1.67 o                         
 -10   4   4         20.37         21.22         2.04 o                         
  -9   4   4        149.12        126.85         5.02 o                         
  -8   4   4        302.40        287.04         8.86 o                         
  -7   4   4         57.78         51.99         2.22 o                         
  -6   4   4         56.49         61.66         2.52 o                         
  -5   4   4          6.50          5.41         0.78 o                         
  -4   4   4         87.54        105.10         3.26 o                         
  -3   4   4        681.51        725.28        23.28 o                         
  -2   4   4       1598.54       1631.66        47.31 o                         
  -1   4   4       1579.92       1333.16        38.71 o                         
   0   4   4         16.00         10.61         0.84 o                         
   1   4   4       1493.52       1500.26        47.61 o                         
   2   4   4         61.42         82.66         3.16 o                         
   3   4   4        269.66        331.88        10.93 o                         
   4   4   4       1485.38       1538.16        49.07 o                         
   5   4   4        117.92        116.77         4.57 o                         
   6   4   4         52.55         51.32         2.54 o                         
   7   4   4          5.15          5.05         3.20 o                         
   8   4   4          0.04         -3.38         2.25 o                         
   9   4   4          8.40          4.40         2.72 o                         
  10   4   4          0.35         -3.35         4.05 o                         
 -11   5   4          2.87          5.98         1.84 o                         
 -10   5   4          7.83          9.95         1.78 o                         
  -9   5   4         14.79         20.33         1.79 o                         
  -8   5   4        387.18        380.58        11.54 o                         
  -7   5   4         24.10         24.62         1.52 o                         
  -6   5   4         83.96         80.15         3.29 o                         
  -5   5   4        388.22        396.51        11.84 o                         
  -4   5   4        132.99        156.41         4.58 o                         
  -3   5   4         29.29         41.16         2.11 o                         
  -2   5   4       1063.62       1046.44        30.54 o                         
  -1   5   4        888.05        911.37        26.50 o                         
   0   5   4       1188.05       1155.71        33.58 o                         
   1   5   4       1099.68       1195.58        42.67 o                         
   2   5   4       1564.11       1588.45        54.29 o                         
   3   5   4       1037.76       1040.96        30.43 o                         
   4   5   4        275.19        297.63         9.96 o                         
   5   5   4        656.21        762.78        24.66 o                         
   6   5   4         48.26         44.15         2.55 o                         
   7   5   4         61.36         41.48         2.56 o                         
   8   5   4          0.33         -3.11         2.27 o                         
   9   5   4         23.96         22.96         3.16 o                         
  10   5   4         35.15         41.55         8.11 o                         
 -11   6   4          1.15          0.12         1.70 o                         
 -10   6   4         30.49         35.52         2.77 o                         
  -9   6   4         34.65         32.65         2.00 o                         
  -8   6   4        979.55       1006.60        27.35 o                         
  -7   6   4        311.15        299.48         8.56 o                         
  -6   6   4          0.46          0.40         0.97 o                         
  -5   6   4        708.25        795.19        21.68 o                         
  -4   6   4        182.66        208.90         6.49 o                         
  -3   6   4        108.05        105.81         3.53 o                         
  -2   6   4       1419.97       1368.41        39.79 o                         
  -1   6   4        161.13        140.51         3.80 o                         
   0   6   4       1238.79       1084.31        29.15 o                         
   1   6   4        535.94        531.31        18.11 o                         
   2   6   4       1094.90       1184.39        47.09 o                         
   3   6   4        300.01        273.38         8.38 o                         
   4   6   4          0.86          1.56         0.98 o                         
   5   6   4         16.16         16.93         1.41 o                         
   6   6   4         18.30         14.16         1.57 o                         
   7   6   4        144.77        132.31         4.92 o                         
   8   6   4          6.55          5.69         1.78 o                         
   9   6   4         29.87         39.63         3.52 o                         
  10   6   4         26.09         28.74         6.19 o                         
 -11   7   4          0.02          0.88         4.11 o                         
 -10   7   4          1.05         -0.16         1.63 o                         
  -9   7   4         48.16         41.33         4.20 o                         
  -8   7   4         16.64         16.37         1.48 o                         
  -7   7   4         17.68         11.67         1.21 o                         
  -6   7   4         42.32         39.44         1.81 o                         
  -5   7   4         91.89         80.36         2.74 o                         
  -4   7   4         22.00         27.57         1.58 o                         
  -3   7   4        528.70        503.68        14.94 o                         
  -2   7   4        427.31        468.15        11.96 o                         
  -1   7   4       3294.55       3132.22       113.57 o                         
   0   7   4        680.90        644.37        18.92 o                         
   1   7   4       1269.30       1298.73        34.97 o                         
   2   7   4        855.55        926.06        43.01 o                         
   3   7   4        426.91        399.26        12.01 o                         
   4   7   4         78.62         81.46         3.28 o                         
   5   7   4         76.82         66.63         3.66 o                         
   6   7   4        182.90        175.89         7.91 o                         
   7   7   4        193.78        180.35         6.31 o                         
   8   7   4          1.65          1.22         1.61 o                         
   9   7   4          1.75          6.50         2.82 o                         
  10   7   4         40.85         48.68         7.60 o                         
 -11   8   4          0.01         -4.20         2.80 o                         
 -10   8   4          3.58          2.14         1.35 o                         
  -9   8   4          8.21          6.17         1.43 o                         
  -8   8   4         61.20         57.94         2.66 o                         
  -7   8   4        520.88        547.49        15.18 o                         
  -6   8   4         20.90         18.30         1.23 o                         
  -5   8   4        270.13        316.40         8.30 o                         
  -4   8   4        546.25        623.92        23.32 o                         
  -3   8   4          5.45          7.66         1.27 o                         
  -2   8   4        891.91        926.33        23.36 o                         
  -1   8   4        204.14        163.42         4.71 o                         
   0   8   4          8.06          8.99         1.04 o                         
   1   8   4          9.15          6.98         0.97 o                         
   2   8   4         63.89         63.69         2.87 o                         
   3   8   4          2.32          4.73         1.14 o                         
   4   8   4        202.70        182.77         5.98 o                         
   5   8   4         51.28         43.68         2.36 o                         
   6   8   4        379.58        400.91        12.32 o                         
   7   8   4         21.24         18.55         2.01 o                         
   8   8   4         11.57         13.05         2.03 o                         
   9   8   4          1.39         -0.35         1.80 o                         
 -10   9   4          2.66          1.12         1.51 o                         
  -9   9   4         34.57         39.00         2.52 o                         
  -8   9   4         43.97         45.99         2.45 o                         
  -7   9   4          3.07         -0.83         1.30 o                         
  -6   9   4         50.08         55.78         2.07 o                         
  -5   9   4        240.15        247.70         7.88 o                         
  -4   9   4          3.80          0.72         1.01 o                         
  -3   9   4        204.53        230.48         6.58 o                         
  -2   9   4         12.76         10.42         0.98 o                         
  -1   9   4       1485.89       1516.22        41.45 o                         
   0   9   4        968.31        855.27        23.17 o                         
   1   9   4         11.84         16.81         1.26 o                         
   2   9   4          2.61          1.30         0.87 o                         
   3   9   4          1.21         -1.65         1.10 o                         
   4   9   4         39.76         46.33         2.87 o                         
   5   9   4        191.42        174.15         6.37 o                         
   6   9   4         99.18         92.56         3.92 o                         
   7   9   4         89.62         94.21         4.61 o                         
   8   9   4         11.18         15.43         2.19 o                         
   9   9   4          3.85          5.83         3.96 o                         
 -10  10   4          1.48         -0.90         1.53 o                         
  -9  10   4         20.60         12.89         1.64 o                         
  -8  10   4         55.20         49.93         3.97 o                         
  -7  10   4        179.63        170.97         5.08 o                         
  -6  10   4        113.19        111.93         3.44 o                         
  -5  10   4        196.06        182.53         6.11 o                         
  -4  10   4         18.33         17.72         1.48 o                         
  -3  10   4         90.20        101.50         3.50 o                         
  -2  10   4        778.61        821.91        20.82 o                         
  -1  10   4        259.61        266.46         7.50 o                         
   0  10   4        335.31        364.29        10.15 o                         
   1  10   4        318.44        356.38        11.83 o                         
   2  10   4         56.97         58.74         2.40 o                         
   3  10   4         15.09         15.29         1.37 o                         
   4  10   4         65.30         58.12         3.05 o                         
   5  10   4          8.64          8.19         1.61 o                         
   6  10   4          5.24          4.19         1.72 o                         
   7  10   4        141.67        145.81         6.75 o                         
   8  10   4          4.97          7.36         2.25 o                         
   9  10   4          0.45          3.66         4.88 o                         
 -10  11   4          0.69         -2.26         1.51 o                         
  -9  11   4          0.22          0.33         1.42 o                         
  -8  11   4         11.11         12.88         1.22 o                         
  -7  11   4          0.01          1.53         1.45 o                         
  -6  11   4         31.05         43.12         2.46 o                         
  -5  11   4        362.95        326.93        10.20 o                         
  -4  11   4        280.64        259.21         8.10 o                         
  -3  11   4         92.05         80.24         2.85 o                         
  -2  11   4         61.24         63.67         2.18 o                         
  -1  11   4       1449.99       1378.96        34.83 o                         
   0  11   4        552.15        562.51        16.69 o                         
   1  11   4        104.45         92.83         4.54 o                         
   2  11   4         84.57         86.78         3.16 o                         
   3  11   4        333.48        366.89        10.40 o                         
   4  11   4        110.75        119.37         4.64 o                         
   5  11   4         21.22         23.96         2.37 o                         
   6  11   4         62.61         51.46         3.57 o                         
   7  11   4         17.34         12.64         2.53 o                         
   8  11   4         44.21         42.19         4.50 o                         
   9  11   4          6.25          6.02         3.58 o                         
 -10  12   4          0.01         -3.47         2.31 o                         
  -9  12   4         14.57         11.86         1.10 o                         
  -8  12   4          1.20          5.47         1.66 o                         
  -7  12   4         29.42         15.92         2.93 o                         
  -6  12   4        135.47        118.81         5.15 o                         
  -5  12   4         45.85         54.76         2.88 o                         
  -4  12   4         21.93         21.46         1.36 o                         
  -3  12   4         51.04         48.97         2.16 o                         
  -2  12   4          3.62          1.20         0.77 o                         
  -1  12   4         20.36         20.74         1.34 o                         
   0  12   4        449.25        460.88        15.18 o                         
   1  12   4        365.72        379.63        12.68 o                         
   2  12   4          0.51         -0.53         1.11 o                         
   3  12   4         92.98         75.31         3.13 o                         
   4  12   4        106.70         96.61         3.77 o                         
   5  12   4        273.53        267.51         8.73 o                         
   6  12   4          0.07          0.60         2.22 o                         
   7  12   4         20.81         16.67         2.83 o                         
   8  12   4          7.54         10.89         3.42 o                         
  -9  13   4          0.45         -1.97         2.02 o                         
  -8  13   4         17.61         23.03         2.86 o                         
  -7  13   4          0.29          3.16         2.02 o                         
  -6  13   4          2.18         -0.42         2.08 o                         
  -5  13   4         48.69         48.96         3.33 o                         
  -4  13   4          0.37         -1.24         0.82 o                         
  -3  13   4        198.19        198.48         6.04 o                         
  -2  13   4        227.36        217.82         6.00 o                         
  -1  13   4        191.23        196.82         5.85 o                         
   0  13   4         72.71         61.33         2.76 o                         
   1  13   4         76.29         64.91         2.91 o                         
   2  13   4         71.77         75.12         3.17 o                         
   3  13   4        298.36        317.11         9.26 o                         
   4  13   4          7.59          9.31         1.58 o                         
   5  13   4         28.16         30.86         2.53 o                         
   6  13   4         86.14         93.27         5.66 o                         
   7  13   4         20.61         19.29         2.99 o                         
   8  13   4          0.15          0.77         3.76 o                         
  -9  14   4          0.00         -1.02         3.55 o                         
  -8  14   4          7.43         11.98         2.54 o                         
  -7  14   4         22.66         19.10         2.98 o                         
  -6  14   4         19.42         18.28         2.39 o                         
  -5  14   4         32.09         31.52         3.35 o                         
  -4  14   4         40.83         33.95         1.85 o                         
  -3  14   4        677.78        662.81        18.34 o                         
  -2  14   4         98.19         93.16         3.34 o                         
  -1  14   4         82.80         67.39         4.78 o                         
   0  14   4         30.69         36.41         2.13 o                         
   1  14   4         50.62         50.16         2.49 o                         
   2  14   4        398.55        359.12        10.33 o                         
   3  14   4        218.02        203.49         6.41 o                         
   4  14   4        233.89        213.82         7.21 o                         
   5  14   4         85.60         73.92         4.50 o                         
   6  14   4         35.38         36.54         3.05 o                         
   7  14   4          0.22          5.62         3.27 o                         
   8  14   4         23.19          8.10         7.00 o                         
  -8  15   4         15.22         15.85         2.97 o                         
  -7  15   4         10.57          5.40         2.24 o                         
  -6  15   4         21.77         24.47         3.00 o                         
  -5  15   4         44.65         41.32         2.68 o                         
  -4  15   4         83.21         76.89         3.70 o                         
  -3  15   4        158.97        138.87         5.02 o                         
  -2  15   4        952.72        874.23        23.89 o                         
  -1  15   4        104.44         97.14         3.57 o                         
   0  15   4          8.07         10.92         1.46 o                         
   1  15   4        182.30        190.51         6.02 o                         
   2  15   4          3.69         -0.60         1.39 o                         
   3  15   4        149.92        166.24         6.43 o                         
   4  15   4          0.01          1.29         1.93 o                         
   5  15   4         52.47         58.76         4.38 o                         
   6  15   4         38.37         34.47         3.09 o                         
   7  15   4          1.23          3.16         4.37 o                         
  -8  16   4         46.13         42.50         4.15 o                         
  -7  16   4         30.35         44.11         5.61 o                         
  -6  16   4         19.90         17.69         3.02 o                         
  -5  16   4          8.38          7.76         1.28 o                         
  -4  16   4          6.72          9.69         2.60 o                         
  -3  16   4         16.78         19.70         2.03 o                         
  -2  16   4         25.67         35.24         2.78 o                         
  -1  16   4        101.14         86.00         3.23 o                         
   0  16   4        419.90        401.01        11.50 o                         
   1  16   4         36.83         42.62         2.65 o                         
   2  16   4          2.17         -1.06         1.48 o                         
   3  16   4         72.87         82.26         4.75 o                         
   4  16   4         21.46         32.69         2.88 o                         
   5  16   4        125.11        127.40         6.32 o                         
   6  16   4         13.28         11.97         3.43 o                         
   7  16   4          0.16         -4.24         4.90 o                         
  -7  17   4          3.26          2.18         3.46 o                         
  -6  17   4         16.23         18.53         3.28 o                         
  -5  17   4          1.25          0.49         1.85 o                         
  -4  17   4          4.18          3.01         2.35 o                         
  -3  17   4         20.70         20.26         2.74 o                         
  -2  17   4          0.75          2.04         1.73 o                         
  -1  17   4          2.15          2.26         1.49 o                         
   0  17   4          0.01         -1.26         1.84 o                         
   1  17   4         19.18         21.77         2.59 o                         
   2  17   4          3.04          8.21         1.76 o                         
   3  17   4          3.06          2.45         1.81 o                         
   4  17   4          0.18          3.08         1.96 o                         
   5  17   4         11.32          6.05         1.99 o                         
   6  17   4          6.25          4.90         3.60 o                         
  -6  18   4          1.55         -0.74         3.02 o                         
  -5  18   4          0.30          3.08         3.94 o                         
  -4  18   4         11.01          7.23         2.86 o                         
  -3  18   4        109.36        114.69         7.04 o                         
  -2  18   4          9.63         11.88         2.65 o                         
  -1  18   4         83.39         88.22         5.35 o                         
   0  18   4         41.85         41.23         3.09 o                         
   1  18   4          1.71          1.33         2.07 o                         
   2  18   4         57.34         72.01         3.86 o                         
   3  18   4          9.02          2.34         2.08 o                         
   4  18   4         52.49         52.40         3.59 o                         
   5  18   4          0.46          0.53         3.05 o                         
  -6  19   4          1.82          0.48         3.87 o                         
  -5  19   4          6.42         11.09         3.38 o                         
  -4  19   4          0.00          0.25         3.70 o                         
  -3  19   4         17.06         16.81         4.10 o                         
  -2  19   4         71.51         70.36         4.93 o                         
  -1  19   4          5.77          6.17         2.04 o                         
   0  19   4         61.92         75.14         4.73 o                         
   1  19   4         17.90         10.81         3.20 o                         
   2  19   4          8.93          9.74         3.05 o                         
   3  19   4         43.44         47.56         4.63 o                         
   4  19   4          4.75         10.56         3.43 o                         
  -4  20   4         19.06         22.55         3.96 o                         
  -3  20   4         12.72          6.22         3.25 o                         
  -2  20   4         27.48         28.84         3.21 o                         
  -1  20   4          0.46          2.48         2.58 o                         
   0  20   4         10.47         21.91         2.77 o                         
   1  20   4         30.59         26.54         3.73 o                         
   2  20   4         13.05         20.16         3.50 o                         
   3  20   4         93.99        127.79        11.06 o                         
  -3  21   4          3.58          0.69         3.40 o                         
  -2  21   4          3.50          3.80         5.16 o                         
  -1  21   4         31.90         29.20         4.86 o                         
   0  21   4         15.74         12.23         3.25 o                         
   1  21   4         10.19         11.50         3.38 o                         
   2  21   4          1.34          4.10         7.68 o                         
 -11   1   5          0.00         -0.23         1.86 o                         
 -10   1   5         49.16         48.52         2.82 o                         
  -9   1   5         43.57         31.33         2.05 o                         
  -8   1   5          0.75          0.61         1.40 o                         
  -7   1   5          0.33          1.49         1.07 o                         
  -6   1   5          0.49          0.76         0.75 o                         
  -5   1   5        776.46        896.38        20.25 o                         
  -4   1   5       1000.65       1026.00        25.94 o                         
  -3   1   5        597.08        612.91        16.60 o                         
  -2   1   5         38.91         28.46         1.28 o                         
  -1   1   5       1445.31       1368.28        48.94 o                         
   0   1   5       1895.73       1846.71        65.87 o                         
   1   1   5       2938.46       2924.37       103.76 o                         
   2   1   5         39.32         40.49         3.54 o                         
   3   1   5          9.68          8.21         1.08 o                         
   4   1   5         46.92         55.05         4.71 o                         
   5   1   5        108.74        123.83         5.62 o                         
   6   1   5         18.48         27.43         2.63 o                         
   7   1   5        468.19        476.82        24.54 o                         
   8   1   5        146.02        152.84         7.55 o                         
   9   1   5         79.88         85.14         6.24 o                         
  10   1   5          0.31          3.31         4.27 o                         
 -11   2   5          2.39          5.01         1.95 o                         
 -10   2   5         44.67         46.50         2.85 o                         
  -9   2   5         17.32         15.59         1.70 o                         
  -8   2   5       1468.39       1425.07        60.25 o                         
  -7   2   5        230.70        201.98         6.78 o                         
  -6   2   5          5.63         10.77         0.85 o                         
  -5   2   5          2.72          7.53         0.71 o                         
  -4   2   5       1271.42       1403.01        35.30 o                         
  -3   2   5         26.23         14.92         0.98 o                         
  -2   2   5        908.01        814.17        21.99 o                         
  -1   2   5       2173.55       2094.92        78.98 o                         
   0   2   5       1105.87       1209.37        43.20 o                         
   1   2   5       2611.77       2485.70        88.36 o                         
   2   2   5       2320.85       2318.78        77.60 o                         
   3   2   5         88.97         83.96         3.74 o                         
   4   2   5        672.78        707.08        22.82 o                         
   5   2   5        223.45        210.21         9.43 o                         
   6   2   5         22.39         19.66         2.83 o                         
   7   2   5         74.15         80.35         5.05 o                         
   8   2   5        433.66        423.55        16.49 o                         
   9   2   5          0.02         -1.30         3.04 o                         
  10   2   5         69.38         94.00         9.47 o                         
 -11   3   5          0.64          1.17         1.76 o                         
 -10   3   5        100.06        104.08         4.46 o                         
  -9   3   5          4.38          4.58         1.51 o                         
  -8   3   5          1.95          5.82         0.93 o                         
  -7   3   5         67.07         77.93         2.78 o                         
  -6   3   5          9.78          8.73         0.82 o                         
  -5   3   5        223.78        210.41         5.59 o                         
  -4   3   5       1691.62       1874.19        51.49 o                         
  -3   3   5        329.63        300.03         8.31 o                         
  -2   3   5         38.16         28.10         1.33 o                         
  -1   3   5         86.92        100.74         3.67 o                         
   0   3   5        523.01        508.54        18.42 o                         
   1   3   5         13.99          2.66         0.89 o                         
   2   3   5       1402.48       1418.91        50.63 o                         
   3   3   5        936.61        900.61        32.40 o                         
   4   3   5         63.56         80.84         4.20 o                         
   5   3   5        544.54        556.80        18.18 o                         
   6   3   5        112.88        112.14         4.12 o                         
   7   3   5       1312.06       1327.10        47.98 o                         
   8   3   5        182.22        183.94         8.55 o                         
   9   3   5          1.21          1.84         3.06 o                         
  10   3   5          4.30          2.67         5.69 o                         
 -11   4   5          0.04          1.10         4.20 o                         
 -10   4   5         15.00         17.17         1.97 o                         
  -9   4   5          0.07          0.03         1.35 o                         
  -8   4   5        614.31        651.81        19.52 o                         
  -7   4   5        249.41        215.06         6.29 o                         
  -6   4   5       1179.77       1268.81        34.22 o                         
  -5   4   5        132.27        175.89         5.14 o                         
  -4   4   5        395.12        398.99        11.82 o                         
  -3   4   5        121.98        108.16         3.26 o                         
  -2   4   5          0.52          4.40         1.27 o                         
  -1   4   5        451.77        463.19        15.00 o                         
   0   4   5       1412.27       1482.13        52.88 o                         
   1   4   5        297.30        260.04         9.69 o                         
   2   4   5       1243.05       1128.74        37.56 o                         
   3   4   5         40.51         40.35         2.55 o                         
   4   4   5        605.04        665.62        21.57 o                         
   5   4   5          0.26          0.38         1.20 o                         
   6   4   5        199.16        226.02         7.93 o                         
   7   4   5         75.48         67.15         5.15 o                         
   8   4   5        112.30        120.65         6.58 o                         
   9   4   5         37.62         43.13         4.20 o                         
  10   4   5          5.93         -1.65         9.65 o                         
 -11   5   5          1.84          6.57         1.83 o                         
 -10   5   5         18.33         15.79         1.94 o                         
  -9   5   5         15.99         18.67         1.52 o                         
  -8   5   5          0.10         -1.61         1.07 o                         
  -7   5   5         45.04         40.29         1.97 o                         
  -6   5   5         18.09         22.47         1.27 o                         
  -5   5   5        904.27        924.67        25.09 o                         
  -4   5   5          8.19         12.05         1.08 o                         
  -3   5   5        113.42         85.99         4.08 o                         
  -2   5   5         80.90         88.44         2.74 o                         
  -1   5   5         98.57        104.61         3.78 o                         
   0   5   5       2501.59       2627.10        83.21 o                         
   1   5   5        752.00        789.17        25.30 o                         
   2   5   5          5.37         -0.20         0.91 o                         
   3   5   5         83.67         85.28         3.97 o                         
   4   5   5       1530.47       1563.31        50.10 o                         
   5   5   5         59.22         65.67         3.25 o                         
   6   5   5         53.26         49.51         2.90 o                         
   7   5   5         41.11         40.18         2.55 o                         
   8   5   5         17.95         23.73         3.12 o                         
   9   5   5         50.70         49.92         4.17 o                         
  10   5   5          9.31         11.57         6.32 o                         
 -11   6   5          0.26         -2.19         2.28 o                         
 -10   6   5         84.35         94.75         4.93 o                         
  -9   6   5         13.09         12.23         1.37 o                         
  -8   6   5          6.64          9.63         1.30 o                         
  -7   6   5        307.46        297.92        10.13 o                         
  -6   6   5          8.23         11.01         0.96 o                         
  -5   6   5         43.70         44.18         2.45 o                         
  -4   6   5        839.98        876.42        30.91 o                         
  -3   6   5        642.65        696.08        20.55 o                         
  -2   6   5        627.44        626.46        18.43 o                         
  -1   6   5        519.97        494.91        14.64 o                         
   0   6   5        846.47        905.81        26.43 o                         
   1   6   5        116.76        107.42         4.02 o                         
   2   6   5        569.06        584.48        18.97 o                         
   3   6   5         15.67         19.32         2.16 o                         
   4   6   5        432.99        467.38        15.44 o                         
   5   6   5        258.21        281.25        10.89 o                         
   6   6   5         12.32          9.90         1.68 o                         
   7   6   5          0.29         -1.41         1.46 o                         
   8   6   5         50.11         49.57         3.50 o                         
   9   6   5         10.51         12.44         3.32 o                         
  10   6   5          0.39         13.62         6.15 o                         
 -11   7   5         27.27         18.60         2.30 o                         
 -10   7   5         70.99         66.58         3.05 o                         
  -9   7   5         12.02          5.43         1.73 o                         
  -8   7   5         51.92         53.27         2.53 o                         
  -7   7   5        136.64        126.36         4.15 o                         
  -6   7   5          1.69          0.51         1.09 o                         
  -5   7   5        384.66        380.73        11.56 o                         
  -4   7   5        565.42        610.43        18.03 o                         
  -3   7   5         73.57         60.42         3.82 o                         
  -2   7   5         64.74         64.92         2.24 o                         
  -1   7   5         66.89         72.93         3.60 o                         
   0   7   5       1293.93       1230.78        40.08 o                         
   1   7   5        282.97        251.30         9.13 o                         
   2   7   5         28.19         20.03         1.83 o                         
   3   7   5         26.49         27.96         1.82 o                         
   4   7   5          0.12         -1.84         1.23 o                         
   5   7   5        214.34        222.21         7.97 o                         
   6   7   5         53.71         52.88         3.18 o                         
   7   7   5        131.17        139.39         5.75 o                         
   8   7   5         19.84         25.27         2.08 o                         
   9   7   5          9.99         17.44         3.17 o                         
 -11   8   5          4.62         -0.31         1.83 o                         
 -10   8   5         20.46         21.69         1.72 o                         
  -9   8   5         47.42         42.19         2.43 o                         
  -8   8   5        218.42        229.40         9.09 o                         
  -7   8   5         12.01         11.18         1.26 o                         
  -6   8   5         72.78         67.60         3.01 o                         
  -5   8   5         69.86         67.63         2.92 o                         
  -4   8   5         38.13         40.89         2.07 o                         
  -3   8   5        280.85        288.12         8.81 o                         
  -2   8   5        100.01         99.57         3.70 o                         
  -1   8   5        264.59        290.02         9.39 o                         
   0   8   5        541.28        547.05        16.19 o                         
   1   8   5          5.97          2.79         0.91 o                         
   2   8   5          0.72         -0.72         1.17 o                         
   3   8   5          0.01         -1.28         1.09 o                         
   4   8   5         98.65         90.24         3.62 o                         
   5   8   5          9.11         10.42         1.75 o                         
   6   8   5          2.89         -0.23         1.68 o                         
   7   8   5         17.99          8.06         1.94 o                         
   8   8   5         70.28         61.79         3.83 o                         
   9   8   5          4.64          7.41         5.69 o                         
 -10   9   5         13.96         11.61         1.66 o                         
  -9   9   5          0.29          1.38         1.48 o                         
  -8   9   5         42.43         37.35         2.08 o                         
  -7   9   5        108.77        117.11         4.57 o                         
  -6   9   5         42.26         34.69         2.18 o                         
  -5   9   5         88.13         85.16         3.47 o                         
  -4   9   5         41.78         49.27         2.37 o                         
  -3   9   5       1105.24       1062.63        31.17 o                         
  -2   9   5        436.53        445.04        11.43 o                         
  -1   9   5        874.63        901.14        28.95 o                         
   0   9   5        965.78        934.49        26.49 o                         
   1   9   5       1291.76       1358.90        40.28 o                         
   2   9   5         41.67         35.25         2.11 o                         
   3   9   5        241.15        210.20         6.82 o                         
   4   9   5          7.16         -0.82         1.35 o                         
   5   9   5         53.03         49.82         2.78 o                         
   6   9   5        118.55        118.99         5.27 o                         
   7   9   5          1.44         -3.09         2.06 o                         
   8   9   5          2.48          3.60         2.14 o                         
   9   9   5          3.40          3.99         2.68 o                         
 -10  10   5         23.82         25.64         2.59 o                         
  -9  10   5         18.10         17.93         2.35 o                         
  -8  10   5        103.34        103.17         4.88 o                         
  -7  10   5          0.35         -1.77         1.42 o                         
  -6  10   5         18.90         15.44         1.67 o                         
  -5  10   5        184.98        177.06         5.95 o                         
  -4  10   5        288.43        264.66         9.19 o                         
  -3  10   5        218.95        231.21         7.29 o                         
  -2  10   5         78.13         81.19         2.56 o                         
  -1  10   5        340.97        355.52         9.27 o                         
   0  10   5       1284.71       1355.52        36.59 o                         
   1  10   5         41.16         41.76         1.89 o                         
   2  10   5         33.47         22.23         1.57 o                         
   3  10   5        235.25        226.42         7.31 o                         
   4  10   5        221.87        200.37         7.20 o                         
   5  10   5         98.18         95.48         4.71 o                         
   6  10   5         59.13         60.44         3.88 o                         
   7  10   5         32.68         39.43         3.52 o                         
   8  10   5          0.31         -2.59         2.18 o                         
   9  10   5         20.50         20.48         3.93 o                         
 -10  11   5         43.68         51.84        10.53 o                         
  -9  11   5          5.28          6.83         2.05 o                         
  -8  11   5          2.89          5.32         1.96 o                         
  -7  11   5          1.14         -0.83         1.58 o                         
  -6  11   5        184.49        176.61         6.15 o                         
  -5  11   5         78.54         88.90         3.76 o                         
  -4  11   5         15.08         12.94         1.49 o                         
  -3  11   5         12.72          9.85         0.99 o                         
  -2  11   5         12.17         12.12         0.93 o                         
  -1  11   5          0.51          0.96         0.79 o                         
   0  11   5         15.02         16.77         1.26 o                         
   1  11   5          2.83          1.82         1.08 o                         
   2  11   5          7.76          9.66         1.27 o                         
   3  11   5         87.23         92.92         3.52 o                         
   4  11   5         37.83         37.23         2.42 o                         
   5  11   5         32.28         21.11         2.07 o                         
   6  11   5          4.21          4.18         2.28 o                         
   7  11   5         18.07         18.21         2.83 o                         
   8  11   5          2.70          5.65         2.43 o                         
  -9  12   5          0.66          0.64         2.85 o                         
  -8  12   5         14.54         13.18         2.13 o                         
  -7  12   5         32.35         26.98         2.45 o                         
  -6  12   5        418.23        412.47        14.08 o                         
  -5  12   5        419.13        416.16        14.34 o                         
  -4  12   5        404.25        373.70        11.93 o                         
  -3  12   5        212.75        207.59         6.18 o                         
  -2  12   5        120.01        125.56         4.04 o                         
  -1  12   5         63.90         66.46         2.42 o                         
   0  12   5         82.64         76.89         3.17 o                         
   1  12   5        393.40        381.30        11.65 o                         
   2  12   5         20.82         16.41         1.52 o                         
   3  12   5        798.18        788.55        21.69 o                         
   4  12   5        768.74        777.79        23.69 o                         
   5  12   5        200.46        210.44         8.96 o                         
   6  12   5         11.97         10.40         2.61 o                         
   7  12   5         18.49         16.49         3.00 o                         
   8  12   5          1.56          5.49         4.49 o                         
  -9  13   5          1.29         -1.66         2.17 o                         
  -8  13   5          0.93          0.92         1.97 o                         
  -7  13   5         23.16         24.77         2.58 o                         
  -6  13   5         85.44         59.93         3.61 o                         
  -5  13   5         61.63         40.31         3.44 o                         
  -4  13   5         45.30         40.10         2.45 o                         
  -3  13   5         36.69         39.85         1.96 o                         
  -2  13   5        189.98        175.32         5.01 o                         
  -1  13   5        204.51        210.27         6.27 o                         
   0  13   5         94.19         94.36         3.68 o                         
   1  13   5        104.82        118.18         4.41 o                         
   2  13   5          5.38          5.64         1.44 o                         
   3  13   5          6.94          4.06         1.58 o                         
   4  13   5        201.30        195.20         8.54 o                         
   5  13   5         85.64         89.19         4.50 o                         
   6  13   5          7.13          4.70         2.68 o                         
   7  13   5         54.91         66.49         9.03 o                         
   8  13   5         33.87         42.55         6.27 o                         
  -9  14   5          0.28         -3.74         2.49 o                         
  -8  14   5         17.12         19.81         2.75 o                         
  -7  14   5          2.26         -0.10         2.02 o                         
  -6  14   5          5.33          4.57         2.44 o                         
  -5  14   5         34.90         29.05         2.60 o                         
  -4  14   5         21.22         21.66         1.43 o                         
  -3  14   5          5.66          1.59         1.09 o                         
  -2  14   5        172.79        166.30         5.88 o                         
  -1  14   5        542.62        524.14        17.34 o                         
   0  14   5       1360.53       1407.35        41.53 o                         
   1  14   5         87.52         90.65         3.95 o                         
   2  14   5         25.50         24.32         1.90 o                         
   3  14   5        268.81        278.38         8.42 o                         
   4  14   5        175.34        154.85         6.17 o                         
   5  14   5         48.94         61.52         4.27 o                         
   6  14   5         15.19         20.50         2.61 o                         
   7  14   5          3.10          1.37        11.29 o                         
  -8  15   5         10.65          4.07         2.60 o                         
  -7  15   5         10.49         10.35         2.44 o                         
  -6  15   5         14.03          9.42         3.70 o                         
  -5  15   5         30.34         30.90         3.28 o                         
  -4  15   5        122.81        120.83         4.89 o                         
  -3  15   5         13.44         12.24         1.74 o                         
  -2  15   5         18.98         19.36         1.49 o                         
  -1  15   5         20.47         10.59         1.46 o                         
   0  15   5         70.61         69.75         4.43 o                         
   1  15   5         15.65         12.83         1.64 o                         
   2  15   5          5.63          4.45         2.23 o                         
   3  15   5         22.04         25.10         2.36 o                         
   4  15   5          0.66          2.48         2.09 o                         
   5  15   5         17.25         15.50         2.90 o                         
   6  15   5         16.72         21.27         3.86 o                         
   7  15   5         14.41          4.51         7.55 o                         
  -8  16   5         19.61         12.56         2.99 o                         
  -7  16   5         10.06          6.73         2.67 o                         
  -6  16   5         22.12         21.19         3.13 o                         
  -5  16   5         49.34         44.84         3.63 o                         
  -4  16   5         76.78         85.15         4.31 o                         
  -3  16   5         15.48         19.15         2.70 o                         
  -2  16   5         11.21          9.53         1.37 o                         
  -1  16   5          1.35          5.57         1.49 o                         
   0  16   5         54.00         39.12         2.41 o                         
   1  16   5        181.77        201.97         6.91 o                         
   2  16   5          2.71          5.32         1.97 o                         
   3  16   5         84.33         91.02         7.90 o                         
   4  16   5         57.59         61.00         6.57 o                         
   5  16   5          3.29          8.04         2.41 o                         
   6  16   5         44.79         62.41         6.55 o                         
  -7  17   5          9.56          7.78         3.22 o                         
  -6  17   5          4.83          3.70         3.14 o                         
  -5  17   5          1.23          3.15         2.69 o                         
  -4  17   5         30.54         35.33         2.67 o                         
  -3  17   5         92.39         87.08         4.64 o                         
  -2  17   5          0.66          2.34         2.48 o                         
  -1  17   5         14.51         13.32         2.94 o                         
   0  17   5         27.42         26.38         2.11 o                         
   1  17   5          5.51         13.10         4.36 o                         
   2  17   5          0.03          6.11         3.20 o                         
   3  17   5          0.89         -1.44         1.99 o                         
   4  17   5         27.93         32.22         3.38 o                         
   5  17   5         16.70         18.02         3.70 o                         
   6  17   5         35.53         36.75         5.66 o                         
  -6  18   5          0.89          4.86         3.22 o                         
  -5  18   5          0.32         -0.51         2.86 o                         
  -4  18   5         17.45         11.56         2.18 o                         
  -3  18   5          5.10         15.63         2.14 o                         
  -2  18   5         39.22         31.30         3.45 o                         
  -1  18   5         24.43         22.83         2.69 o                         
   0  18   5         24.59         23.93         2.55 o                         
   1  18   5          1.74          5.37         3.09 o                         
   2  18   5         34.22         30.93         3.42 o                         
   3  18   5          4.44          5.56         2.91 o                         
   4  18   5         23.74         27.30         3.70 o                         
   5  18   5         21.56         23.85         3.84 o                         
  -5  19   5          7.31          1.25         4.13 o                         
  -4  19   5          1.87          2.43         3.35 o                         
  -3  19   5         74.85         82.82         6.72 o                         
  -2  19   5        103.56        111.07         5.85 o                         
  -1  19   5         55.13         59.35         4.66 o                         
   0  19   5          0.79          2.30         2.20 o                         
   1  19   5          1.20          8.91         2.37 o                         
   2  19   5          2.11          5.21         3.64 o                         
   3  19   5         19.68          7.25         6.19 o                         
   4  19   5          5.59          3.82         3.45 o                         
  -4  20   5          0.03          2.57         3.29 o                         
  -3  20   5          7.75         15.93         4.27 o                         
  -2  20   5          0.35         -5.15         4.37 o                         
  -1  20   5         12.39         25.99         3.28 o                         
   0  20   5         28.78         15.73         2.64 o                         
   1  20   5          0.33          2.98         3.06 o                         
   2  20   5         16.07         21.12         3.61 o                         
   3  20   5         14.99         14.73         3.84 o                         
  -3  21   5          4.52          6.46         3.63 o                         
  -2  21   5         58.84         37.19         5.58 o                         
  -1  21   5         18.64         17.22         3.35 o                         
   0  21   5          2.58          3.10         3.11 o                         
   1  21   5         20.75         25.11         3.87 o                         
 -11   0   6         10.33          8.85         3.27 o                         
 -10   0   6          3.98          2.24         2.11 o                         
  -9   0   6         41.63         50.79         6.70 o                         
  -8   0   6         22.35         23.43         3.87 o                         
  -7   0   6         66.18         67.73         3.90 o                         
  -6   0   6        109.98        137.69         5.47 o                         
  -5   0   6        170.44        225.05         8.43 o                         
  -4   0   6         56.18         38.98         2.09 o                         
  -3   0   6       2863.21       2891.90       118.88 o                         
  -2   0   6        524.31        479.22        20.17 o                         
  -1   0   6       1840.31       1994.84       100.70 o                         
   0   0   6       4227.05       4098.59       206.27 o                         
   1   0   6       3326.57       3407.72       171.61 o                         
   2   0   6        675.44        849.88        43.25 o                         
   3   0   6         63.69         90.42         9.46 o                         
   4   0   6        398.95        460.50        20.82 o                         
   5   0   6        946.59        853.11        44.22 o                         
   6   0   6         53.46         47.18         4.93 o                         
   7   0   6         28.21         52.91         5.49 o                         
   8   0   6        131.50        150.33        10.99 o                         
   9   0   6         89.28        105.20        19.46 o                         
  10   0   6         20.21         29.90         9.58 o                         
 -11   1   6         26.86         29.88         2.57 o                         
 -10   1   6        101.06        103.63         4.51 o                         
  -9   1   6         47.18         44.81         2.53 o                         
  -8   1   6        147.61        141.29         6.97 o                         
  -7   1   6         31.14         32.86         1.69 o                         
  -6   1   6        114.14        122.68         3.21 o                         
  -5   1   6         58.22         72.67         2.28 o                         
  -4   1   6        835.61        893.11        22.61 o                         
  -3   1   6       3689.25       3886.52       123.44 o                         
  -2   1   6         33.98         25.92         1.27 o                         
  -1   1   6       4154.66       4417.98       156.77 o                         
   0   1   6         24.01         37.43         2.44 o                         
   1   1   6       1283.72       1231.18        44.16 o                         
   2   1   6       1727.47       1926.66        68.68 o                         
   3   1   6       1190.97       1315.25        47.08 o                         
   4   1   6        175.26        200.97         5.78 o                         
   5   1   6          0.68          1.21         0.87 o                         
   6   1   6        944.09        968.86        42.43 o                         
   7   1   6        320.29        355.46        14.04 o                         
   8   1   6          9.52          9.04         3.08 o                         
   9   1   6        286.66        335.63        13.98 o                         
  10   1   6         29.26         35.38         7.34 o                         
 -11   2   6          5.02          4.79         2.00 o                         
 -10   2   6          8.16          9.39         2.30 o                         
  -9   2   6         13.97         12.25         1.65 o                         
  -8   2   6        131.03        136.01         8.13 o                         
  -7   2   6        501.29        474.58        12.21 o                         
  -6   2   6          8.90         11.39         0.90 o                         
  -5   2   6        108.10        102.69         2.99 o                         
  -4   2   6        164.34        159.52         4.33 o                         
  -3   2   6        301.84        370.64        10.21 o                         
  -2   2   6        215.81        218.87         7.41 o                         
  -1   2   6          0.11         -0.81         1.04 o                         
   0   2   6        464.75        497.41        18.12 o                         
   1   2   6        589.63        655.19        23.73 o                         
   2   2   6       2300.56       2457.53        87.53 o                         
   3   2   6        285.81        288.39        13.04 o                         
   4   2   6         28.12         30.18         2.01 o                         
   5   2   6          0.21          0.20         1.19 o                         
   6   2   6          3.59          2.14         2.21 o                         
   7   2   6         57.64         65.34         4.58 o                         
   8   2   6          1.53         -0.84         2.83 o                         
   9   2   6         19.13         24.61         4.32 o                         
  10   2   6          8.13         13.88         6.46 o                         
 -11   3   6          0.23         -2.68         1.78 o                         
 -10   3   6          0.79          2.63         2.57 o                         
  -9   3   6        125.68        129.22         5.07 o                         
  -8   3   6        502.15        517.00        21.62 o                         
  -7   3   6          4.35          4.28         0.90 o                         
  -6   3   6         31.77         45.25         1.77 o                         
  -5   3   6        165.73        168.47         4.56 o                         
  -4   3   6         27.42         47.04         1.82 o                         
  -3   3   6         26.38         47.33         3.98 o                         
  -2   3   6        153.27        197.70         6.79 o                         
  -1   3   6        374.44        425.39        19.64 o                         
   0   3   6        369.96        394.90        14.79 o                         
   1   3   6       3410.08       3614.08       128.39 o                         
   2   3   6        101.69        103.90         4.03 o                         
   3   3   6        245.38        265.60         9.99 o                         
   4   3   6        205.21        185.67         6.62 o                         
   5   3   6        349.19        327.71        11.10 o                         
   6   3   6         14.99         15.53         1.77 o                         
   7   3   6         31.30         26.79         3.99 o                         
   8   3   6         23.78         32.06         3.60 o                         
   9   3   6          0.71         -0.54         3.19 o                         
  10   3   6          0.23          1.17         5.92 o                         
 -11   4   6          5.81          4.22         1.99 o                         
 -10   4   6         11.73         10.63         1.83 o                         
  -9   4   6         80.91         92.94         3.28 o                         
  -8   4   6         40.11         35.43         1.92 o                         
  -7   4   6       1451.27       1497.15        40.39 o                         
  -6   4   6        304.98        319.13         8.96 o                         
  -5   4   6        469.04        558.97        14.23 o                         
  -4   4   6        633.35        752.11        20.43 o                         
  -3   4   6          6.20          8.52         0.69 o                         
  -2   4   6       1452.59       1596.13        46.40 o                         
  -1   4   6       3350.14       3394.13       107.62 o                         
   0   4   6       1828.53       1924.70        79.34 o                         
   1   4   6       1173.92       1392.19        44.50 o                         
   2   4   6        596.28        662.10        23.99 o                         
   3   4   6         29.90         35.00         3.26 o                         
   4   4   6        802.78        836.60        27.10 o                         
   5   4   6        450.93        427.68        14.27 o                         
   6   4   6        884.17        889.26        28.81 o                         
   7   4   6         66.53         63.14         4.36 o                         
   8   4   6        110.77        109.19         7.39 o                         
   9   4   6         24.79         28.52         3.66 o                         
  10   4   6         10.60         21.89         6.63 o                         
 -11   5   6         10.37         22.05         2.35 o                         
 -10   5   6         51.76         52.95         3.43 o                         
  -9   5   6         45.87         50.44         3.35 o                         
  -8   5   6          0.01         -1.66         1.27 o                         
  -7   5   6        242.44        234.65         7.54 o                         
  -6   5   6        188.44        196.61         6.20 o                         
  -5   5   6         47.76         49.15         2.17 o                         
  -4   5   6          0.27         -0.18         0.84 o                         
  -3   5   6        347.57        358.87        10.81 o                         
  -2   5   6          1.93          1.48         0.64 o                         
  -1   5   6        317.37        273.45         9.01 o                         
   0   5   6       2634.25       2696.49        90.05 o                         
   1   5   6         29.39         20.53         1.75 o                         
   2   5   6        883.33        831.48        29.36 o                         
   3   5   6        416.29        498.05        16.60 o                         
   4   5   6        119.57        105.95         4.40 o                         
   5   5   6         93.28         99.04         4.71 o                         
   6   5   6        190.23        201.34         7.41 o                         
   7   5   6          0.53          1.47         2.45 o                         
   8   5   6        203.44        212.36         9.86 o                         
   9   5   6        124.61        115.93         7.78 o                         
 -11   6   6          9.97         15.28         2.73 o                         
 -10   6   6         20.84         25.62         2.24 o                         
  -9   6   6         62.39         52.97         2.76 o                         
  -8   6   6         76.80         67.06         3.72 o                         
  -7   6   6         97.67         93.73         3.34 o                         
  -6   6   6        766.27        732.03        20.02 o                         
  -5   6   6        481.72        518.01        17.00 o                         
  -4   6   6        320.35        372.19        11.21 o                         
  -3   6   6        521.56        566.93        16.83 o                         
  -2   6   6         56.93         42.17         1.68 o                         
  -1   6   6         99.24        115.52         4.45 o                         
   0   6   6        215.80        195.76         6.20 o                         
   1   6   6        546.08        569.32        18.53 o                         
   2   6   6        435.10        429.03        14.11 o                         
   3   6   6         21.60         20.47         1.96 o                         
   4   6   6        364.44        349.37        11.84 o                         
   5   6   6       1887.77       1892.28        60.57 o                         
   6   6   6        129.63        118.59         5.35 o                         
   7   6   6         26.44         22.36         2.03 o                         
   8   6   6          9.52         14.10         4.03 o                         
   9   6   6         14.19         20.40         6.04 o                         
 -11   7   6         58.15         76.06         4.27 o                         
 -10   7   6        211.35        224.84         8.66 o                         
  -9   7   6          7.43          6.55         1.73 o                         
  -8   7   6        102.82        107.38         3.79 o                         
  -7   7   6          3.93          1.49         1.37 o                         
  -6   7   6         76.24         65.57         3.00 o                         
  -5   7   6        338.13        321.06        10.97 o                         
  -4   7   6          2.44         -0.01         0.89 o                         
  -3   7   6         14.52         12.57         1.17 o                         
  -2   7   6          0.18         -0.86         0.66 o                         
  -1   7   6         48.18         42.71         1.97 o                         
   0   7   6        712.49        800.43        25.78 o                         
   1   7   6          6.05          7.60         1.24 o                         
   2   7   6          0.16         -0.15         0.96 o                         
   3   7   6        115.78        140.26         6.00 o                         
   4   7   6        501.89        519.82        17.20 o                         
   5   7   6         43.41         38.62         2.65 o                         
   6   7   6         46.85         35.82         2.55 o                         
   7   7   6          0.30          0.99         2.08 o                         
   8   7   6         52.01         53.15         3.85 o                         
   9   7   6        188.78        205.28        14.82 o                         
 -11   8   6          1.20          1.18         1.99 o                         
 -10   8   6         12.68         13.27         1.62 o                         
  -9   8   6          9.68          2.91         1.67 o                         
  -8   8   6         47.43         45.91         2.70 o                         
  -7   8   6         67.36         62.00         3.15 o                         
  -6   8   6          0.69         -0.71         1.48 o                         
  -5   8   6        237.25        252.72         8.03 o                         
  -4   8   6         34.54         29.38         1.74 o                         
  -3   8   6        233.66        253.85         7.85 o                         
  -2   8   6        231.51        244.44         6.98 o                         
  -1   8   6        181.60        175.96         5.61 o                         
   0   8   6        132.23        125.75         4.26 o                         
   1   8   6         97.42         99.77         4.74 o                         
   2   8   6         14.77          8.76         1.37 o                         
   3   8   6         31.53         35.08         2.68 o                         
   4   8   6       1066.73       1041.44        33.73 o                         
   5   8   6        541.01        597.92        19.77 o                         
   6   8   6         68.04         65.47         3.91 o                         
   7   8   6         90.59        110.75         7.30 o                         
   8   8   6         35.06         35.11         2.81 o                         
   9   8   6          5.65         19.79         7.09 o                         
 -10   9   6         83.43        106.76         5.51 o                         
  -9   9   6          4.15          3.55         1.09 o                         
  -8   9   6         43.53         54.94         3.38 o                         
  -7   9   6         38.61         29.82         2.16 o                         
  -6   9   6         13.57         18.86         1.72 o                         
  -5   9   6         13.38         12.27         1.47 o                         
  -4   9   6         59.26         61.06         2.64 o                         
  -3   9   6         76.52         71.39         2.87 o                         
  -2   9   6          3.99          1.65         0.68 o                         
  -1   9   6         28.72         18.40         1.55 o                         
   0   9   6        960.91       1041.42        30.53 o                         
   1   9   6        583.92        669.18        19.87 o                         
   2   9   6        151.11        163.53         6.02 o                         
   3   9   6         16.71         19.24         1.75 o                         
   4   9   6         27.27         20.78         2.13 o                         
   5   9   6         11.43         13.05         2.23 o                         
   6   9   6         56.39         59.08         5.11 o                         
   7   9   6          0.43          2.59         2.45 o                         
   8   9   6          0.08          0.38         2.09 o                         
   9   9   6         81.75         99.11        10.42 o                         
 -10  10   6         18.03         21.09         2.70 o                         
  -9  10   6         46.13         44.31         4.23 o                         
  -8  10   6         10.05         10.71         2.06 o                         
  -7  10   6         20.49         19.78         2.83 o                         
  -6  10   6         83.90         91.52         3.95 o                         
  -5  10   6        314.14        291.77         9.27 o                         
  -4  10   6         49.12         49.17         2.52 o                         
  -3  10   6         10.49          8.21         1.22 o                         
  -2  10   6        350.29        373.28        10.46 o                         
  -1  10   6        190.89        190.63         6.15 o                         
   0  10   6        502.43        503.43        15.10 o                         
   1  10   6        160.21        183.71         5.98 o                         
   2  10   6        271.63        262.42         9.10 o                         
   3  10   6         70.33         71.61         4.08 o                         
   4  10   6        553.86        513.04        15.79 o                         
   5  10   6        156.46        154.93         6.41 o                         
   6  10   6         60.12         59.71         4.01 o                         
   7  10   6         40.52         36.37         3.31 o                         
   8  10   6          0.00          1.14         2.92 o                         
 -10  11   6          0.44          5.28         3.24 o                         
  -9  11   6         32.08         38.68         3.00 o                         
  -8  11   6         41.98         33.88         3.12 o                         
  -7  11   6         39.23         37.18         4.46 o                         
  -6  11   6        150.95        153.60         5.56 o                         
  -5  11   6        265.18        261.89         8.50 o                         
  -4  11   6         48.22         44.29         2.42 o                         
  -3  11   6          1.44          0.84         1.35 o                         
  -2  11   6         25.71         22.62         1.34 o                         
  -1  11   6         46.36         46.85         2.13 o                         
   0  11   6          0.82         -1.22         0.95 o                         
   1  11   6        418.77        415.60        11.64 o                         
   2  11   6         83.31         67.00         3.09 o                         
   3  11   6        137.19        138.38         4.75 o                         
   4  11   6        100.27         94.86         4.29 o                         
   5  11   6          0.51          0.74         2.75 o                         
   6  11   6         98.51         76.53         5.16 o                         
   7  11   6          1.54          1.51         2.75 o                         
   8  11   6          2.76         -0.36         5.45 o                         
  -9  12   6          8.88         15.20         2.49 o                         
  -8  12   6          1.97          6.12         2.17 o                         
  -7  12   6         90.25        111.07         5.98 o                         
  -6  12   6        257.36        235.77         8.74 o                         
  -5  12   6        229.93        238.84         7.92 o                         
  -4  12   6        399.28        411.88        12.70 o                         
  -3  12   6        250.91        264.41         8.52 o                         
  -2  12   6         46.00         40.92         1.97 o                         
  -1  12   6        224.86        217.46         6.43 o                         
   0  12   6          9.80         41.43         3.03 o                         
   1  12   6         63.44         78.52         3.35 o                         
   2  12   6          0.18         -2.39         1.59 o                         
   3  12   6       1889.24       1967.10        53.17 o                         
   4  12   6         18.15         18.86         1.85 o                         
   5  12   6          9.65         14.23         2.69 o                         
   6  12   6         14.83         11.33         3.20 o                         
   7  12   6         10.55         13.10         3.05 o                         
   8  12   6         61.75         71.52        17.62 o                         
  -9  13   6        104.88        130.48        10.40 o                         
  -8  13   6         98.43        112.16         5.98 o                         
  -7  13   6          2.49         -0.27         1.95 o                         
  -6  13   6        157.12        184.88         7.24 o                         
  -5  13   6         17.46         20.24         2.26 o                         
  -4  13   6          1.93          5.22         1.55 o                         
  -3  13   6          3.38          4.25         1.46 o                         
  -2  13   6        166.99        178.21         5.09 o                         
  -1  13   6         26.33         27.84         1.70 o                         
   0  13   6         62.28         73.11         2.96 o                         
   1  13   6         81.89         77.96         4.43 o                         
   2  13   6        111.63         95.68         3.81 o                         
   3  13   6         38.30         35.43         2.25 o                         
   4  13   6         71.39         76.60         3.62 o                         
   5  13   6        122.85        127.34         5.65 o                         
   6  13   6          8.52          6.43         3.30 o                         
   7  13   6         31.30         39.84         4.17 o                         
  -9  14   6         25.44         25.41         3.27 o                         
  -8  14   6         59.50         70.64         6.16 o                         
  -7  14   6         90.76         76.86         5.49 o                         
  -6  14   6         39.30         43.08         4.01 o                         
  -5  14   6         77.31         78.08         4.67 o                         
  -4  14   6        271.18        257.33         9.31 o                         
  -3  14   6        318.49        303.84         9.74 o                         
  -2  14   6          0.25         -1.48         0.99 o                         
  -1  14   6        102.17        113.45         4.09 o                         
   0  14   6        950.37        986.89        29.06 o                         
   1  14   6        346.31        326.38        11.56 o                         
   2  14   6       1643.64       1638.86        52.10 o                         
   3  14   6        400.53        387.66        16.72 o                         
   4  14   6         50.52         57.05         3.93 o                         
   5  14   6          1.88          3.23         2.11 o                         
   6  14   6         47.83         45.46         5.60 o                         
   7  14   6         57.14         70.41        11.17 o                         
  -8  15   6         64.06         67.13         5.46 o                         
  -7  15   6        124.11        154.67         7.41 o                         
  -6  15   6         31.02         20.28         2.68 o                         
  -5  15   6          0.74         -1.05         2.40 o                         
  -4  15   6        487.90        509.33        19.21 o                         
  -3  15   6        168.30        156.90         7.11 o                         
  -2  15   6        280.74        295.89         8.07 o                         
  -1  15   6         11.64         21.17         1.73 o                         
   0  15   6        133.59        138.28         5.11 o                         
   1  15   6        231.75        231.93         8.02 o                         
   2  15   6          1.33          2.48         1.96 o                         
   3  15   6          8.09          6.56         1.85 o                         
   4  15   6         40.55         57.41         9.56 o                         
   5  15   6          2.44          4.86         3.37 o                         
   6  15   6          4.89          4.08         3.69 o                         
  -8  16   6         18.90         20.16         3.27 o                         
  -7  16   6          2.32         -2.16         2.47 o                         
  -6  16   6          0.91          3.28         2.42 o                         
  -5  16   6         71.92         67.03         4.67 o                         
  -4  16   6          5.15          5.09         2.50 o                         
  -3  16   6          6.16          9.63         1.59 o                         
  -2  16   6         31.38         29.08         2.25 o                         
  -1  16   6        294.22        263.54         8.48 o                         
   0  16   6          0.00         -0.40         1.58 o                         
   1  16   6        146.89        158.48         6.16 o                         
   2  16   6          4.15          2.49         2.63 o                         
   3  16   6        308.32        346.20        12.11 o                         
   4  16   6        152.75        149.34        11.68 o                         
   5  16   6          0.19         -0.78         3.32 o                         
   6  16   6         36.81         33.30         5.94 o                         
  -7  17   6         27.65         11.60         3.00 o                         
  -6  17   6          3.76          0.59         2.56 o                         
  -5  17   6          2.18          4.17         2.48 o                         
  -4  17   6          1.72          3.66         2.36 o                         
  -3  17   6         44.16         48.91         4.60 o                         
  -2  17   6        167.05        147.95         8.90 o                         
  -1  17   6         55.66         59.02         3.73 o                         
   0  17   6         10.50         13.56         2.28 o                         
   1  17   6         86.07         90.87         5.81 o                         
   2  17   6         79.51        105.39         6.42 o                         
   3  17   6         10.69         24.96         4.33 o                         
   4  17   6         36.79         36.79         5.88 o                         
   5  17   6          3.66         10.40         4.80 o                         
  -6  18   6         11.24          5.93         3.45 o                         
  -5  18   6         16.96         15.09         3.38 o                         
  -4  18   6         14.82         14.03         3.19 o                         
  -3  18   6          4.30          5.84         3.11 o                         
  -2  18   6        157.25        146.23         9.18 o                         
  -1  18   6          3.09          7.60         2.04 o                         
   0  18   6         62.14         75.04         4.75 o                         
   1  18   6         12.47         13.68         2.58 o                         
   2  18   6         35.80         51.19         9.08 o                         
   3  18   6         48.60         61.34         6.70 o                         
   4  18   6         26.80         33.77         9.18 o                         
  -5  19   6          7.29          5.58         5.45 o                         
  -4  19   6         57.21         63.72        15.03 o                         
  -3  19   6          2.59          3.75         3.25 o                         
  -2  19   6          8.79          9.91         2.57 o                         
  -1  19   6         48.14         74.74         4.65 o                         
   0  19   6         20.93         22.45         2.67 o                         
   1  19   6         25.43         27.86         3.48 o                         
   2  19   6          0.33         -0.53         2.89 o                         
   3  19   6         34.21         31.93         4.65 o                         
   4  19   6          2.49         -1.07         4.15 o                         
  -4  20   6        112.99        124.24        11.95 o                         
  -3  20   6         64.46         74.92         6.05 o                         
  -2  20   6          0.46          2.79         3.96 o                         
  -1  20   6          9.85         10.82         3.33 o                         
   0  20   6         33.99         40.56         5.88 o                         
   1  20   6         34.31         37.31         3.71 o                         
   2  20   6         34.70         31.99        10.45 o                         
  -2  21   6          0.59         -6.28         4.19 o                         
  -1  21   6          0.51         -0.32         2.83 o                         
   0  21   6          1.95         -3.06         3.14 o                         
 -11   1   7         12.44         11.99         2.07 o                         
 -10   1   7         10.78         15.04         1.73 o                         
  -9   1   7         87.65         89.74         3.69 o                         
  -8   1   7        121.27        128.20         7.47 o                         
  -7   1   7          8.42          7.09         1.04 o                         
  -6   1   7          8.19         12.36         0.92 o                         
  -5   1   7          4.49          6.20         0.74 o                         
  -4   1   7        452.26        490.90        13.43 o                         
  -3   1   7         37.78         18.99         1.20 o                         
  -2   1   7       2528.90       2468.90        78.24 o                         
  -1   1   7       1720.53       1883.39        67.37 o                         
   0   1   7       1700.91       1753.22        62.74 o                         
   1   1   7          1.99         -0.90         1.37 o                         
   2   1   7        333.01        349.74        13.02 o                         
   3   1   7         57.77         55.77         3.43 o                         
   4   1   7         74.14         68.63         4.09 o                         
   5   1   7          0.01         -0.40         1.25 o                         
   6   1   7          0.65          1.69         2.54 o                         
   7   1   7        408.70        422.71        16.63 o                         
   8   1   7         21.44         28.17         4.30 o                         
   9   1   7          1.07          8.33         3.60 o                         
 -11   2   7          1.12          8.43         2.09 o                         
 -10   2   7         57.30         67.74         3.60 o                         
  -9   2   7        147.00        164.12         7.79 o                         
  -8   2   7         25.14         31.66         2.97 o                         
  -7   2   7        290.85        309.34         8.15 o                         
  -6   2   7        135.64        117.03         3.39 o                         
  -5   2   7        500.39        476.72        14.22 o                         
  -4   2   7        819.09        924.61        25.08 o                         
  -3   2   7         77.15         97.34         3.10 o                         
  -2   2   7       1910.05       2104.89        67.01 o                         
  -1   2   7        535.45        593.17        21.68 o                         
   0   2   7       2469.37       2606.15       112.48 o                         
   1   2   7      10661.55      11371.32       465.81 o                         
   2   2   7        281.49        303.68        15.56 o                         
   3   2   7         69.57         60.71         2.92 o                         
   4   2   7         58.81         38.89         1.81 o                         
   5   2   7          0.15         -0.04         1.29 o                         
   6   2   7       1397.42       1366.75        52.66 o                         
   7   2   7       1274.88       1280.20        46.52 o                         
   8   2   7          5.44          2.28         3.29 o                         
   9   2   7          0.05         -1.88         3.36 o                         
 -11   3   7          2.05          1.45         1.92 o                         
 -10   3   7         11.91         19.53         2.78 o                         
  -9   3   7         83.49        105.24         4.45 o                         
  -8   3   7       1303.62       1285.40        39.99 o                         
  -7   3   7          6.16          2.82         1.05 o                         
  -6   3   7         26.26         21.50         1.17 o                         
  -5   3   7         59.46         58.77         1.99 o                         
  -4   3   7        124.72        137.18         4.53 o                         
  -3   3   7        315.26        299.82         8.40 o                         
  -2   3   7       1576.16       1734.67        55.25 o                         
  -1   3   7         73.83         64.73         3.60 o                         
   0   3   7       1680.73       1853.59        66.23 o                         
   1   3   7        378.89        347.63        15.00 o                         
   2   3   7        261.68        245.83         8.84 o                         
   3   3   7          2.66          0.62         1.00 o                         
   4   3   7         22.79         17.97         1.73 o                         
   5   3   7         51.98         46.15         3.08 o                         
   6   3   7         41.31         43.98         4.06 o                         
   7   3   7        159.90        160.10         9.71 o                         
   8   3   7         13.02         25.60         3.69 o                         
   9   3   7          7.51          8.22         4.32 o                         
 -11   4   7         35.27         50.12         3.57 o                         
 -10   4   7        137.06        141.10         6.19 o                         
  -9   4   7         15.30         14.75         1.28 o                         
  -8   4   7         72.09         86.32         3.41 o                         
  -7   4   7        218.62        246.81         7.19 o                         
  -6   4   7        245.97        240.68         7.45 o                         
  -5   4   7         22.08         19.68         1.24 o                         
  -4   4   7        134.39        149.32         4.47 o                         
  -3   4   7         54.46         52.26         2.06 o                         
  -2   4   7        230.28        258.03         8.85 o                         
  -1   4   7         58.54         89.14         4.19 o                         
   0   4   7         37.34         61.67         3.43 o                         
   1   4   7        314.30        342.92        12.81 o                         
   2   4   7          0.82          0.09         1.06 o                         
   3   4   7        976.90        990.10        53.84 o                         
   4   4   7         78.07         76.59         3.68 o                         
   5   4   7        321.79        324.15        11.30 o                         
   6   4   7        651.60        636.72        20.97 o                         
   7   4   7        344.61        348.98        12.21 o                         
   8   4   7         30.10         33.63         3.93 o                         
   9   4   7        153.29        159.60        11.83 o                         
 -11   5   7          2.24          2.79         2.27 o                         
 -10   5   7          1.77          4.58         1.70 o                         
  -9   5   7          0.70          1.26         1.44 o                         
  -8   5   7        443.75        440.64        16.51 o                         
  -7   5   7         32.35         23.75         1.66 o                         
  -6   5   7        293.72        296.37         9.21 o                         
  -5   5   7        727.56        771.84        22.77 o                         
  -4   5   7         52.07         57.00         2.47 o                         
  -3   5   7          1.70         -0.07         0.51 o                         
  -2   5   7        242.66        282.53         9.51 o                         
  -1   5   7       2892.24       2916.82       103.70 o                         
   0   5   7        122.24        162.55         9.16 o                         
   1   5   7        983.80       1162.40        37.23 o                         
   2   5   7        998.68        933.93        32.12 o                         
   3   5   7         12.76          9.87         1.33 o                         
   4   5   7        574.97        513.20        17.01 o                         
   5   5   7        135.59        151.01         8.03 o                         
   6   5   7          8.12          6.23         1.76 o                         
   7   5   7        111.21        104.71         4.59 o                         
   8   5   7          0.67         -3.74         3.05 o                         
   9   5   7         40.36         50.45         7.75 o                         
 -11   6   7          6.83          6.45         2.13 o                         
 -10   6   7         46.97         53.26         3.86 o                         
  -9   6   7          9.89          6.14         1.28 o                         
  -8   6   7          0.61          1.35         0.88 o                         
  -7   6   7         20.75         20.61         1.36 o                         
  -6   6   7       1113.79       1179.05        34.61 o                         
  -5   6   7        465.52        466.04        13.98 o                         
  -4   6   7         19.30         22.47         1.47 o                         
  -3   6   7         63.63         81.43         2.47 o                         
  -2   6   7       1582.25       1577.55        48.28 o                         
  -1   6   7        163.14        177.79         6.38 o                         
   0   6   7        746.85        752.40        26.46 o                         
   1   6   7       1615.41       1763.97        75.84 o                         
   2   6   7          0.18          0.05         1.19 o                         
   3   6   7        749.23        732.68        23.82 o                         
   4   6   7         19.06         18.86         2.08 o                         
   5   6   7          4.58         -0.76         2.06 o                         
   6   6   7          5.30          2.77         1.88 o                         
   7   6   7          4.42         -0.05         1.83 o                         
   8   6   7          6.23          7.13         4.16 o                         
   9   6   7         74.16        101.64        10.53 o                         
 -11   7   7          0.86          1.76         1.71 o                         
 -10   7   7         37.54         32.23         2.04 o                         
  -9   7   7          0.97          0.60         1.62 o                         
  -8   7   7        180.93        181.37         5.68 o                         
  -7   7   7         53.27         57.23         3.25 o                         
  -6   7   7        411.85        444.80        13.53 o                         
  -5   7   7          0.64          2.82         1.03 o                         
  -4   7   7        281.97        282.42         8.74 o                         
  -3   7   7          5.24          7.58         1.09 o                         
  -2   7   7        270.71        261.05         8.08 o                         
  -1   7   7         73.05         88.50         3.31 o                         
   0   7   7        555.08        632.61        18.77 o                         
   1   7   7         14.01          8.93         1.36 o                         
   2   7   7         53.37         54.00         2.81 o                         
   3   7   7         42.10         43.26         3.03 o                         
   4   7   7        476.45        480.25        16.13 o                         
   5   7   7          2.25         -0.27         1.84 o                         
   6   7   7         16.27         17.73         2.20 o                         
   7   7   7         80.67         89.16         9.53 o                         
   8   7   7          6.75          7.09         1.97 o                         
   9   7   7          6.93          7.99         6.11 o                         
 -10   8   7         18.12         21.18         1.78 o                         
  -9   8   7         13.83         19.76         2.21 o                         
  -8   8   7        176.58        199.24         7.59 o                         
  -7   8   7        187.25        189.28         6.54 o                         
  -6   8   7          0.33          3.22         1.40 o                         
  -5   8   7        102.17         98.71         4.18 o                         
  -4   8   7          0.89          0.67         1.07 o                         
  -3   8   7         29.04         30.14         1.76 o                         
  -2   8   7       1204.90       1327.54        38.71 o                         
  -1   8   7       1073.23       1157.77        33.96 o                         
   0   8   7        582.91        575.85        17.58 o                         
   1   8   7        580.29        610.72        18.19 o                         
   2   8   7        146.43        128.94         5.17 o                         
   3   8   7        160.62        145.97         6.45 o                         
   4   8   7         25.43         14.99         2.08 o                         
   5   8   7          0.13         -1.15         1.85 o                         
   6   8   7        248.53        251.46         9.28 o                         
   7   8   7         56.88         47.34         3.66 o                         
   8   8   7         18.99          6.33         6.04 o                         
   9   8   7          0.23          0.51         8.76 o                         
 -10   9   7          6.34          5.55         2.20 o                         
  -9   9   7          0.56          2.91         2.10 o                         
  -8   9   7        135.11        165.99         8.35 o                         
  -7   9   7         75.39         71.13         3.47 o                         
  -6   9   7        302.27        319.21        10.68 o                         
  -5   9   7        118.34        127.23         4.69 o                         
  -4   9   7        569.53        576.94        17.27 o                         
  -3   9   7        426.09        445.08        13.46 o                         
  -2   9   7        125.51        110.29         3.89 o                         
  -1   9   7        969.64       1062.99        31.22 o                         
   0   9   7         90.97        103.15         3.81 o                         
   1   9   7          4.89          3.52         1.13 o                         
   2   9   7        265.49        259.26         8.99 o                         
   3   9   7        169.32        174.66        10.86 o                         
   4   9   7        734.68        736.08        24.19 o                         
   5   9   7          0.61         -2.43         1.97 o                         
   6   9   7          4.22          8.20         2.75 o                         
   7   9   7          8.18          9.21         2.77 o                         
   8   9   7         11.67         12.79         3.03 o                         
 -10  10   7         53.16         35.58         3.59 o                         
  -9  10   7         24.14         19.20         2.40 o                         
  -8  10   7          5.73          8.83         1.99 o                         
  -7  10   7        582.96        621.20        20.64 o                         
  -6  10   7        490.99        516.66        15.79 o                         
  -5  10   7        256.27        256.68         8.33 o                         
  -4  10   7          1.43          4.47         1.28 o                         
  -3  10   7         57.27         46.46         2.66 o                         
  -2  10   7        107.07        135.98         4.90 o                         
  -1  10   7          0.03         -0.05         1.03 o                         
   0  10   7        352.06        375.20        11.49 o                         
   1  10   7         64.55         70.30         3.07 o                         
   2  10   7        321.20        307.14        10.55 o                         
   3  10   7        914.66        860.45        31.45 o                         
   4  10   7        288.98        294.96        10.54 o                         
   5  10   7         34.99         43.33         3.25 o                         
   6  10   7          7.84          5.47         2.59 o                         
   7  10   7         84.15         93.53         5.99 o                         
   8  10   7          3.20          6.61         4.28 o                         
 -10  11   7          2.16          2.86         3.22 o                         
  -9  11   7          4.58          8.10         2.29 o                         
  -8  11   7          0.36         -1.45         2.05 o                         
  -7  11   7         68.19         85.56         4.63 o                         
  -6  11   7        534.51        536.01        16.44 o                         
  -5  11   7        394.13        400.68        12.45 o                         
  -4  11   7         64.69         54.90         2.82 o                         
  -3  11   7          0.81          0.06         1.21 o                         
  -2  11   7         90.53         98.74         3.74 o                         
  -1  11   7        256.14        267.16         8.42 o                         
   0  11   7        608.41        597.63        17.88 o                         
   1  11   7        462.82        474.44        14.37 o                         
   2  11   7          8.69         13.16         1.76 o                         
   3  11   7        186.06        191.21         8.42 o                         
   4  11   7        129.83        118.99         5.55 o                         
   5  11   7         60.11         63.00         4.35 o                         
   6  11   7          1.42          0.67         3.01 o                         
   7  11   7         21.67         28.20         3.43 o                         
   8  11   7          5.26          2.84         4.72 o                         
  -9  12   7         11.93         15.25         2.61 o                         
  -8  12   7         15.80         17.92         2.46 o                         
  -7  12   7          5.54          4.30         2.18 o                         
  -6  12   7        796.74        822.55        27.08 o                         
  -5  12   7        283.01        256.55         8.41 o                         
  -4  12   7         94.26        113.92         4.49 o                         
  -3  12   7         54.45         55.57         2.83 o                         
  -2  12   7         52.67         55.38         3.18 o                         
  -1  12   7          0.05          0.61         1.42 o                         
   0  12   7        692.80        757.53        22.50 o                         
   1  12   7        774.66        746.81        22.28 o                         
   2  12   7        790.97        842.08        27.43 o                         
   3  12   7        633.26        667.34        20.14 o                         
   4  12   7         25.46         21.73         2.33 o                         
   5  12   7          5.50          8.43         2.74 o                         
   6  12   7          0.60         -1.69         3.02 o                         
   7  12   7          0.46          5.12         5.08 o                         
  -9  13   7          2.22         -1.74         2.76 o                         
  -8  13   7         35.49         41.84         3.99 o                         
  -7  13   7          4.93          1.68         2.16 o                         
  -6  13   7          6.22         11.05         2.41 o                         
  -5  13   7         93.70         94.80         5.15 o                         
  -4  13   7         54.86         63.69         3.92 o                         
  -3  13   7         86.56         85.58         3.74 o                         
  -2  13   7         66.84         59.41         2.83 o                         
  -1  13   7         85.19         81.28         3.55 o                         
   0  13   7          1.21          2.85         1.83 o                         
   1  13   7          6.86          5.19         1.57 o                         
   2  13   7         38.31         41.82         2.68 o                         
   3  13   7        112.34        135.79         5.24 o                         
   4  13   7          7.61          7.31         2.00 o                         
   5  13   7         13.12         14.81         3.46 o                         
   6  13   7          0.00          0.31         3.41 o                         
   7  13   7          0.02          1.37         5.32 o                         
  -8  14   7          8.00          5.12         2.65 o                         
  -7  14   7         15.71         18.85         5.03 o                         
  -6  14   7          2.92          1.08         2.42 o                         
  -5  14   7         55.04         73.70         4.70 o                         
  -4  14   7         20.45         28.17         3.56 o                         
  -3  14   7        261.88        306.80         9.80 o                         
  -2  14   7        367.73        351.10        10.94 o                         
  -1  14   7        222.65        218.54         7.29 o                         
   0  14   7         98.15         98.91         5.38 o                         
   1  14   7         16.97         20.48         1.97 o                         
   2  14   7        101.30        101.84         5.65 o                         
   3  14   7        174.36        197.65         8.43 o                         
   4  14   7         22.47         19.19         3.38 o                         
   5  14   7         23.28         20.30         4.19 o                         
   6  14   7          0.85          6.61         3.68 o                         
   7  14   7          7.46          7.51         5.35 o                         
  -8  15   7          0.01          0.92         2.69 o                         
  -7  15   7         20.65         20.20         2.91 o                         
  -6  15   7        144.32        153.56         7.31 o                         
  -5  15   7         63.79         57.54         4.82 o                         
  -4  15   7        103.08        113.34         6.00 o                         
  -3  15   7          2.25          3.26         2.13 o                         
  -2  15   7         24.57         29.10         2.63 o                         
  -1  15   7        133.67        120.17         4.25 o                         
   0  15   7        485.98        480.75        14.68 o                         
   1  15   7        138.01        150.62         5.60 o                         
   2  15   7         64.77         74.46         4.74 o                         
   3  15   7         65.25         71.14         5.11 o                         
   4  15   7          0.10          1.42         3.15 o                         
   5  15   7         26.05         28.75         4.22 o                         
   6  15   7         37.27         31.63         4.44 o                         
  -7  16   7         51.40         44.25         3.85 o                         
  -6  16   7         55.97         62.09         5.86 o                         
  -5  16   7          4.33          6.30         2.45 o                         
  -4  16   7          8.90          5.77         2.69 o                         
  -3  16   7         21.03         27.85         3.28 o                         
  -2  16   7        140.34        147.43         6.58 o                         
  -1  16   7        226.17        198.37         8.23 o                         
   0  16   7         37.75         49.21         3.54 o                         
   1  16   7          0.03          2.80         7.09 o                         
   2  16   7         25.35         29.74         3.34 o                         
   3  16   7         17.03         15.30         3.38 o                         
   4  16   7         96.13        101.46         9.55 o                         
   5  16   7         84.39        106.84         9.11 o                         
  -7  17   7          2.94          7.04         3.05 o                         
  -6  17   7          3.33          3.95         2.75 o                         
  -5  17   7         30.91         32.09         3.41 o                         
  -4  17   7         53.54         55.77         5.16 o                         
  -3  17   7          0.03          3.41         2.45 o                         
  -2  17   7        197.63        201.43         9.74 o                         
  -1  17   7          0.02          3.24         2.06 o                         
   0  17   7         26.31         20.49         2.77 o                         
   1  17   7         80.02         95.81        10.57 o                         
   2  17   7          4.23         11.01         2.91 o                         
   3  17   7          1.40         -2.89         4.40 o                         
   4  17   7         21.50         10.86         4.45 o                         
   5  17   7         60.96         69.67         7.83 o                         
  -6  18   7          2.74         -5.21         3.52 o                         
  -5  18   7         42.60         46.59         5.65 o                         
  -4  18   7         17.87         23.67         3.92 o                         
  -3  18   7         50.03         56.14         5.01 o                         
  -2  18   7         78.46         87.31         5.63 o                         
  -1  18   7          0.03          3.19         2.58 o                         
   0  18   7          3.50          7.03         2.17 o                         
   1  18   7          4.87         10.87         3.56 o                         
   2  18   7          1.74          8.62         6.24 o                         
   3  18   7         14.82         15.30         4.82 o                         
   4  18   7          7.70          9.80         5.02 o                         
  -5  19   7          4.93          3.33         3.51 o                         
  -4  19   7         19.63         30.69         3.99 o                         
  -3  19   7         18.49         23.20         4.76 o                         
  -2  19   7          0.70         -0.34         3.83 o                         
  -1  19   7         45.15         37.46         3.59 o                         
   0  19   7         75.74         90.41         5.96 o                         
   1  19   7         26.16         47.29         3.84 o                         
   2  19   7          6.77          4.90         4.27 o                         
   3  19   7          0.04         -5.54         4.50 o                         
  -3  20   7         18.78         21.15         9.70 o                         
  -2  20   7        106.58        113.34         9.92 o                         
  -1  20   7         71.96         65.70         5.80 o                         
   0  20   7          1.03          2.45         3.60 o                         
   1  20   7         15.13         10.96         3.52 o                         
 -11   0   8         65.78         88.29         5.80 o                         
 -10   0   8         21.14         30.13         3.02 o                         
  -9   0   8        110.26        120.04         6.37 o                         
  -8   0   8         20.73         14.54         1.44 o                         
  -7   0   8        531.14        523.76        17.08 o                         
  -6   0   8          2.00          6.62         1.22 o                         
  -5   0   8         34.03         38.92         2.28 o                         
  -4   0   8       3255.24       3830.68       157.49 o                         
  -3   0   8        396.09        404.90        17.19 o                         
  -2   0   8        194.83        136.07         6.41 o                         
  -1   0   8         20.48          4.47         2.48 o                         
   0   0   8        661.85        927.62        67.20 o                         
   1   0   8         84.63         65.87         5.19 o                         
   2   0   8       1032.48       1142.04        58.17 o                         
   3   0   8         20.70         11.76         2.32 o                         
   4   0   8          8.61         10.18         2.12 o                         
   5   0   8         45.09         39.28         2.49 o                         
   6   0   8        150.93        159.86        23.34 o                         
   7   0   8        349.61        366.34        20.84 o                         
   8   0   8          0.30         -1.38         5.00 o                         
   9   0   8          6.83          0.62         5.07 o                         
 -11   1   8          5.13          5.13         2.11 o                         
 -10   1   8        167.73        161.46         5.95 o                         
  -9   1   8        428.57        422.38        15.57 o                         
  -8   1   8          1.51         -1.20         1.05 o                         
  -7   1   8        528.67        517.80        12.54 o                         
  -6   1   8        255.72        263.98         7.05 o                         
  -5   1   8        200.41        211.99         5.73 o                         
  -4   1   8        373.11        431.51        11.93 o                         
  -3   1   8         13.48          8.89         0.93 o                         
  -2   1   8        468.08        530.92        17.36 o                         
  -1   1   8          3.20          9.12         1.63 o                         
   0   1   8       4131.11       4598.19       231.50 o                         
   1   1   8        143.42        171.18         8.07 o                         
   2   1   8        306.14        328.96        12.46 o                         
   3   1   8         34.59         29.40         2.74 o                         
   4   1   8          0.00         -0.68         1.11 o                         
   5   1   8        570.26        576.78        19.00 o                         
   6   1   8         35.66         36.32         3.57 o                         
   7   1   8          0.11         -3.51         2.97 o                         
   8   1   8          0.33         -2.47         3.38 o                         
   9   1   8         10.94          5.91         5.04 o                         
 -11   2   8          0.44          2.84         2.04 o                         
 -10   2   8          4.84          7.33         2.88 o                         
  -9   2   8         82.43         90.94         3.76 o                         
  -8   2   8          8.34          5.88         1.50 o                         
  -7   2   8         85.37         81.94         2.38 o                         
  -6   2   8        179.11        166.67         4.66 o                         
  -5   2   8        178.24        213.85         6.26 o                         
  -4   2   8        593.80        661.56        19.54 o                         
  -3   2   8          0.47          5.19         1.43 o                         
  -2   2   8        514.54        609.93        22.22 o                         
  -1   2   8         31.43         40.71         3.98 o                         
   0   2   8        470.21        505.83        21.53 o                         
   1   2   8        159.57        128.81         6.45 o                         
   2   2   8        104.35        118.39         5.27 o                         
   3   2   8         14.44         12.67         2.11 o                         
   4   2   8          6.44          3.97         1.77 o                         
   5   2   8        360.79        322.14        11.09 o                         
   6   2   8          1.38          1.98         1.24 o                         
   7   2   8         26.68         29.70         3.71 o                         
   8   2   8         19.39         20.28         3.88 o                         
   9   2   8          0.75          7.92         6.19 o                         
 -11   3   8         12.41          5.02         2.06 o                         
 -10   3   8         21.20         38.57         5.10 o                         
  -9   3   8          4.56          4.48         1.11 o                         
  -8   3   8        418.33        373.62         9.84 o                         
  -7   3   8        175.65        157.82         4.55 o                         
  -6   3   8         99.66         93.15         2.93 o                         
  -5   3   8        587.82        593.31        16.33 o                         
  -4   3   8         88.59         89.48         3.00 o                         
  -3   3   8        413.69        432.29        21.82 o                         
  -2   3   8       1241.36       1311.79        47.06 o                         
  -1   3   8       1052.77       1302.03        79.29 o                         
   0   3   8         72.37         69.20         3.86 o                         
   1   3   8       1917.04       1842.33        84.04 o                         
   2   3   8         14.80         20.24         1.89 o                         
   3   3   8        212.04        225.39         8.19 o                         
   4   3   8         24.37         19.75         1.71 o                         
   5   3   8         66.56         59.07         3.51 o                         
   6   3   8        176.16        188.38         7.09 o                         
   7   3   8          9.44         15.25         3.26 o                         
   8   3   8          2.40          0.53         3.51 o                         
   9   3   8         37.18         36.53         7.66 o                         
 -11   4   8         22.00         20.38         2.99 o                         
 -10   4   8         37.18         36.43         5.20 o                         
  -9   4   8         23.82         21.49         1.52 o                         
  -8   4   8          0.25          2.19         1.63 o                         
  -7   4   8         34.20         46.77         2.16 o                         
  -6   4   8         25.68         41.00         1.91 o                         
  -5   4   8        137.41        132.69         4.14 o                         
  -4   4   8        106.09        123.79         3.88 o                         
  -3   4   8         22.56         22.87         1.57 o                         
  -2   4   8         90.35         89.23         3.76 o                         
  -1   4   8        195.85        202.55         7.12 o                         
   0   4   8         59.49         79.88         4.09 o                         
   1   4   8          5.33         13.12         1.54 o                         
   2   4   8       1086.45       1066.86        34.38 o                         
   3   4   8        126.13        137.96         6.17 o                         
   4   4   8       1022.34       1028.25        37.20 o                         
   5   4   8          8.66          3.38         1.79 o                         
   6   4   8         93.68        102.66         4.80 o                         
   7   4   8        112.57        115.39         5.56 o                         
   8   4   8         15.03         10.40         4.67 o                         
   9   4   8          0.85          0.60         6.31 o                         
 -11   5   8         15.78         23.35         2.72 o                         
 -10   5   8          1.99          2.83         1.28 o                         
  -9   5   8          1.45          1.87         1.10 o                         
  -8   5   8        328.52        331.41        11.81 o                         
  -7   5   8       1070.69       1101.63        32.46 o                         
  -6   5   8         40.18         44.00         2.91 o                         
  -5   5   8        196.73        229.08         6.62 o                         
  -4   5   8        291.66        328.47         9.22 o                         
  -3   5   8        857.15        888.00        26.03 o                         
  -2   5   8         88.54         89.16         3.96 o                         
  -1   5   8          2.57          1.41         1.06 o                         
   0   5   8         48.97         50.53         2.93 o                         
   1   5   8          0.01          0.01         1.17 o                         
   2   5   8       1737.33       1852.48        59.12 o                         
   3   5   8         73.35         76.56         3.60 o                         
   4   5   8          1.36          1.11         1.97 o                         
   5   5   8        213.99        214.15         8.02 o                         
   6   5   8          9.05          9.05         1.96 o                         
   7   5   8          6.58          8.35         1.83 o                         
   8   5   8          0.49         -1.69         4.16 o                         
   9   5   8         14.41         18.58         6.78 o                         
 -11   6   8          2.66          1.89         2.07 o                         
 -10   6   8         23.97         21.55         1.73 o                         
  -9   6   8         43.66         47.83         3.13 o                         
  -8   6   8         27.11         24.55         1.82 o                         
  -7   6   8         57.00         63.64         3.33 o                         
  -6   6   8          9.19          7.29         1.14 o                         
  -5   6   8         26.52         20.14         1.51 o                         
  -4   6   8         18.90         18.80         1.44 o                         
  -3   6   8         82.51         61.23         2.07 o                         
  -2   6   8         53.99         43.85         2.06 o                         
  -1   6   8        219.98        222.57         7.03 o                         
   0   6   8        236.94        252.55         7.92 o                         
   1   6   8          2.42          2.63         1.29 o                         
   2   6   8          7.64          5.52         1.42 o                         
   3   6   8        228.86        247.82         8.74 o                         
   4   6   8        818.87        778.02        28.58 o                         
   5   6   8         32.66         30.32         2.54 o                         
   6   6   8         57.36         56.34         3.58 o                         
   7   6   8         34.67         33.84         3.11 o                         
   8   6   8         20.83         23.60         5.40 o                         
   9   6   8         14.25          3.97         6.72 o                         
 -11   7   8         54.66         57.24         4.81 o                         
 -10   7   8          2.60         -1.36         2.06 o                         
  -9   7   8          2.49          1.94         1.79 o                         
  -8   7   8          7.20         16.75         1.85 o                         
  -7   7   8         81.55         78.34         3.66 o                         
  -6   7   8         77.31         89.79         3.56 o                         
  -5   7   8          0.06          1.06         1.16 o                         
  -4   7   8         22.53         30.25         1.85 o                         
  -3   7   8        288.23        327.84         9.18 o                         
  -2   7   8         80.84         58.53         2.52 o                         
  -1   7   8        533.53        553.33        16.49 o                         
   0   7   8         10.72          3.46         1.10 o                         
   1   7   8         18.61         16.22         1.63 o                         
   2   7   8        157.93        152.04         5.80 o                         
   3   7   8          0.23          1.07         1.95 o                         
   4   7   8        390.73        353.05        12.23 o                         
   5   7   8         32.61         33.00         2.72 o                         
   6   7   8         57.31         58.62         5.07 o                         
   7   7   8         88.92         89.52         5.45 o                         
   8   7   8          0.10          2.58         3.64 o                         
 -10   8   8          2.15         -0.57         2.61 o                         
  -9   8   8         90.43         95.92         4.73 o                         
  -8   8   8         33.76         35.76         2.72 o                         
  -7   8   8         26.17         25.79         2.09 o                         
  -6   8   8         15.88         16.64         1.79 o                         
  -5   8   8         20.33         24.82         1.76 o                         
  -4   8   8          1.75          5.33         1.25 o                         
  -3   8   8         95.52         85.25         3.22 o                         
  -2   8   8         18.97         23.66         1.52 o                         
  -1   8   8        409.91        384.18        11.70 o                         
   0   8   8        133.45        123.60         4.89 o                         
   1   8   8         25.04         22.05         1.65 o                         
   2   8   8         50.54         54.03         3.05 o                         
   3   8   8         46.99         42.74         3.14 o                         
   4   8   8         57.42         64.63         3.81 o                         
   5   8   8         17.96         17.57         2.46 o                         
   6   8   8        176.65        175.91         8.06 o                         
   7   8   8          2.32          2.80         2.57 o                         
   8   8   8         55.70         56.75         5.30 o                         
 -10   9   8         19.53         21.69         2.74 o                         
  -9   9   8          0.00         -0.25         2.12 o                         
  -8   9   8         28.32         26.22         2.49 o                         
  -7   9   8         29.21         27.03         2.16 o                         
  -6   9   8         87.45         76.58         3.68 o                         
  -5   9   8         65.79         76.50         3.85 o                         
  -4   9   8        128.24        157.17         6.30 o                         
  -3   9   8         88.48         91.35         3.61 o                         
  -2   9   8         16.29         19.21         1.44 o                         
  -1   9   8        600.27        648.07        19.33 o                         
   0   9   8       1143.64       1092.40        32.16 o                         
   1   9   8        172.62        185.48         6.15 o                         
   2   9   8         26.04         20.16         1.91 o                         
   3   9   8         67.11         64.32         4.45 o                         
   4   9   8          5.28          5.41         2.13 o                         
   5   9   8         75.46         76.54         4.59 o                         
   6   9   8         28.57         37.59         3.55 o                         
   7   9   8        160.30        187.97         8.84 o                         
   8   9   8         13.04         11.16         6.61 o                         
 -10  10   8          2.89          7.72         2.66 o                         
  -9  10   8          2.74          1.62         2.15 o                         
  -8  10   8         67.77         73.79         4.98 o                         
  -7  10   8         49.90         62.46         4.91 o                         
  -6  10   8        275.24        279.65         9.09 o                         
  -5  10   8         12.63         20.32         1.78 o                         
  -4  10   8        474.98        481.30        14.61 o                         
  -3  10   8          0.24          0.23         1.19 o                         
  -2  10   8         75.41         78.02         3.19 o                         
  -1  10   8         16.82         21.72         1.64 o                         
   0  10   8        117.46         94.88         3.75 o                         
   1  10   8        166.84        178.91         6.09 o                         
   2  10   8         56.40         56.44         2.82 o                         
   3  10   8        334.50        335.23        13.21 o                         
   4  10   8        123.83        118.39         5.61 o                         
   5  10   8         33.92         27.75         3.18 o                         
   6  10   8         20.10         19.70         3.21 o                         
   7  10   8          4.48          8.70         2.99 o                         
   8  10   8          0.26          1.52         4.44 o                         
 -10  11   8         28.49         31.31         3.44 o                         
  -9  11   8          1.35          6.57         2.45 o                         
  -8  11   8          5.46          7.61         2.23 o                         
  -7  11   8        105.81        120.19         5.55 o                         
  -6  11   8          2.85          2.44         2.03 o                         
  -5  11   8          0.74          3.27         1.54 o                         
  -4  11   8          9.54         11.11         1.80 o                         
  -3  11   8        227.00        228.16         7.48 o                         
  -2  11   8        221.08        248.43         8.80 o                         
  -1  11   8        263.54        250.43         8.02 o                         
   0  11   8          2.88         -0.64         1.22 o                         
   1  11   8        225.25        239.90         7.80 o                         
   2  11   8        816.46        772.42        25.30 o                         
   3  11   8        570.94        566.61        18.93 o                         
   4  11   8        146.86        148.02         7.16 o                         
   5  11   8          4.47          2.02         2.74 o                         
   6  11   8          2.33          4.74         2.96 o                         
   7  11   8          7.55          1.54         2.81 o                         
  -9  12   8         27.37         27.25         4.85 o                         
  -8  12   8          3.87          8.43         2.52 o                         
  -7  12   8         23.05         27.67         3.42 o                         
  -6  12   8        460.80        425.13        14.67 o                         
  -5  12   8         61.41         75.52         4.16 o                         
  -4  12   8         44.11         36.97         2.31 o                         
  -3  12   8          0.79         -1.35         1.49 o                         
  -2  12   8         29.42         33.43         2.21 o                         
  -1  12   8        154.61        142.86         6.46 o                         
   0  12   8         38.45         39.48         2.29 o                         
   1  12   8        492.15        523.04        15.85 o                         
   2  12   8        638.97        668.81        22.07 o                         
   3  12   8        206.11        203.02         7.81 o                         
   4  12   8         71.12         73.49         6.54 o                         
   5  12   8         19.48         14.81         3.01 o                         
   6  12   8          6.22          4.28         3.97 o                         
   7  12   8          5.00         11.70         8.59 o                         
  -9  13   8         60.95         70.90         5.00 o                         
  -8  13   8         71.27         63.28         4.55 o                         
  -7  13   8         73.08         76.82         5.75 o                         
  -6  13   8        147.08        182.17        10.93 o                         
  -5  13   8          6.46          8.25         2.29 o                         
  -4  13   8         33.73         31.45         2.55 o                         
  -3  13   8          1.04         -2.09         1.39 o                         
  -2  13   8         15.82         20.86         1.78 o                         
  -1  13   8        499.13        477.69        14.61 o                         
   0  13   8       1016.37       1080.93        32.00 o                         
   1  13   8        501.84        501.68        15.32 o                         
   2  13   8        192.11        211.58        10.55 o                         
   3  13   8         10.82         23.28         2.60 o                         
   4  13   8          3.48          5.44         3.43 o                         
   5  13   8          1.57         -0.04         3.99 o                         
   6  13   8          0.13          1.92         4.83 o                         
   7  13   8         40.77         54.04        12.33 o                         
  -8  14   8          7.39          3.09         2.78 o                         
  -7  14   8         12.05          9.55         2.72 o                         
  -6  14   8         32.41         32.10         3.05 o                         
  -5  14   8        305.98        321.80        14.86 o                         
  -4  14   8        191.51        209.64         8.88 o                         
  -3  14   8        109.48        108.13         6.03 o                         
  -2  14   8          0.67         -0.26         1.33 o                         
  -1  14   8          0.14          0.71         1.36 o                         
   0  14   8         67.80         79.14         3.73 o                         
   1  14   8         78.10         76.18         4.12 o                         
   2  14   8          7.83         10.20         2.48 o                         
   3  14   8        187.44        211.88        12.91 o                         
   4  14   8         30.78         34.82         5.16 o                         
   5  14   8         92.88        114.98         7.85 o                         
   6  14   8         63.43         76.32         6.13 o                         
  -8  15   8          9.73          9.18         3.15 o                         
  -7  15   8          0.11         -3.78         2.52 o                         
  -6  15   8         50.85         56.52         4.23 o                         
  -5  15   8          5.92         10.42         2.47 o                         
  -4  15   8          6.62          8.57         2.90 o                         
  -3  15   8          5.76          8.47         2.83 o                         
  -2  15   8          3.01         -0.49         1.60 o                         
  -1  15   8        302.78        295.13        11.67 o                         
   0  15   8        388.00        406.96        22.30 o                         
   1  15   8         70.68         67.59         5.04 o                         
   2  15   8         17.69         21.76         3.26 o                         
   3  15   8         17.73          9.05         3.15 o                         
   4  15   8         26.43         25.91         3.99 o                         
   5  15   8         20.48         29.00         4.24 o                         
   6  15   8          5.07         10.60         5.54 o                         
  -7  16   8          1.07         -4.19         2.79 o                         
  -6  16   8          1.54          3.06         2.59 o                         
  -5  16   8          0.31         -3.95         2.63 o                         
  -4  16   8          2.00          4.13         2.47 o                         
  -3  16   8          0.37         -0.78         2.73 o                         
  -2  16   8         17.18         10.19         1.97 o                         
  -1  16   8         18.74         25.44         2.54 o                         
   0  16   8          0.03          4.52         3.22 o                         
   1  16   8        159.29        188.50        11.55 o                         
   2  16   8        186.65        203.41        12.71 o                         
   3  16   8          1.20         -1.03         3.91 o                         
   4  16   8         50.49         45.75         6.13 o                         
   5  16   8         35.55         47.48        15.61 o                         
  -6  17   8          2.81          1.37         2.83 o                         
  -5  17   8          9.58         10.48         2.94 o                         
  -4  17   8          3.64          2.42         2.93 o                         
  -3  17   8         47.59         50.33        12.83 o                         
  -2  17   8          7.25          3.97         2.46 o                         
  -1  17   8          1.32         -2.14         2.44 o                         
   0  17   8         33.63         29.92         5.02 o                         
   1  17   8          3.40          1.85         3.45 o                         
   2  17   8         18.04         20.86         4.38 o                         
   3  17   8         52.63         56.23         6.21 o                         
   4  17   8          2.22          1.34         4.67 o                         
  -6  18   8          2.77         -2.24         3.01 o                         
  -5  18   8          2.25          3.88         3.00 o                         
  -4  18   8          7.77          5.94         3.81 o                         
  -3  18   8          8.24          8.54         3.36 o                         
  -2  18   8         18.12         28.63         2.95 o                         
  -1  18   8          3.24          4.71         2.86 o                         
   0  18   8          1.46          0.39         4.22 o                         
   1  18   8          0.60         -4.50         3.35 o                         
   2  18   8         34.85         43.37         5.53 o                         
   3  18   8         63.61         52.76         9.85 o                         
  -4  19   8         15.07         17.11         4.00 o                         
  -3  19   8         17.20         15.25         5.02 o                         
  -2  19   8          1.00          3.27         2.80 o                         
  -1  19   8         12.34         15.02         3.15 o                         
   0  19   8         59.15         68.56         5.54 o                         
   1  19   8          5.20          3.53         5.40 o                         
   2  19   8          7.88          2.28         4.16 o                         
  -3  20   8         11.09          6.65         4.84 o                         
  -2  20   8          0.58         -2.61         6.81 o                         
  -1  20   8          2.44          0.92         2.85 o                         
   0  20   8         49.64         70.70         7.16 o                         
 -11   1   9         14.73         18.13         3.11 o                         
 -10   1   9         11.61         12.25         1.79 o                         
  -9   1   9          0.39          3.83         1.46 o                         
  -8   1   9          1.66         -1.32         1.00 o                         
  -7   1   9          5.49          6.24         1.06 o                         
  -6   1   9          3.22          3.45         0.99 o                         
  -5   1   9         26.75         25.71         1.48 o                         
  -4   1   9        967.17        928.08        29.87 o                         
  -3   1   9         42.97         50.91         2.35 o                         
  -2   1   9        103.05         60.80         2.96 o                         
  -1   1   9       1149.75       1233.98        45.94 o                         
   0   1   9        474.90        473.16        17.64 o                         
   1   1   9         34.15         23.53         2.23 o                         
   2   1   9        667.11        676.67        24.76 o                         
   3   1   9        411.46        402.36        15.12 o                         
   4   1   9        324.29        336.87        11.55 o                         
   5   1   9        575.46        565.58        17.04 o                         
   6   1   9         83.59         79.67         5.37 o                         
   7   1   9         91.05         76.27         8.53 o                         
   8   1   9          1.58         -1.94         3.60 o                         
   9   1   9         67.91         77.02        16.69 o                         
 -11   2   9         11.95         18.27         2.36 o                         
 -10   2   9          3.24          7.95         2.18 o                         
  -9   2   9        107.05        109.29         3.53 o                         
  -8   2   9         13.47         10.43         1.19 o                         
  -7   2   9        100.02         97.45         3.31 o                         
  -6   2   9         61.25         52.76         2.25 o                         
  -5   2   9         54.48         56.86         2.32 o                         
  -4   2   9         66.21         84.53         3.50 o                         
  -3   2   9         35.41         34.25         1.80 o                         
  -2   2   9        167.55        174.80         6.34 o                         
  -1   2   9        195.27        248.24         9.79 o                         
   0   2   9        340.91        425.65        15.89 o                         
   1   2   9        377.32        335.50        12.81 o                         
   2   2   9         74.72         73.33         4.03 o                         
   3   2   9        339.05        362.39        13.77 o                         
   4   2   9        134.93        141.81         5.64 o                         
   5   2   9       1105.62       1089.66        35.27 o                         
   6   2   9         79.12         90.50         4.65 o                         
   7   2   9         17.32         16.05         4.09 o                         
   8   2   9         35.27         33.75         4.39 o                         
   9   2   9          1.33         20.59         7.00 o                         
 -11   3   9         52.55         44.92         3.36 o                         
 -10   3   9         46.14         47.21         4.05 o                         
  -9   3   9          0.88          3.10         1.10 o                         
  -8   3   9          8.40          8.65         1.21 o                         
  -7   3   9        197.65        177.63         5.05 o                         
  -6   3   9         88.49        109.48         3.68 o                         
  -5   3   9        224.63        255.24         7.40 o                         
  -4   3   9        136.34        143.50         4.90 o                         
  -3   3   9        123.18        180.44         5.87 o                         
  -2   3   9        583.97        590.59        19.33 o                         
  -1   3   9       2795.35       2987.45       109.70 o                         
   0   3   9          7.90          4.41         1.61 o                         
   1   3   9        324.48        342.26        13.01 o                         
   2   3   9         23.70         13.79         1.88 o                         
   3   3   9         13.71         18.37         1.85 o                         
   4   3   9        304.63        283.03        11.31 o                         
   5   3   9        360.22        329.12        11.49 o                         
   6   3   9        134.68        149.09         6.13 o                         
   7   3   9         61.77         59.42         5.31 o                         
   8   3   9         29.79         36.50         5.26 o                         
   9   3   9         84.82         95.87        10.27 o                         
 -11   4   9          0.01          1.42         2.19 o                         
 -10   4   9         18.60         15.85         1.71 o                         
  -9   4   9         97.55         94.35         3.53 o                         
  -8   4   9          9.84          7.52         1.11 o                         
  -7   4   9          3.88          0.77         1.61 o                         
  -6   4   9          7.57          6.68         1.08 o                         
  -5   4   9         96.45         97.79         3.35 o                         
  -4   4   9         42.66         40.59         1.81 o                         
  -3   4   9         10.06          8.54         0.97 o                         
  -2   4   9         21.50         23.18         1.79 o                         
  -1   4   9         13.89          5.20         1.29 o                         
   0   4   9       1101.22       1152.80        41.46 o                         
   1   4   9        211.25        209.70         8.46 o                         
   2   4   9          1.25         -1.33         1.32 o                         
   3   4   9         77.02         83.58         4.00 o                         
   4   4   9         46.21         32.30         2.63 o                         
   5   4   9         10.56          9.04         2.04 o                         
   6   4   9          2.96          1.59         1.82 o                         
   7   4   9         47.18         47.63         3.47 o                         
   8   4   9         15.45         16.67         4.61 o                         
 -11   5   9         19.54         16.58         2.44 o                         
 -10   5   9          4.49          5.83         1.84 o                         
  -9   5   9         12.71          8.96         1.33 o                         
  -8   5   9         18.57         18.12         2.35 o                         
  -7   5   9        476.25        466.46        14.27 o                         
  -6   5   9        116.75        109.41         3.69 o                         
  -5   5   9          3.63          2.26         0.78 o                         
  -4   5   9        112.72        140.28         4.42 o                         
  -3   5   9          9.76         10.21         1.03 o                         
  -2   5   9        154.81        123.68         4.85 o                         
  -1   5   9         14.43         17.90         1.62 o                         
   0   5   9          0.14         -0.64         1.28 o                         
   1   5   9        212.60        214.07         7.69 o                         
   2   5   9        389.20        428.01        14.34 o                         
   3   5   9        458.31        424.46        14.31 o                         
   4   5   9        359.35        363.81        14.16 o                         
   5   5   9          3.26         -0.10         1.92 o                         
   6   5   9          2.50          0.41         2.36 o                         
   7   5   9          4.66          5.24         1.90 o                         
   8   5   9          4.15          3.31         3.98 o                         
 -11   6   9          8.00         15.48         3.34 o                         
 -10   6   9         31.75         26.37         2.12 o                         
  -9   6   9          2.09         15.72         2.04 o                         
  -8   6   9         21.24         21.82         2.04 o                         
  -7   6   9        245.19        243.63        10.34 o                         
  -6   6   9         27.13         16.29         1.61 o                         
  -5   6   9         31.41         29.69         1.88 o                         
  -4   6   9         42.65         46.63         1.85 o                         
  -3   6   9          0.54          0.53         0.88 o                         
  -2   6   9         76.02         57.79         2.64 o                         
  -1   6   9        146.95        175.21         5.81 o                         
   0   6   9        141.15        189.90         8.19 o                         
   1   6   9         59.94         57.87         3.21 o                         
   2   6   9         10.28         11.56         1.67 o                         
   3   6   9        203.45        193.06         7.22 o                         
   4   6   9         26.51         27.96         3.05 o                         
   5   6   9          0.22         -2.99         1.99 o                         
   6   6   9        215.98        221.91         8.48 o                         
   7   6   9         47.33         54.91         4.71 o                         
   8   6   9         13.92         21.75         4.38 o                         
 -10   7   9          0.95          2.07         2.16 o                         
  -9   7   9          5.36          2.44         1.92 o                         
  -8   7   9         78.40         78.05         3.79 o                         
  -7   7   9        100.13         86.67         3.94 o                         
  -6   7   9        115.62        120.50         4.51 o                         
  -5   7   9         95.53        109.66         4.21 o                         
  -4   7   9         62.12         61.37         3.16 o                         
  -3   7   9        167.41        150.29         5.55 o                         
  -2   7   9          3.48          1.31         1.27 o                         
  -1   7   9          5.42          1.60         1.16 o                         
   0   7   9          0.25         -1.64         1.09 o                         
   1   7   9        150.42        178.26         6.64 o                         
   2   7   9        404.95        401.93        13.51 o                         
   3   7   9         15.55         20.87         1.94 o                         
   4   7   9         20.67         17.91         2.84 o                         
   5   7   9          9.41          9.54         3.09 o                         
   6   7   9          0.80          1.46         2.54 o                         
   7   7   9         10.24          6.01         3.12 o                         
   8   7   9         11.82         13.16         3.34 o                         
 -10   8   9          5.65          4.74         2.34 o                         
  -9   8   9         10.86         10.98         2.54 o                         
  -8   8   9         28.42         33.98         2.80 o                         
  -7   8   9          3.22          2.68         1.62 o                         
  -6   8   9         13.33          9.86         1.46 o                         
  -5   8   9        258.64        255.39         9.01 o                         
  -4   8   9        317.36        378.53        11.72 o                         
  -3   8   9         98.94         99.02         3.70 o                         
  -2   8   9         38.02         40.62         2.47 o                         
  -1   8   9        335.73        352.65        10.87 o                         
   0   8   9         53.60         46.83         2.45 o                         
   1   8   9         13.50         12.47         1.74 o                         
   2   8   9         99.62         89.53         4.25 o                         
   3   8   9         18.98          3.68         3.44 o                         
   4   8   9        249.51        224.67         8.59 o                         
   5   8   9          5.02         11.26         2.83 o                         
   6   8   9         35.61         36.00         3.55 o                         
   7   8   9          0.80          1.06         2.67 o                         
   8   8   9         16.38         17.84         3.44 o                         
 -10   9   9         12.94         15.04         2.81 o                         
  -9   9   9         14.32         14.67         2.49 o                         
  -8   9   9         60.41         60.31         3.78 o                         
  -7   9   9        110.88         98.49         4.77 o                         
  -6   9   9         74.21         72.63         3.61 o                         
  -5   9   9        110.02        117.22         4.55 o                         
  -4   9   9        205.54        209.72         7.00 o                         
  -3   9   9        100.37         80.37         3.25 o                         
  -2   9   9         59.23         52.34         2.98 o                         
  -1   9   9         26.91         28.34         1.88 o                         
   0   9   9        425.06        394.53        12.12 o                         
   1   9   9        213.41        208.64         6.92 o                         
   2   9   9         10.33          8.99         1.77 o                         
   3   9   9        101.43         97.26         9.36 o                         
   4   9   9        134.24        116.64         5.61 o                         
   5   9   9        136.58        134.95         7.05 o                         
   6   9   9         10.41          7.69         2.97 o                         
   7   9   9          1.42          2.15         2.80 o                         
 -10  10   9          9.44         19.02         3.58 o                         
  -9  10   9          0.15         -3.36         2.29 o                         
  -8  10   9         20.47         14.53         2.74 o                         
  -7  10   9          6.34          6.21         2.07 o                         
  -6  10   9         62.78         61.48         3.35 o                         
  -5  10   9         52.20         43.50         2.57 o                         
  -4  10   9        270.06        248.22         8.10 o                         
  -3  10   9         16.96         12.38         1.13 o                         
  -2  10   9        244.39        244.22         7.91 o                         
  -1  10   9        102.59         98.35         4.44 o                         
   0  10   9          0.84          0.14         1.32 o                         
   1  10   9          5.72          5.71         1.44 o                         
   2  10   9        126.75        103.27         4.95 o                         
   3  10   9        205.68        224.58        13.66 o                         
   4  10   9          4.68          8.11         2.72 o                         
   5  10   9         39.04         40.38         3.75 o                         
   6  10   9         56.29         44.27         4.05 o                         
   7  10   9          3.30          2.76         5.77 o                         
  -9  11   9          0.05          1.84         2.44 o                         
  -8  11   9         10.34          5.64         2.28 o                         
  -7  11   9        273.61        294.48        12.94 o                         
  -6  11   9         61.19         43.96         3.11 o                         
  -5  11   9          4.59          4.57         1.64 o                         
  -4  11   9          0.23         -2.16         1.44 o                         
  -3  11   9         36.80         32.43         2.03 o                         
  -2  11   9        240.57        212.53         7.05 o                         
  -1  11   9        617.74        635.45        19.13 o                         
   0  11   9        223.42        204.29         6.88 o                         
   1  11   9         54.52         53.44         2.81 o                         
   2  11   9        333.99        340.32        10.72 o                         
   3  11   9        386.63        388.26        17.55 o                         
   4  11   9        137.73        139.60         7.93 o                         
   5  11   9          4.43          3.81         2.96 o                         
   6  11   9          9.00          9.99         3.25 o                         
   7  11   9         15.60         21.61         5.51 o                         
  -9  12   9          1.09          3.68         2.96 o                         
  -8  12   9          5.49          6.83         3.03 o                         
  -7  12   9         41.70         49.35         5.04 o                         
  -6  12   9        149.95        154.36         7.61 o                         
  -5  12   9        211.83        185.62         7.54 o                         
  -4  12   9          6.87          3.38         1.63 o                         
  -3  12   9         90.77         83.35         4.05 o                         
  -2  12   9         67.31         61.41         2.98 o                         
  -1  12   9        239.88        258.50         8.44 o                         
   0  12   9         56.22         62.19         3.15 o                         
   1  12   9         13.03         10.46         1.68 o                         
   2  12   9        115.09        116.30         5.78 o                         
   3  12   9        120.66        138.47        10.12 o                         
   4  12   9        111.58        114.17         7.56 o                         
   5  12   9          4.16         11.66         4.00 o                         
   6  12   9          0.06         11.15         6.61 o                         
   7  12   9          5.81         12.42         6.26 o                         
  -9  13   9         10.67         13.60         3.22 o                         
  -8  13   9          3.39          4.70         2.72 o                         
  -7  13   9          0.84          2.83         2.47 o                         
  -6  13   9         21.05         40.28         4.02 o                         
  -5  13   9          9.27          3.88         2.33 o                         
  -4  13   9         55.97         59.76         4.12 o                         
  -3  13   9          4.53          0.97         1.13 o                         
  -2  13   9          0.05         -2.21         3.10 o                         
  -1  13   9         79.50         81.88         3.69 o                         
   0  13   9        149.15        144.10         5.40 o                         
   1  13   9         94.69        101.08         4.32 o                         
   2  13   9        208.11        222.65        11.04 o                         
   3  13   9          9.78          6.08         3.32 o                         
   4  13   9          7.75          5.33         4.13 o                         
   5  13   9          0.20          0.80         3.61 o                         
   6  13   9          0.46         -0.16         6.42 o                         
  -8  14   9         23.87         22.79         3.37 o                         
  -7  14   9          0.23          3.32         3.23 o                         
  -6  14   9         36.56         33.45         3.75 o                         
  -5  14   9          3.84          5.58         2.54 o                         
  -4  14   9        202.12        195.75         8.45 o                         
  -3  14   9        276.02        270.76        12.86 o                         
  -2  14   9          0.28         -2.34         1.56 o                         
  -1  14   9         31.43         24.63         2.55 o                         
   0  14   9          9.01          4.34         2.11 o                         
   1  14   9         84.03         97.81         6.25 o                         
   2  14   9         43.83         43.35         4.88 o                         
   3  14   9        128.78        133.31         8.10 o                         
   4  14   9         20.92         27.55         3.97 o                         
   5  14   9          0.15          2.05         3.58 o                         
   6  14   9          1.68          0.57         5.35 o                         
  -8  15   9          0.09         -3.63         3.03 o                         
  -7  15   9         36.06         37.08         3.74 o                         
  -6  15   9          3.88          0.58         2.61 o                         
  -5  15   9          2.54          3.23         2.77 o                         
  -4  15   9         14.45         17.57         2.74 o                         
  -3  15   9         59.15         54.88         4.94 o                         
  -2  15   9         10.96          7.33         2.03 o                         
  -1  15   9         39.82         31.75         2.91 o                         
   0  15   9          0.77          2.25         2.54 o                         
   1  15   9         59.16         64.79         6.26 o                         
   2  15   9          4.69          4.07         3.57 o                         
   3  15   9          2.79         -0.62         4.05 o                         
   4  15   9         15.85          9.85         4.93 o                         
   5  15   9          2.10          1.91         5.05 o                         
  -7  16   9         35.84         32.90         3.76 o                         
  -6  16   9         15.83         18.93         3.30 o                         
  -5  16   9          7.88          6.05         3.49 o                         
  -4  16   9         36.39         35.13         3.36 o                         
  -3  16   9          1.44         -2.24         3.29 o                         
  -2  16   9          2.74          0.58         1.92 o                         
  -1  16   9         22.67         17.26         2.67 o                         
   0  16   9        106.07        146.48         9.74 o                         
   1  16   9         15.74         13.41         3.64 o                         
   2  16   9          5.77          5.96         3.85 o                         
   3  16   9         12.60          3.89         4.23 o                         
   4  16   9         19.62          9.98         5.06 o                         
  -6  17   9          3.40         -0.72         2.98 o                         
  -5  17   9          0.25          0.54         2.83 o                         
  -4  17   9         40.66         35.65         4.25 o                         
  -3  17   9         19.33         15.84         3.38 o                         
  -2  17   9          5.30          2.87         6.33 o                         
  -1  17   9          7.48         13.16         6.88 o                         
   0  17   9          0.93         -1.28         3.05 o                         
   1  17   9          0.75         -3.83         3.38 o                         
   2  17   9          0.01         -2.11         4.02 o                         
   3  17   9          2.65          3.18         7.10 o                         
   4  17   9          0.57         -3.26         4.87 o                         
  -5  18   9          4.60          2.22         3.08 o                         
  -4  18   9         34.48         19.46         4.02 o                         
  -3  18   9         56.53         39.77         4.48 o                         
  -2  18   9          8.35         13.18         2.47 o                         
  -1  18   9         49.26         51.71         5.30 o                         
   0  18   9          0.07         -4.82         4.45 o                         
   1  18   9          6.95          4.23         3.88 o                         
   2  18   9          0.83         -2.57         4.17 o                         
   3  18   9         12.47         20.29         5.46 o                         
  -4  19   9          2.32         -1.97         3.60 o                         
  -3  19   9          3.89          3.49         6.04 o                         
  -2  19   9          0.74          2.04         2.27 o                         
  -1  19   9          2.40         -1.00         3.04 o                         
   0  19   9          5.52          1.72         3.57 o                         
   1  19   9         38.61         60.25         9.33 o                         
 -11   0  10         27.38         17.65         5.31 o                         
 -10   0  10         20.77         15.91         2.60 o                         
  -9   0  10         61.47         70.94         4.72 o                         
  -8   0  10         15.65         10.90         1.99 o                         
  -7   0  10         51.89         44.57         2.84 o                         
  -6   0  10        195.86        242.48        11.06 o                         
  -5   0  10        126.42        117.88         7.99 o                         
  -4   0  10          5.85          7.56         1.63 o                         
  -3   0  10       3836.92       3683.30       151.43 o                         
  -2   0  10       4829.62       4837.36       261.33 o                         
  -1   0  10       1828.34       2049.38       103.85 o                         
   0   0  10        247.87        270.57        16.85 o                         
   1   0  10        508.15        565.66        31.15 o                         
   2   0  10        808.62        757.01        39.24 o                         
   3   0  10        179.99        187.62        11.61 o                         
   4   0  10       2403.77       2455.75       124.27 o                         
   5   0  10        130.32        123.49         6.49 o                         
   6   0  10         34.06         33.82         8.49 o                         
   7   0  10        103.39        105.33        10.48 o                         
   8   0  10        120.64        137.10        18.17 o                         
 -11   1  10          0.96          3.69         3.74 o                         
 -10   1  10         22.19         29.26         2.19 o                         
  -9   1  10          1.93          1.23         1.05 o                         
  -8   1  10        227.04        215.26         5.33 o                         
  -7   1  10        166.56        159.07         4.69 o                         
  -6   1  10        172.43        169.59         5.64 o                         
  -5   1  10         25.29         25.69         1.74 o                         
  -4   1  10        110.67        118.13         4.24 o                         
  -3   1  10         56.02         71.22         3.36 o                         
  -2   1  10        405.02        449.97        15.58 o                         
  -1   1  10         57.37         72.03         4.25 o                         
   0   1  10        105.23        110.90         5.35 o                         
   1   1  10        239.38        244.68         9.80 o                         
   2   1  10         12.52         10.67         1.97 o                         
   3   1  10         62.04         72.23         4.33 o                         
   4   1  10        464.83        506.40        18.94 o                         
   5   1  10         44.46         44.20         2.47 o                         
   6   1  10         27.84         25.13         3.56 o                         
   7   1  10          2.22         -0.69         3.62 o                         
   8   1  10         12.28         16.63         4.77 o                         
 -11   2  10         18.10         15.88         2.41 o                         
 -10   2  10         17.67         12.96         1.89 o                         
  -9   2  10         60.23         47.06         2.16 o                         
  -8   2  10         17.48         14.37         1.19 o                         
  -7   2  10          0.12          0.01         1.22 o                         
  -6   2  10         18.27         14.70         1.30 o                         
  -5   2  10         34.42         49.19         2.46 o                         
  -4   2  10        110.52        118.61         4.26 o                         
  -3   2  10         97.01         75.70         3.05 o                         
  -2   2  10         79.39         61.77         3.92 o                         
  -1   2  10          9.88         11.27         1.96 o                         
   0   2  10        447.07        466.56        17.55 o                         
   1   2  10        175.25        163.89         7.12 o                         
   2   2  10        133.64        152.46         6.77 o                         
   3   2  10          0.01         -0.57         1.62 o                         
   4   2  10          3.08          1.17         1.64 o                         
   5   2  10         62.52         54.37         3.36 o                         
   6   2  10         54.29         63.12         3.34 o                         
   7   2  10         20.37          9.14         3.56 o                         
   8   2  10          5.48          5.94         4.73 o                         
 -11   3  10          2.68          6.83         3.55 o                         
 -10   3  10         20.22         22.67         1.82 o                         
  -9   3  10        105.42         92.02         3.29 o                         
  -8   3  10         94.87        104.28         3.94 o                         
  -7   3  10          6.53          4.35         1.25 o                         
  -6   3  10          0.05         -1.46         0.99 o                         
  -5   3  10          3.83          4.76         1.06 o                         
  -4   3  10        108.70        112.98         4.72 o                         
  -3   3  10         83.27         97.73         3.68 o                         
  -2   3  10          6.71          3.20         1.32 o                         
  -1   3  10         66.72         64.23         5.08 o                         
   0   3  10        338.12        341.62        13.56 o                         
   1   3  10       1998.52       2025.10        72.65 o                         
   2   3  10        467.63        456.64        17.17 o                         
   3   3  10        144.45        132.33         5.53 o                         
   4   3  10         77.71         78.19         4.13 o                         
   5   3  10         33.69         35.92         4.48 o                         
   6   3  10          5.56          2.35         1.76 o                         
   7   3  10         41.00         40.13         5.22 o                         
   8   3  10          8.43         10.07         4.64 o                         
 -11   4  10         13.47         22.59         2.77 o                         
 -10   4  10          0.00         -3.27         2.18 o                         
  -9   4  10          8.31          9.78         1.44 o                         
  -8   4  10         27.18         25.67         1.78 o                         
  -7   4  10         88.32         87.69         3.28 o                         
  -6   4  10        150.40        140.80         4.57 o                         
  -5   4  10         16.64         13.86         1.20 o                         
  -4   4  10        106.02        141.28         4.91 o                         
  -3   4  10        326.63        330.78        10.25 o                         
  -2   4  10        978.60       1010.68        32.60 o                         
  -1   4  10         33.79         28.59         2.10 o                         
   0   4  10        111.37        108.83         5.25 o                         
   1   4  10        872.94        903.11        35.97 o                         
   2   4  10        267.44        281.85         9.92 o                         
   3   4  10          0.53         -1.93         1.69 o                         
   4   4  10        764.86        733.33        24.07 o                         
   5   4  10          0.02         -0.69         2.74 o                         
   6   4  10          0.00         -0.18         2.58 o                         
   7   4  10         45.65         47.12         3.95 o                         
   8   4  10          2.87         -2.87         4.30 o                         
 -11   5  10          7.98         18.99         2.62 o                         
 -10   5  10         10.73          6.31         2.48 o                         
  -9   5  10         62.26         56.31         3.58 o                         
  -8   5  10         12.33         10.85         1.81 o                         
  -7   5  10          0.39         -1.52         1.01 o                         
  -6   5  10        252.13        242.01         7.19 o                         
  -5   5  10          7.65          8.78         1.36 o                         
  -4   5  10         24.85         19.67         1.42 o                         
  -3   5  10         11.87          7.75         1.50 o                         
  -2   5  10          0.00          0.12         1.30 o                         
  -1   5  10         36.82         36.94         2.34 o                         
   0   5  10        101.74        149.34         6.68 o                         
   1   5  10         38.20         50.66         3.03 o                         
   2   5  10          2.33          2.40         1.51 o                         
   3   5  10          6.56          8.17         1.75 o                         
   4   5  10        300.37        287.82        10.26 o                         
   5   5  10         16.02         17.10         2.45 o                         
   6   5  10         17.75         17.70         2.84 o                         
   7   5  10          0.17          0.92         1.82 o                         
   8   5  10          9.05         11.04         6.72 o                         
 -10   6  10          0.00         -1.88         2.56 o                         
  -9   6  10         15.65         12.80         2.42 o                         
  -8   6  10         13.69         13.19         1.90 o                         
  -7   6  10          0.22         -0.85         1.23 o                         
  -6   6  10        119.22        115.03         4.51 o                         
  -5   6  10        154.34        143.66         5.71 o                         
  -4   6  10        546.22        584.55        17.55 o                         
  -3   6  10          0.00         -1.18         1.26 o                         
  -2   6  10         29.06         17.77         1.54 o                         
  -1   6  10          0.02         -1.69         1.13 o                         
   0   6  10         18.07         21.09         2.03 o                         
   1   6  10        242.46        269.85        13.24 o                         
   2   6  10         36.46         38.78         2.68 o                         
   3   6  10        495.19        445.52        15.08 o                         
   4   6  10        194.56        180.21         8.64 o                         
   5   6  10         54.47         53.25         3.45 o                         
   6   6  10         32.76         31.75         3.23 o                         
   7   6  10          7.52          8.23         3.05 o                         
   8   6  10         10.45         11.53         6.82 o                         
 -10   7  10          8.00          7.02         3.05 o                         
  -9   7  10         21.19          9.36         2.46 o                         
  -8   7  10          3.85          3.89         2.05 o                         
  -7   7  10         76.21         73.93         3.63 o                         
  -6   7  10         30.74         29.88         2.12 o                         
  -5   7  10         91.31         92.62         7.38 o                         
  -4   7  10        108.03        128.66         4.51 o                         
  -3   7  10        136.96        130.31         4.62 o                         
  -2   7  10         60.43         50.50         2.59 o                         
  -1   7  10          1.33         -1.23         1.16 o                         
   0   7  10          0.20         -0.89         1.71 o                         
   1   7  10          1.88         -1.31         1.55 o                         
   2   7  10         29.11         21.79         2.11 o                         
   3   7  10        583.96        572.94        19.06 o                         
   4   7  10        542.66        521.46        21.17 o                         
   5   7  10          0.52         -0.29         2.57 o                         
   6   7  10          0.14         -2.33         2.69 o                         
   7   7  10          8.37         10.45         3.45 o                         
 -10   8  10         15.76         15.75         3.27 o                         
  -9   8  10          6.51          6.58         3.82 o                         
  -8   8  10         18.86         20.79         2.47 o                         
  -7   8  10         39.27         33.74         2.40 o                         
  -6   8  10         66.22         55.09         3.07 o                         
  -5   8  10         32.49         29.37         2.61 o                         
  -4   8  10        177.17        180.74         6.90 o                         
  -3   8  10          4.32          0.48         1.18 o                         
  -2   8  10          5.55          3.06         1.26 o                         
  -1   8  10          1.23          0.97         1.25 o                         
   0   8  10          5.15          2.70         1.35 o                         
   1   8  10         71.09         71.75         4.44 o                         
   2   8  10         71.59         64.58         3.71 o                         
   3   8  10         94.07         98.47         5.27 o                         
   4   8  10        187.15        150.60        12.36 o                         
   5   8  10         28.40         19.15         3.13 o                         
   6   8  10          6.96          8.00         3.69 o                         
   7   8  10         20.34         17.05         3.84 o                         
 -10   9  10          1.95         -0.05         3.89 o                         
  -9   9  10          2.27         -0.48         2.24 o                         
  -8   9  10         22.21         17.98         2.57 o                         
  -7   9  10          7.23          9.95         2.17 o                         
  -6   9  10        202.40        189.80         7.63 o                         
  -5   9  10         16.73         15.64         1.90 o                         
  -4   9  10          4.90          1.43         1.69 o                         
  -3   9  10        314.10        327.06        10.26 o                         
  -2   9  10        176.85        178.31         6.90 o                         
  -1   9  10         21.11         16.36         1.65 o                         
   0   9  10          0.95         -2.27         1.52 o                         
   1   9  10         46.33         35.83         2.40 o                         
   2   9  10        126.65        141.02         5.92 o                         
   3   9  10        461.13        480.12        16.21 o                         
   4   9  10          0.06          3.98         4.30 o                         
   5   9  10          9.48          8.53         3.06 o                         
   6   9  10         56.07         60.36         4.99 o                         
   7   9  10         39.52         46.65         5.15 o                         
  -9  10  10         36.48         51.87         6.82 o                         
  -8  10  10         11.18         13.16         2.46 o                         
  -7  10  10         35.41         45.61         5.83 o                         
  -6  10  10          0.51         -2.54         1.70 o                         
  -5  10  10         40.42         30.92         2.29 o                         
  -4  10  10         29.32         32.15         2.49 o                         
  -3  10  10         14.34         12.67         1.42 o                         
  -2  10  10        830.56        841.35        24.99 o                         
  -1  10  10        432.41        418.41        12.94 o                         
   0  10  10          0.02         -2.01         1.34 o                         
   1  10  10         52.79         41.26         2.59 o                         
   2  10  10         17.34         11.07         2.37 o                         
   3  10  10         63.64         49.58         4.61 o                         
   4  10  10         50.78         45.41         3.85 o                         
   5  10  10         73.07         62.56         6.57 o                         
   6  10  10          6.93          4.46         3.22 o                         
   7  10  10          0.89         -1.31         4.80 o                         
  -9  11  10          3.92          0.04         3.16 o                         
  -8  11  10          4.39          2.45         3.25 o                         
  -7  11  10         23.81         18.74         4.56 o                         
  -6  11  10          0.28         -1.45         1.84 o                         
  -5  11  10          3.22         -0.38         1.97 o                         
  -4  11  10         90.56         75.00         4.09 o                         
  -3  11  10          0.06         -0.10         1.03 o                         
  -2  11  10          3.59          0.52         1.33 o                         
  -1  11  10        360.54        395.39        12.31 o                         
   0  11  10        211.08        193.52         6.64 o                         
   1  11  10         46.63         43.95         2.55 o                         
   2  11  10        207.87        223.71         8.35 o                         
   3  11  10          7.84          0.49         4.20 o                         
   4  11  10        112.23        113.99         7.78 o                         
   5  11  10          1.13          3.15         3.67 o                         
   6  11  10          0.41         -3.05         3.95 o                         
  -9  12  10          1.12          2.58         2.94 o                         
  -8  12  10         37.52         36.86         3.66 o                         
  -7  12  10         19.72         14.67         3.77 o                         
  -6  12  10          6.82          7.06         2.74 o                         
  -5  12  10         13.00         14.81         2.47 o                         
  -4  12  10         43.06         36.64         3.76 o                         
  -3  12  10        120.67        128.65         5.44 o                         
  -2  12  10        123.20        101.18         5.49 o                         
  -1  12  10         66.21         63.99         3.20 o                         
   0  12  10         27.90         20.29         1.98 o                         
   1  12  10          0.06         -2.89         1.93 o                         
   2  12  10          2.20          2.40         1.92 o                         
   3  12  10         11.91          8.64         3.42 o                         
   4  12  10         28.08         27.44         4.29 o                         
   5  12  10          8.06          2.17         4.11 o                         
   6  12  10          5.89         10.94         4.29 o                         
  -8  13  10         27.73         26.10         3.41 o                         
  -7  13  10          4.47          2.22         2.60 o                         
  -6  13  10         26.57         33.07         3.32 o                         
  -5  13  10          0.70          0.21         2.38 o                         
  -4  13  10        129.74        130.86         7.74 o                         
  -3  13  10         74.86         70.43         4.02 o                         
  -2  13  10         68.94         70.19         5.05 o                         
  -1  13  10          7.68          4.59         2.85 o                         
   0  13  10          7.10          6.37         2.02 o                         
   1  13  10         24.54         16.46         3.34 o                         
   2  13  10         37.67         40.38         4.90 o                         
   3  13  10          2.75          1.36         3.11 o                         
   4  13  10          1.32         -3.05         3.54 o                         
   5  13  10          0.42         -0.98         4.25 o                         
   6  13  10          7.72         12.13         5.74 o                         
  -8  14  10         53.53         47.95         4.18 o                         
  -7  14  10         26.48         27.91         3.39 o                         
  -6  14  10          1.42         -0.51         2.49 o                         
  -5  14  10         10.58          9.86         2.55 o                         
  -4  14  10          1.45         -2.32         2.97 o                         
  -3  14  10          1.31          0.29         2.36 o                         
  -2  14  10         20.95         18.05         2.81 o                         
  -1  14  10          3.48          1.56         2.91 o                         
   0  14  10         58.00         46.72         4.27 o                         
   1  14  10        107.34         96.72         5.97 o                         
   2  14  10         10.13          6.13         3.93 o                         
   3  14  10          2.90          8.57         4.32 o                         
   4  14  10          2.35         -5.70         5.96 o                         
   5  14  10         19.56         16.47         5.60 o                         
  -7  15  10         19.31          9.65         3.17 o                         
  -6  15  10          0.36         -2.82         2.64 o                         
  -5  15  10          9.62          9.99         2.78 o                         
  -4  15  10         40.00         37.17         5.02 o                         
  -3  15  10          7.85          3.46         6.96 o                         
  -2  15  10          1.91          0.20         1.96 o                         
  -1  15  10        104.60        113.34         6.53 o                         
   0  15  10         54.44         48.39         4.20 o                         
   1  15  10          0.82         -1.46         3.30 o                         
   2  15  10          0.12         -4.16         4.86 o                         
   3  15  10         12.11          3.15         4.46 o                         
   4  15  10          5.62          5.93        10.43 o                         
  -6  16  10          0.02          0.24         2.97 o                         
  -5  16  10         16.17          7.53         2.90 o                         
  -4  16  10          9.15          7.69         2.82 o                         
  -3  16  10          0.14          2.01         4.11 o                         
  -2  16  10         24.07         27.95         4.11 o                         
  -1  16  10         13.59         15.38         2.71 o                         
   0  16  10         50.07         65.33         5.11 o                         
   1  16  10          9.79         10.45         3.75 o                         
   2  16  10          3.14         -4.14         3.81 o                         
   3  16  10          1.91         -0.83         5.07 o                         
   4  16  10          1.53          1.08         7.98 o                         
  -6  17  10          3.69          0.38         3.41 o                         
  -5  17  10          6.31          6.51         3.20 o                         
  -4  17  10          6.62          2.42         3.42 o                         
  -3  17  10          1.33          0.19         4.12 o                         
  -2  17  10         11.79         13.92         2.48 o                         
  -1  17  10        108.27         96.97         6.34 o                         
   0  17  10         52.33         47.16         5.77 o                         
   1  17  10          0.07         -5.38         3.59 o                         
   2  17  10          0.04         -6.12         4.08 o                         
   3  17  10         11.70         14.02         5.12 o                         
  -4  18  10          1.21         -4.39         3.55 o                         
  -3  18  10          0.02         -1.27         3.34 o                         
  -2  18  10         31.12         31.71         3.55 o                         
  -1  18  10          1.30          5.68         3.82 o                         
   0  18  10         11.32         13.03         3.86 o                         
   1  18  10          0.82         -5.83         4.01 o                         
   2  18  10          0.18         -3.90         4.55 o                         
  -2  19  10          0.46          4.06         7.40 o                         
  -1  19  10         30.37         31.10         5.06 o                         
   0  19  10          0.56          2.03         3.93 o                         
 -11   1  11         25.35         23.44         2.86 o                         
 -10   1  11         15.31         19.37         2.10 o                         
  -9   1  11          5.64          2.75         1.14 o                         
  -8   1  11         42.82         35.76         1.93 o                         
  -7   1  11         82.20         77.67         3.20 o                         
  -6   1  11          6.84          5.58         1.39 o                         
  -5   1  11        306.47        319.06        11.09 o                         
  -4   1  11        711.58        712.84        23.41 o                         
  -3   1  11          2.10          1.94         1.08 o                         
  -2   1  11        348.06        308.19        10.67 o                         
  -1   1  11        300.93        311.20        13.30 o                         
   0   1  11         57.80         58.69         3.89 o                         
   1   1  11         16.69         13.02         2.18 o                         
   2   1  11        209.11        177.72         7.75 o                         
   3   1  11          0.13          2.99         2.04 o                         
   4   1  11         26.57         24.32         2.46 o                         
   5   1  11         82.90         91.06         3.52 o                         
   6   1  11         16.18         10.41         2.26 o                         
   7   1  11          2.61         -3.27         4.28 o                         
   8   1  11          4.90         15.06         7.25 o                         
 -11   2  11         38.62         30.14         2.91 o                         
 -10   2  11          3.55          9.97         3.83 o                         
  -9   2  11          0.04         -0.79         1.17 o                         
  -8   2  11         41.09         32.46         2.00 o                         
  -7   2  11        107.25         87.41         4.35 o                         
  -6   2  11         68.42         65.90         3.14 o                         
  -5   2  11        101.27        116.89         4.41 o                         
  -4   2  11        474.03        501.23        15.20 o                         
  -3   2  11        334.36        347.15        10.79 o                         
  -2   2  11        425.96        409.53        13.85 o                         
  -1   2  11        559.65        544.00        20.30 o                         
   0   2  11         60.52         42.64         3.26 o                         
   1   2  11         74.27         80.84         4.71 o                         
   2   2  11        370.93        373.17        14.42 o                         
   3   2  11       1525.88       1584.48        65.81 o                         
   4   2  11        441.72        401.72        16.00 o                         
   5   2  11         41.61         38.51         2.59 o                         
   6   2  11          0.06         -0.22         1.57 o                         
   7   2  11         19.71         27.26         4.99 o                         
   8   2  11          0.16          7.48         6.54 o                         
 -11   3  11         37.62         56.73         5.18 o                         
 -10   3  11         21.37         21.12         2.14 o                         
  -9   3  11          7.01          9.40         1.60 o                         
  -8   3  11         47.98         47.91         2.48 o                         
  -7   3  11        583.85        602.83        21.49 o                         
  -6   3  11        145.28        136.91         5.01 o                         
  -5   3  11        230.85        250.93         8.12 o                         
  -4   3  11         39.49         42.56         2.24 o                         
  -3   3  11         34.40         38.10         2.11 o                         
  -2   3  11          0.00         -1.43         1.44 o                         
  -1   3  11         50.16         40.06         3.73 o                         
   0   3  11        114.59        110.25         5.55 o                         
   1   3  11        271.54        262.93        10.62 o                         
   2   3  11        105.64        110.21         5.62 o                         
   3   3  11        189.18        178.83         7.10 o                         
   4   3  11        367.24        358.70        12.52 o                         
   5   3  11         17.77         21.46         2.45 o                         
   6   3  11          0.59         -1.94         1.85 o                         
   7   3  11          0.68         -4.76         4.44 o                         
   8   3  11         17.48         24.23         7.40 o                         
 -10   4  11          2.46          0.65         2.72 o                         
  -9   4  11         27.33         25.38         2.08 o                         
  -8   4  11         37.78         42.58         2.28 o                         
  -7   4  11         46.04         43.44         2.29 o                         
  -6   4  11         48.00         39.39         2.10 o                         
  -5   4  11        188.30        196.74         6.61 o                         
  -4   4  11          1.62          0.15         1.21 o                         
  -3   4  11        242.58        222.25         7.24 o                         
  -2   4  11          7.55          5.68         1.52 o                         
  -1   4  11        381.42        422.48        14.25 o                         
   0   4  11          1.76          1.39         1.91 o                         
   1   4  11         24.57         22.05         2.45 o                         
   2   4  11        211.11        213.98         8.06 o                         
   3   4  11          9.81          9.43         3.00 o                         
   4   4  11         11.15         11.00         1.84 o                         
   5   4  11          0.54         -3.09         2.06 o                         
   6   4  11         10.30         13.38         7.31 o                         
   7   4  11          0.21         -0.88         2.76 o                         
 -10   5  11          0.75          2.08         2.43 o                         
  -9   5  11          3.75          1.68         2.01 o                         
  -8   5  11         43.75         38.88         2.55 o                         
  -7   5  11        208.38        220.74         6.75 o                         
  -6   5  11         34.07         35.27         2.12 o                         
  -5   5  11          7.04          9.16         1.25 o                         
  -4   5  11         10.71          7.57         1.15 o                         
  -3   5  11        137.26        127.40         5.48 o                         
  -2   5  11          4.49          7.85         1.58 o                         
  -1   5  11         24.51         19.23         1.94 o                         
   0   5  11        133.05        120.91         5.89 o                         
   1   5  11         31.58         34.09         2.59 o                         
   2   5  11         92.48         88.42         5.14 o                         
   3   5  11        284.32        261.06         9.54 o                         
   4   5  11         20.61         17.02         1.96 o                         
   5   5  11         31.07         23.14         3.82 o                         
   6   5  11          3.78         -0.76         2.60 o                         
   7   5  11          0.02         -3.17         2.35 o                         
 -10   6  11         12.37          4.51         3.76 o                         
  -9   6  11         44.26         46.09         4.44 o                         
  -8   6  11         65.99         78.39         4.51 o                         
  -7   6  11         17.39         15.87         1.82 o                         
  -6   6  11        350.19        388.89        13.40 o                         
  -5   6  11         55.76         53.24         5.03 o                         
  -4   6  11        524.70        510.77        15.49 o                         
  -3   6  11        191.64        231.86         8.48 o                         
  -2   6  11        106.92        111.15         4.88 o                         
  -1   6  11        451.36        466.70        14.22 o                         
   0   6  11         12.59         14.00         1.97 o                         
   1   6  11          0.27          0.24         1.71 o                         
   2   6  11        273.89        265.44        12.10 o                         
   3   6  11         24.16         30.87         2.56 o                         
   4   6  11         29.39         36.86         3.01 o                         
   5   6  11          7.43          3.06         2.72 o                         
   6   6  11          0.48          0.14         2.80 o                         
   7   6  11          0.84         -0.67         3.03 o                         
 -10   7  11          3.95          2.34         4.06 o                         
  -9   7  11          0.16         -1.77         2.17 o                         
  -8   7  11         14.23          2.58         2.33 o                         
  -7   7  11         80.25         78.71         3.61 o                         
  -6   7  11         12.84         10.76         1.92 o                         
  -5   7  11         63.13         69.53         3.91 o                         
  -4   7  11        240.39        260.08         7.64 o                         
  -3   7  11         23.65         18.59         1.71 o                         
  -2   7  11         14.36         15.47         1.66 o                         
  -1   7  11         40.80         38.81         2.32 o                         
   0   7  11        332.61        355.22        11.10 o                         
   1   7  11         91.49         91.33         4.80 o                         
   2   7  11         33.00         31.78         3.22 o                         
   3   7  11         58.29         56.16         4.15 o                         
   4   7  11        119.39        103.83         7.21 o                         
   5   7  11          4.63          7.15         2.97 o                         
   6   7  11         10.69         11.50         3.24 o                         
   7   7  11         41.30         52.93         4.97 o                         
 -10   8  11          0.37         -2.50         2.66 o                         
  -9   8  11          0.57         -0.51         2.30 o                         
  -8   8  11         49.99         45.73         3.33 o                         
  -7   8  11         51.23         65.92         4.70 o                         
  -6   8  11          7.53         -0.65         1.93 o                         
  -5   8  11        231.94        256.46        11.03 o                         
  -4   8  11        148.49        177.32         5.51 o                         
  -3   8  11        610.69        634.29        20.98 o                         
  -2   8  11        413.38        393.48        12.16 o                         
  -1   8  11        629.39        606.03        18.24 o                         
   0   8  11        193.68        178.95         6.26 o                         
   1   8  11        111.09         75.21         4.21 o                         
   2   8  11         63.48         68.28         3.82 o                         
   3   8  11        103.64         88.86         5.07 o                         
   4   8  11          0.17         -4.60         3.07 o                         
   5   8  11          1.75          5.51         3.31 o                         
   6   8  11          1.84         -0.08         3.06 o                         
   7   8  11          8.18         15.56         5.01 o                         
  -9   9  11          0.73          1.11         2.47 o                         
  -8   9  11         10.12         12.04         4.54 o                         
  -7   9  11         24.63         19.46         2.19 o                         
  -6   9  11         28.16         35.54         2.81 o                         
  -5   9  11         87.54        128.23         5.73 o                         
  -4   9  11         26.00         27.87         2.99 o                         
  -3   9  11         13.64         17.85         2.02 o                         
  -2   9  11        229.47        209.48         7.06 o                         
  -1   9  11         49.56         49.33         2.76 o                         
   0   9  11         59.89         48.27         2.69 o                         
   1   9  11         35.81         32.82         2.32 o                         
   2   9  11        117.70        112.55         5.93 o                         
   3   9  11        191.32        175.08         7.84 o                         
   4   9  11          0.01         -0.09         3.33 o                         
   5   9  11         22.83         22.75         3.99 o                         
   6   9  11         38.83         40.82         3.95 o                         
  -9  10  11         30.27         27.47         3.44 o                         
  -8  10  11         31.16         25.27         3.97 o                         
  -7  10  11         14.80         22.76         2.82 o                         
  -6  10  11         26.86         19.47         2.55 o                         
  -5  10  11         85.31         94.32         5.62 o                         
  -4  10  11        250.40        244.46         9.02 o                         
  -3  10  11        605.07        603.44        18.29 o                         
  -2  10  11         21.67         18.88         1.84 o                         
  -1  10  11        157.00        134.11         5.10 o                         
   0  10  11          1.01         -2.74         1.83 o                         
   1  10  11         49.42         42.28         2.54 o                         
   2  10  11          0.17         -2.72         1.95 o                         
   3  10  11         13.82          8.37         1.86 o                         
   4  10  11         30.88         31.49         3.74 o                         
   5  10  11          2.32         10.89         3.41 o                         
   6  10  11         14.24          6.53         3.33 o                         
  -9  11  11         17.43         16.28         3.33 o                         
  -8  11  11         42.51         45.63         3.77 o                         
  -7  11  11         72.48         86.98         6.25 o                         
  -6  11  11          8.38          3.05         2.16 o                         
  -5  11  11          9.86          8.23         2.93 o                         
  -4  11  11         93.14        103.39         6.90 o                         
  -3  11  11         68.88         80.11         4.11 o                         
  -2  11  11          0.62         -1.58         1.68 o                         
  -1  11  11          5.68          1.10         1.54 o                         
   0  11  11          7.05          6.93         2.18 o                         
   1  11  11         45.88         29.31         2.91 o                         
   2  11  11         18.26         17.37         2.50 o                         
   3  11  11         20.73         19.08         3.78 o                         
   4  11  11         18.25         22.00         3.95 o                         
   5  11  11          5.27          6.41         4.84 o                         
   6  11  11          6.74         10.28         7.78 o                         
  -8  12  11         50.30         58.17         6.44 o                         
  -7  12  11         75.85         69.24         5.76 o                         
  -6  12  11         77.08         81.20         7.03 o                         
  -5  12  11         10.53         10.47         4.90 o                         
  -4  12  11        163.00        159.49         8.81 o                         
  -3  12  11          9.40         11.79         2.67 o                         
  -2  12  11         66.65         59.63         3.88 o                         
  -1  12  11         97.88         85.79         4.98 o                         
   0  12  11          0.82         -0.41         3.36 o                         
   1  12  11         42.57         41.28         3.89 o                         
   2  12  11         50.38         46.42         3.71 o                         
   3  12  11         41.99         46.26         6.05 o                         
   4  12  11         12.56         11.76         6.75 o                         
   5  12  11          0.18         -0.77         4.80 o                         
  -8  13  11          4.94         -2.21         3.39 o                         
  -7  13  11         41.61         31.83         3.52 o                         
  -6  13  11         10.25          8.08         2.73 o                         
  -5  13  11          3.32         -0.74         2.86 o                         
  -4  13  11         22.77         18.24         4.38 o                         
  -3  13  11         20.42         16.67         1.72 o                         
  -2  13  11        106.11         96.99         5.21 o                         
  -1  13  11         49.81         56.39         3.94 o                         
   0  13  11         21.31         21.40         3.37 o                         
   1  13  11         87.01         88.50         6.01 o                         
   2  13  11        271.63        304.16        17.63 o                         
   3  13  11         29.92         26.13         4.97 o                         
   4  13  11          7.00          7.18         4.93 o                         
   5  13  11          4.73         -2.30         7.35 o                         
  -7  14  11          0.87         -0.55         2.94 o                         
  -6  14  11         16.99         14.93         3.05 o                         
  -5  14  11         42.51         31.14         3.79 o                         
  -4  14  11         49.07         70.34         5.71 o                         
  -3  14  11         15.43         13.77         3.18 o                         
  -2  14  11          0.09         -0.10         4.02 o                         
  -1  14  11         34.95         39.59         3.51 o                         
   0  14  11          6.40          2.35         2.62 o                         
   1  14  11          3.79          3.14         3.73 o                         
   2  14  11          0.07         -0.33         5.96 o                         
   3  14  11          2.65          6.96         8.53 o                         
   4  14  11         20.29         13.54         5.36 o                         
  -7  15  11          0.00         -1.97         4.23 o                         
  -6  15  11         15.05          7.33         3.31 o                         
  -5  15  11         22.39         10.11         3.29 o                         
  -4  15  11         24.53         28.12         4.08 o                         
  -3  15  11          0.41         -2.38         3.04 o                         
  -2  15  11          1.70          1.16         2.05 o                         
  -1  15  11          0.14         -4.32         2.88 o                         
   0  15  11          0.30         -3.86         2.57 o                         
   1  15  11          9.55         11.62         4.08 o                         
   2  15  11         21.67         34.10         5.38 o                         
   3  15  11         44.09         39.81         8.96 o                         
   4  15  11          9.98          9.23         5.54 o                         
  -6  16  11          4.37         -0.76         3.59 o                         
  -5  16  11          4.82         -0.60         3.46 o                         
  -4  16  11          2.50          3.62         3.45 o                         
  -3  16  11         24.49         26.73         5.09 o                         
  -2  16  11         21.42         20.31         2.66 o                         
  -1  16  11          5.44          5.64         2.58 o                         
   0  16  11          1.62         -2.05         2.63 o                         
   1  16  11         29.50         31.87         4.95 o                         
   2  16  11          5.09          3.49         4.64 o                         
   3  16  11         14.33         12.08         9.50 o                         
  -5  17  11          1.99         -0.10         3.96 o                         
  -4  17  11          0.08         -4.78         3.71 o                         
  -3  17  11          0.79          6.43         6.22 o                         
  -2  17  11          4.75          2.68         2.26 o                         
  -1  17  11          5.05          4.85         3.35 o                         
   0  17  11          9.72         15.07         8.33 o                         
   1  17  11          0.06         -5.03         4.07 o                         
   2  17  11          2.14          3.81         6.15 o                         
  -3  18  11         12.08          6.93         5.04 o                         
  -2  18  11         15.81          5.91         2.76 o                         
  -1  18  11         57.40         66.00         6.35 o                         
   0  18  11          0.27         -2.99         3.84 o                         
 -10   0  12         20.72         19.27         5.68 o                         
  -9   0  12         92.64         96.53         4.40 o                         
  -8   0  12        100.02         89.27         5.94 o                         
  -7   0  12         45.49         41.42         3.77 o                         
  -6   0  12        140.23        127.84        11.53 o                         
  -5   0  12          0.16          2.70         1.90 o                         
  -4   0  12          3.50          0.92         1.69 o                         
  -3   0  12        436.37        466.78        36.67 o                         
  -2   0  12        921.46        989.52        89.60 o                         
  -1   0  12       2559.32       2570.71       130.35 o                         
   0   0  12         67.08         85.43         7.21 o                         
   1   0  12         23.74         18.99         3.68 o                         
   2   0  12       1588.95       1664.42        84.92 o                         
   3   0  12       1478.90       1618.26        82.54 o                         
   4   0  12         12.12          7.89         3.00 o                         
   5   0  12          1.37         -0.18         1.82 o                         
   6   0  12         72.12         70.18        11.63 o                         
   7   0  12         45.65         62.31        11.95 o                         
 -10   1  12          1.01          5.79         2.30 o                         
  -9   1  12          4.31          4.48         1.92 o                         
  -8   1  12         37.43         45.22         4.93 o                         
  -7   1  12         69.07         67.87         3.40 o                         
  -6   1  12        418.60        380.58        11.92 o                         
  -5   1  12         49.26         37.60         2.33 o                         
  -4   1  12        127.22        141.84         5.18 o                         
  -3   1  12        222.73        228.90         7.56 o                         
  -2   1  12         16.41         18.99         2.07 o                         
  -1   1  12         97.25        106.38         5.71 o                         
   0   1  12         10.24         19.56         2.99 o                         
   1   1  12         28.23         25.43         2.87 o                         
   2   1  12         84.03         75.66         4.96 o                         
   3   1  12         57.22         71.77         5.63 o                         
   4   1  12         73.57         60.95         4.03 o                         
   5   1  12          4.04          5.96         1.87 o                         
   6   1  12        122.66        106.11         7.73 o                         
   7   1  12          1.34          2.25         6.12 o                         
 -10   2  12         34.27         32.14         4.73 o                         
  -9   2  12         67.54         57.00         2.57 o                         
  -8   2  12          2.02          6.37         1.55 o                         
  -7   2  12          7.77          8.50         1.89 o                         
  -6   2  12         26.30         25.03         2.35 o                         
  -5   2  12         16.59         24.22         2.26 o                         
  -4   2  12         34.11         39.83         2.32 o                         
  -3   2  12         94.25         84.04         3.57 o                         
  -2   2  12       1031.68       1027.43        33.40 o                         
  -1   2  12        837.20        858.80        31.57 o                         
   0   2  12        188.65        202.53         8.78 o                         
   1   2  12        920.21        932.82        34.15 o                         
   2   2  12        144.35        160.79         7.59 o                         
   3   2  12          0.18         -1.13         2.10 o                         
   4   2  12         19.02         19.25         2.28 o                         
   5   2  12         12.65         11.08         1.74 o                         
   6   2  12          0.60         -0.74         2.69 o                         
   7   2  12          9.01         13.75         6.21 o                         
 -10   3  12         22.24         25.31         2.79 o                         
  -9   3  12         34.60         28.02         2.02 o                         
  -8   3  12        149.97        156.17         5.30 o                         
  -7   3  12         29.61         33.87         2.35 o                         
  -6   3  12         20.26         19.54         1.78 o                         
  -5   3  12         49.16         64.47         3.12 o                         
  -4   3  12          6.10          8.82         1.34 o                         
  -3   3  12        154.34        165.45         5.83 o                         
  -2   3  12          3.79          3.23         2.11 o                         
  -1   3  12         45.52         36.75         3.16 o                         
   0   3  12        159.57        133.49         7.75 o                         
   1   3  12         95.28         98.25         5.56 o                         
   2   3  12        316.34        349.33        13.78 o                         
   3   3  12          9.68          2.13         2.01 o                         
   4   3  12          9.98          8.92         1.95 o                         
   5   3  12          4.27          5.29         2.57 o                         
   6   3  12         40.72         40.68         3.25 o                         
   7   3  12          0.19          5.91         6.21 o                         
 -10   4  12         11.75          5.91         2.46 o                         
  -9   4  12          1.41          2.97         1.90 o                         
  -8   4  12         30.98         35.95         2.11 o                         
  -7   4  12        292.34        304.17         9.01 o                         
  -6   4  12          9.51          5.43         1.48 o                         
  -5   4  12         99.23        101.04         4.17 o                         
  -4   4  12          7.81          7.07         1.39 o                         
  -3   4  12         23.89         17.36         1.61 o                         
  -2   4  12          1.06          3.10         1.55 o                         
  -1   4  12         19.55         23.35         2.23 o                         
   0   4  12        311.43        321.44        12.79 o                         
   1   4  12          2.71          2.37         2.33 o                         
   2   4  12        784.77        745.83        24.64 o                         
   3   4  12        159.70        165.16         6.82 o                         
   4   4  12         19.86         21.61         2.35 o                         
   5   4  12          0.82          3.87         5.45 o                         
   6   4  12          0.09         -2.71         2.21 o                         
   7   4  12         17.51         30.35         7.26 o                         
 -10   5  12         27.94         21.17         2.80 o                         
  -9   5  12         26.70         33.10         2.85 o                         
  -8   5  12          5.61          5.20         2.04 o                         
  -7   5  12          0.71          6.73         2.07 o                         
  -6   5  12         13.23         14.70         1.53 o                         
  -5   5  12          2.39          2.51         1.22 o                         
  -4   5  12        157.21        143.77         5.25 o                         
  -3   5  12         49.02         47.39         2.98 o                         
  -2   5  12          3.63          1.91         1.59 o                         
  -1   5  12         94.43         83.59         4.25 o                         
   0   5  12         16.29         19.59         2.91 o                         
   1   5  12          5.10          1.30         2.13 o                         
   2   5  12        250.19        194.65        10.34 o                         
   3   5  12        261.10        232.10         9.29 o                         
   4   5  12         20.80         13.92         2.07 o                         
   5   5  12          4.19          0.25         2.96 o                         
   6   5  12          4.62          7.38         2.63 o                         
   7   5  12          4.97          7.20         2.66 o                         
 -10   6  12          0.11          0.18         2.58 o                         
  -9   6  12          3.04          0.55         2.27 o                         
  -8   6  12          0.53         -1.56         1.67 o                         
  -7   6  12          0.88          1.04         1.73 o                         
  -6   6  12         78.65         83.36         3.93 o                         
  -5   6  12         82.10         67.86         3.20 o                         
  -4   6  12        119.27        116.36         6.77 o                         
  -3   6  12         61.52         55.09         3.27 o                         
  -2   6  12        530.71        499.33        16.80 o                         
  -1   6  12        498.93        501.60        16.93 o                         
   0   6  12          2.62         -1.35         1.92 o                         
   1   6  12        766.08        705.70        23.42 o                         
   2   6  12         63.32         45.33         3.29 o                         
   3   6  12         39.53         30.83         2.81 o                         
   4   6  12          1.64          1.34         3.42 o                         
   5   6  12          0.01          0.36         2.96 o                         
   6   6  12         38.68         47.30         5.41 o                         
   7   6  12          9.27         17.78         3.83 o                         
 -10   7  12          4.08          1.09         2.73 o                         
  -9   7  12          0.11         -3.93         2.62 o                         
  -8   7  12         68.53         65.48         4.04 o                         
  -7   7  12          9.28          6.71         2.11 o                         
  -6   7  12        121.02        130.63         5.88 o                         
  -5   7  12          0.48         -1.63         1.32 o                         
  -4   7  12        310.86        350.29        10.07 o                         
  -3   7  12         81.41         55.87         2.95 o                         
  -2   7  12         19.56          9.43         1.72 o                         
  -1   7  12        184.43        165.01         5.97 o                         
   0   7  12        123.63        121.65         4.87 o                         
   1   7  12        375.92        329.62        11.73 o                         
   2   7  12        676.53        638.02        22.10 o                         
   3   7  12         23.56         21.31         2.46 o                         
   4   7  12         27.17         22.94         3.94 o                         
   5   7  12         73.39         71.96         5.36 o                         
   6   7  12          4.45          8.34         3.84 o                         
  -9   8  12          0.03         -1.78         2.52 o                         
  -8   8  12         39.88         36.60         3.27 o                         
  -7   8  12        201.05        208.37         9.43 o                         
  -6   8  12          4.28          5.27         2.61 o                         
  -5   8  12         28.44         25.45         2.47 o                         
  -4   8  12         12.24         11.66         1.11 o                         
  -3   8  12        118.91        117.15         4.72 o                         
  -2   8  12         15.93         12.87         1.95 o                         
  -1   8  12          5.48          2.07         1.59 o                         
   0   8  12          0.50          1.76         1.63 o                         
   1   8  12        420.66        407.62        14.71 o                         
   2   8  12        326.88        334.26        13.25 o                         
   3   8  12          2.39          0.78         2.36 o                         
   4   8  12         29.65         28.78         4.23 o                         
   5   8  12        131.66        138.74         7.62 o                         
   6   8  12         11.43          8.97         5.21 o                         
  -9   9  12         26.57         28.09         4.91 o                         
  -8   9  12          8.28          6.90         2.61 o                         
  -7   9  12          0.07         -1.03         2.06 o                         
  -6   9  12         60.51         59.07         6.40 o                         
  -5   9  12        212.88        232.09        10.24 o                         
  -4   9  12        227.29        208.46         6.43 o                         
  -3   9  12        357.15        391.28        12.27 o                         
  -2   9  12          3.68          1.42         1.52 o                         
  -1   9  12        123.10        123.36         4.94 o                         
   0   9  12          5.20          7.64         1.72 o                         
   1   9  12        353.06        367.52        14.42 o                         
   2   9  12         94.86        105.92         5.88 o                         
   3   9  12          0.42          0.79         1.89 o                         
   4   9  12        123.86        122.06         8.29 o                         
   5   9  12          2.86          6.94         3.68 o                         
   6   9  12          0.17          4.80         9.34 o                         
  -9  10  12          0.26          0.07         3.86 o                         
  -8  10  12         14.13          8.28         3.83 o                         
  -7  10  12         29.27         24.47         2.75 o                         
  -6  10  12          5.75          2.68         2.71 o                         
  -5  10  12         17.51         16.50         3.29 o                         
  -4  10  12        844.86        832.66        35.59 o                         
  -3  10  12        238.93        214.72        10.79 o                         
  -2  10  12        323.96        288.45        10.48 o                         
  -1  10  12          5.40          2.83         1.96 o                         
   0  10  12         11.56          9.78         2.18 o                         
   1  10  12        239.79        221.36         9.49 o                         
   2  10  12        161.44        159.99         7.49 o                         
   3  10  12          1.41         -2.28         1.76 o                         
   4  10  12         90.22        110.24        13.89 o                         
   5  10  12         45.10         52.27         9.64 o                         
   6  10  12          0.01         -1.81         5.97 o                         
  -8  11  12          6.51          2.82         2.93 o                         
  -7  11  12          9.85          7.32         3.24 o                         
  -6  11  12         14.97         12.25         3.01 o                         
  -5  11  12         12.86         10.03         4.36 o                         
  -3  11  12          5.50          8.18         3.01 o                         
  -2  11  12         15.17         18.86         2.52 o                         
  -1  11  12         72.44         63.27         4.28 o                         
   0  11  12          8.48          8.53         2.58 o                         
   1  11  12          8.90          5.46         2.97 o                         
   2  11  12         46.02         41.25         4.66 o                         
   3  11  12          2.19          3.99         4.28 o                         
   4  11  12         15.38         22.55         5.35 o                         
   5  11  12          0.04          5.52         5.04 o                         
  -8  12  12          1.25          4.22         3.40 o                         
  -7  12  12          0.04         -1.87         2.56 o                         
  -6  12  12         28.05         33.10         5.10 o                         
  -5  12  12          0.37         -4.20         2.80 o                         
  -4  12  12         34.38         36.15         5.17 o                         
  -3  12  12         50.62         54.84         3.29 o                         
  -2  12  12          8.76          4.99         2.07 o                         
  -1  12  12          6.09          4.97         2.52 o                         
   0  12  12         13.48         11.85         3.58 o                         
   1  12  12         76.61         80.45         5.82 o                         
   2  12  12         31.46         34.78         3.45 o                         
   3  12  12          0.02          5.55         4.47 o                         
   4  12  12          6.65          8.19         8.84 o                         
   5  12  12         25.24         22.91         6.20 o                         
  -8  13  12         44.28         47.82         4.38 o                         
  -7  13  12         25.99         35.44         4.24 o                         
  -6  13  12          5.41          4.44         6.18 o                         
  -5  13  12         19.04         31.74         4.24 o                         
  -4  13  12         35.00         25.15         4.63 o                         
  -3  13  12         21.41         15.32         4.94 o                         
  -2  13  12          5.08          6.12         2.20 o                         
  -1  13  12        202.76        211.57        10.37 o                         
   0  13  12         51.45         59.42         4.96 o                         
   1  13  12          9.41         19.30         4.43 o                         
   2  13  12          8.08          6.89         4.79 o                         
   3  13  12          1.70          4.39         4.77 o                         
   4  13  12          1.06          0.62         5.09 o                         
  -7  14  12          0.18         -3.69         2.93 o                         
  -6  14  12          5.27          5.59         3.40 o                         
  -5  14  12         36.07         32.16         4.12 o                         
  -4  14  12          3.25          1.86         3.46 o                         
  -3  14  12         38.34         48.55         4.79 o                         
  -2  14  12        121.64        133.06         7.32 o                         
  -1  14  12        170.58        181.30         9.39 o                         
   0  14  12         11.16         11.33         2.90 o                         
   1  14  12         78.72         59.98         4.67 o                         
   2  14  12         21.73         17.82         5.48 o                         
   3  14  12          1.70        -10.86         7.24 o                         
   4  14  12         19.85         24.06         5.87 o                         
  -6  15  12         25.33         27.00         4.35 o                         
  -5  15  12         20.33         16.12         8.38 o                         
  -4  15  12          0.20         -1.83         3.69 o                         
  -3  15  12          2.38          3.41         4.07 o                         
  -2  15  12         11.40         12.84         2.55 o                         
  -1  15  12         75.84         85.98         6.00 o                         
   0  15  12          0.07          1.35         3.32 o                         
   1  15  12          1.88         -0.97         4.18 o                         
   2  15  12          2.76          3.88         5.50 o                         
   3  15  12          2.22          5.73         5.26 o                         
  -5  16  12          5.22         11.20         8.61 o                         
  -4  16  12          2.39         -2.72         3.44 o                         
  -3  16  12          4.47          3.43         4.54 o                         
  -2  16  12         44.49         43.94         3.99 o                         
  -1  16  12        159.11        171.71        11.69 o                         
   0  16  12         53.50         54.56         5.17 o                         
   1  16  12          6.32          4.56         4.36 o                         
   2  16  12          6.36          5.81         4.85 o                         
  -4  17  12          0.82         -3.51         4.91 o                         
  -2  17  12         13.10         17.48         2.75 o                         
  -1  17  12         11.71         15.72         4.34 o                         
   0  17  12          0.07         -4.18         3.96 o                         
   1  17  12          1.19         -1.94         7.82 o                         
 -10   1  13          1.81         14.21         7.08 o                         
  -9   1  13          5.18          6.04         2.16 o                         
  -8   1  13         38.37         38.40         2.62 o                         
  -7   1  13         41.68         41.79         2.82 o                         
  -6   1  13        189.54        191.20         6.78 o                         
  -5   1  13         25.41         19.46         1.85 o                         
  -4   1  13          0.37         -0.57         1.36 o                         
  -3   1  13         64.99         65.18         3.19 o                         
  -2   1  13         73.59         68.17         3.95 o                         
  -1   1  13         19.73         10.52         2.67 o                         
   0   1  13        278.54        243.09        12.41 o                         
   1   1  13        105.20         90.38         5.69 o                         
   2   1  13         69.34         57.27         4.09 o                         
   3   1  13        201.25        192.71         9.05 o                         
   4   1  13          4.07         -0.45         2.20 o                         
   5   1  13          1.40          3.23         1.58 o                         
   6   1  13          3.93          0.66         3.54 o                         
   7   1  13         20.46         28.26         7.22 o                         
 -10   2  13          9.56          8.25         2.42 o                         
  -9   2  13          7.74         13.10         2.44 o                         
  -8   2  13          1.17          2.12         1.85 o                         
  -7   2  13         28.05         23.53         2.11 o                         
  -6   2  13        117.19        108.38         4.57 o                         
  -5   2  13          2.82          2.68         1.64 o                         
  -4   2  13        316.42        323.84        10.36 o                         
  -3   2  13          1.12          0.77         1.39 o                         
  -2   2  13        262.42        276.52        10.02 o                         
  -1   2  13         59.99         60.67         4.40 o                         
   0   2  13        847.89        907.06        33.43 o                         
   1   2  13        974.73        980.81        35.98 o                         
   2   2  13        897.74        963.13        35.42 o                         
   3   2  13        102.18        116.75         6.33 o                         
   4   2  13        392.96        329.46        22.76 o                         
   5   2  13        126.64        116.66         5.41 o                         
   6   2  13          8.10         11.55         2.61 o                         
 -10   3  13          0.06         -0.53         3.69 o                         
  -9   3  13         26.23         15.64         1.46 o                         
  -8   3  13         25.70         28.96         2.83 o                         
  -7   3  13         22.50         17.09         2.05 o                         
  -6   3  13        273.16        262.21         8.74 o                         
  -5   3  13        132.74        128.82         5.75 o                         
  -4   3  13         53.32         47.19         3.06 o                         
  -3   3  13        382.82        412.47        12.88 o                         
  -2   3  13         22.43         23.50         2.36 o                         
  -1   3  13        584.98        541.11        20.51 o                         
   0   3  13        162.67        179.29         8.31 o                         
   1   3  13        755.48        739.45        27.58 o                         
   2   3  13        297.96        271.17        11.31 o                         
   3   3  13        585.01        516.19        23.70 o                         
   4   3  13          5.43          1.45         3.68 o                         
   5   3  13         12.09         10.38         4.78 o                         
   6   3  13          0.80         -3.15         2.88 o                         
 -10   4  13         12.97         25.16         4.11 o                         
  -9   4  13          0.81          1.34         1.75 o                         
  -8   4  13          0.10          4.60         1.80 o                         
  -7   4  13          0.63          4.71         2.16 o                         
  -6   4  13         12.39         21.18         2.04 o                         
  -5   4  13        121.32        109.93         4.52 o                         
  -4   4  13        221.76        205.77         9.02 o                         
  -3   4  13          3.02          0.19         1.37 o                         
  -2   4  13        203.84        215.34         8.19 o                         
  -1   4  13        109.99        105.44         7.28 o                         
   0   4  13        523.35        519.56        19.90 o                         
   1   4  13         50.57         47.02         3.80 o                         
   2   4  13         16.22         14.22         2.46 o                         
   3   4  13         47.93         44.20         3.74 o                         
   4   4  13         98.43         97.87         5.54 o                         
   5   4  13          0.39          2.47         3.13 o                         
   6   4  13         24.79         25.47         4.31 o                         
 -10   5  13          2.18          3.17         3.16 o                         
  -9   5  13         72.32         94.79         5.28 o                         
  -8   5  13        115.02        109.80         5.56 o                         
  -7   5  13        147.50        154.44         5.81 o                         
  -6   5  13          7.71          7.89         1.52 o                         
  -5   5  13         60.73         54.74         3.18 o                         
  -4   5  13        546.38        529.41        16.24 o                         
  -3   5  13         80.53         64.29         3.80 o                         
  -2   5  13         50.43         54.71         3.41 o                         
  -1   5  13        532.06        536.39        18.15 o                         
   0   5  13        172.27        215.19        12.96 o                         
   1   5  13        130.16        125.91         8.68 o                         
   2   5  13          1.67          3.28         2.37 o                         
   3   5  13         24.47         24.84         2.90 o                         
   4   5  13          0.32         -0.04         2.22 o                         
   5   5  13          3.53          2.18         3.30 o                         
   6   5  13          8.82         12.31         4.47 o                         
 -10   6  13          0.02          3.58         2.91 o                         
  -9   6  13          0.05         10.17         2.85 o                         
  -8   6  13          1.40          6.33         2.98 o                         
  -7   6  13         45.75         59.08         3.93 o                         
  -6   6  13          0.13         -0.44         1.12 o                         
  -5   6  13        146.06        143.20         6.01 o                         
  -4   6  13         15.35         14.79         1.65 o                         
  -3   6  13        220.65        216.80         8.32 o                         
  -2   6  13         22.88         31.09         2.71 o                         
  -1   6  13         14.20         13.56         2.00 o                         
   0   6  13         82.10         80.75         7.99 o                         
   1   6  13          0.09          5.36         3.19 o                         
   2   6  13          0.63         -3.34         2.23 o                         
   3   6  13          0.02         -1.40         2.02 o                         
   4   6  13          0.35          3.30         1.88 o                         
   5   6  13          0.05          2.99         3.48 o                         
   6   6  13          0.15          0.14         5.48 o                         
  -9   7  13          1.09         -1.30         2.59 o                         
  -8   7  13          0.00          2.01         3.30 o                         
  -7   7  13          1.32          1.53         2.67 o                         
  -6   7  13        468.17        480.94        16.60 o                         
  -5   7  13          0.02         -2.22         1.48 o                         
  -4   7  13         40.19         38.68         2.21 o                         
  -3   7  13         60.75         62.56         3.98 o                         
  -2   7  13         18.46         10.68         1.91 o                         
  -1   7  13          4.39          2.67         1.71 o                         
   0   7  13         34.23         37.56         2.80 o                         
   1   7  13        134.13        153.26         8.85 o                         
   2   7  13         78.05         61.67         4.25 o                         
   3   7  13        216.79        198.68        10.45 o                         
   4   7  13         87.48        101.33        13.03 o                         
   5   7  13         49.23         60.60         5.24 o                         
   6   7  13          1.61          2.36         5.11 o                         
  -9   8  13          0.46          2.44         2.99 o                         
  -8   8  13          0.01          0.58         1.69 o                         
  -7   8  13         22.54         15.01         3.61 o                         
  -6   8  13         14.10          4.21         4.70 o                         
  -5   8  13        130.24        141.46         8.28 o                         
  -4   8  13        346.65        347.31        11.99 o                         
  -3   8  13        127.94        115.78         5.72 o                         
  -2   8  13         10.08          7.07         1.61 o                         
  -1   8  13          5.09          3.13         1.79 o                         
   0   8  13          6.07          5.89         2.48 o                         
   1   8  13         31.70         19.63         2.74 o                         
   2   8  13         18.55          9.38         2.53 o                         
   3   8  13         14.41         10.44         2.38 o                         
   4   8  13         19.05         27.55         5.73 o                         
   5   8  13         14.14         23.81         4.10 o                         
   6   8  13        111.91        139.58        11.85 o                         
  -9   9  13         12.12          8.32         3.63 o                         
  -8   9  13         65.57         71.78         8.30 o                         
  -7   9  13         15.41         16.88         4.33 o                         
  -6   9  13         28.59         24.67         3.70 o                         
  -5   9  13         41.10         41.80         4.75 o                         
  -4   9  13        266.15        229.38         8.30 o                         
  -3   9  13        140.20        146.76         7.79 o                         
  -2   9  13          0.22         -0.80         2.11 o                         
  -1   9  13         27.92         26.46         3.82 o                         
   0   9  13          0.12         -1.12         3.07 o                         
   1   9  13         79.90         75.06         5.52 o                         
   2   9  13         51.71         55.87         4.47 o                         
   3   9  13          0.44         -2.25         2.80 o                         
   4   9  13          0.09          1.03         4.88 o                         
   5   9  13          0.76          4.47         6.63 o                         
  -8  10  13          0.41         -1.32         4.05 o                         
  -7  10  13          0.10         -1.36         2.72 o                         
  -6  10  13          0.19         -0.89         3.01 o                         
  -5  10  13         59.31         45.18         4.86 o                         
  -4  10  13         12.78         17.06         1.70 o                         
  -3  10  13         18.83         27.28         2.78 o                         
  -2  10  13         15.98         11.20         2.38 o                         
  -1  10  13          9.28          6.43         2.60 o                         
   0  10  13          1.25          4.32         2.59 o                         
   1  10  13          2.04          0.68         2.69 o                         
   2  10  13          0.33         -0.97         2.66 o                         
   3  10  13         54.13         54.49         5.16 o                         
   4  10  13        138.20        138.24        11.39 o                         
   5  10  13         21.75         26.35         8.09 o                         
  -8  11  13        128.99        128.39         7.35 o                         
  -7  11  13        135.66        143.28        15.13 o                         
  -6  11  13         88.09         67.61         5.60 o                         
  -5  11  13          4.25          1.57         3.08 o                         
  -4  11  13         97.28        101.29         7.98 o                         
  -3  11  13          6.61         10.55         2.73 o                         
  -2  11  13        222.19        204.58        10.84 o                         
  -1  11  13        293.00        291.38        24.39 o                         
   0  11  13         45.29         41.64         4.00 o                         
   1  11  13         17.32         24.40         3.47 o                         
   2  11  13          0.63         -1.53         2.58 o                         
   3  11  13          6.32          5.57         2.03 o                         
   4  11  13         62.11         60.66         7.19 o                         
  -8  12  13          2.67          4.88         3.21 o                         
  -7  12  13          0.24          7.19         4.63 o                         
  -6  12  13          1.93         -1.13         3.51 o                         
  -5  12  13          0.32         -3.32         4.18 o                         
  -4  12  13          0.05         -4.06         3.19 o                         
  -3  12  13          0.05         -4.46         4.57 o                         
  -2  12  13         15.04         20.22         2.79 o                         
  -1  12  13          0.23          0.82         2.54 o                         
   0  12  13          0.08         -2.35         2.73 o                         
   1  12  13          0.81          4.91         5.38 o                         
   2  12  13          0.73         -0.43         2.52 o                         
   3  12  13         91.26         78.74        11.44 o                         
   4  12  13          0.06         -1.33         5.45 o                         
  -7  13  13          0.01         -4.71         3.88 o                         
  -6  13  13          1.49         -2.40         4.07 o                         
  -5  13  13         42.00         51.63         5.29 o                         
  -4  13  13         11.94          3.98         4.29 o                         
  -3  13  13          0.02         -0.79         7.64 o                         
  -2  13  13          4.11          4.34         2.95 o                         
  -1  13  13         37.17         36.43         3.74 o                         
   0  13  13         64.12         63.88         5.41 o                         
   1  13  13         41.14         50.37         5.70 o                         
   2  13  13         30.65         48.16         4.52 o                         
   3  13  13         11.29         15.86         5.50 o                         
  -6  14  13          6.40          4.62         6.04 o                         
  -5  14  13          0.14          0.34         3.21 o                         
  -4  14  13         14.85          6.50         3.71 o                         
  -3  14  13          0.00         -0.18         1.46 o                         
  -2  14  13          0.01          2.88         3.27 o                         
  -1  14  13         49.91         52.05         4.67 o                         
   0  14  13         19.24         16.18         3.28 o                         
   1  14  13         11.81         16.25         3.36 o                         
   2  14  13         12.07         18.71         5.33 o                         
   3  14  13          8.59         20.66         5.88 o                         
  -5  15  13         20.70         16.55         8.52 o                         
  -4  15  13          0.70          0.78         3.57 o                         
  -3  15  13          9.67          7.61         2.29 o                         
  -2  15  13         98.10        114.52         6.90 o                         
  -1  15  13         52.73         45.55         5.15 o                         
   0  15  13          1.99          5.43         4.62 o                         
   1  15  13          0.73          2.51         3.19 o                         
   2  15  13          1.43         -5.75         4.86 o                         
  -4  16  13          3.16          4.09         7.40 o                         
  -3  16  13          0.32          0.86         4.99 o                         
  -2  16  13         33.78         35.66         3.45 o                         
  -1  16  13          4.52          5.39         4.53 o                         
   0  16  13          3.27          2.13         3.23 o                         
   1  16  13         12.23         11.30         5.03 o                         
 -10   0  14          9.71         20.96         7.43 o                         
  -9   0  14         39.52         26.97         4.86 o                         
  -8   0  14         88.82         91.02         6.62 o                         
  -7   0  14        291.99        323.85        15.64 o                         
  -6   0  14         14.41         11.96         2.65 o                         
  -5   0  14        175.48        161.44         8.50 o                         
  -4   0  14        882.31        906.03        38.33 o                         
  -3   0  14       1997.09       1986.41        93.79 o                         
  -2   0  14         90.97        112.89        13.95 o                         
  -1   0  14        283.68        269.08        17.57 o                         
   0   0  14          5.03          3.59         4.07 o                         
   1   0  14         11.31          2.94         3.70 o                         
   2   0  14          3.29          6.11         4.78 o                         
   3   0  14         22.26         34.85         6.24 o                         
   4   0  14         12.52         17.63         4.49 o                         
   5   0  14         17.81         17.15         3.69 o                         
   6   0  14         60.16         83.98        12.89 o                         
 -10   1  14          9.59         12.53         4.97 o                         
  -9   1  14          5.32          6.59         3.59 o                         
  -8   1  14         26.60         27.37         2.64 o                         
  -7   1  14        204.92        194.53         7.05 o                         
  -6   1  14         23.77         20.58         2.07 o                         
  -5   1  14         43.12         39.03         2.66 o                         
  -4   1  14        150.02        139.19         5.47 o                         
  -3   1  14        974.86       1028.12        30.59 o                         
  -2   1  14        639.23        614.82        20.72 o                         
  -1   1  14        244.45        236.17        10.45 o                         
   0   1  14         39.70         39.76         3.74 o                         
   1   1  14         66.28         76.38         5.57 o                         
   2   1  14         54.97         62.00         4.94 o                         
   3   1  14         73.84         78.21         7.02 o                         
   4   1  14          1.52         -0.53         2.45 o                         
   5   1  14          3.26          2.57         1.99 o                         
   6   1  14         19.98         28.24         3.88 o                         
 -10   2  14         27.42         24.98         5.40 o                         
  -9   2  14          2.92         10.35         6.94 o                         
  -8   2  14         76.57         66.66         6.28 o                         
  -7   2  14         69.03         56.35         3.28 o                         
  -6   2  14          2.86         -2.37         1.58 o                         
  -5   2  14         10.50          7.23         1.68 o                         
  -4   2  14        161.99        188.15         6.71 o                         
  -3   2  14        227.09        229.71         7.92 o                         
  -2   2  14         21.81         24.21         2.65 o                         
  -1   2  14        390.68        373.49        19.86 o                         
   0   2  14         48.19         44.27         3.85 o                         
   1   2  14         57.12         57.22         4.28 o                         
   2   2  14         80.29         64.10         5.43 o                         
   3   2  14          2.73          0.21         3.26 o                         
   4   2  14         17.32         20.17         2.98 o                         
   5   2  14          1.00          4.39         2.15 o                         
   6   2  14          4.77          9.50         4.64 o                         
 -10   3  14          5.92          7.36         4.65 o                         
  -9   3  14          8.74         14.81         5.60 o                         
  -8   3  14         14.66         11.96         2.02 o                         
  -7   3  14         28.35         24.44         2.25 o                         
  -6   3  14          6.39          1.92         1.60 o                         
  -5   3  14          4.83          3.01         1.54 o                         
  -4   3  14         43.78         53.49         2.96 o                         
  -3   3  14         39.20         30.33         2.25 o                         
  -2   3  14        157.23        147.83         6.41 o                         
  -1   3  14        144.30        134.78         8.62 o                         
   0   3  14         50.83         50.46         4.05 o                         
   1   3  14        131.39        135.87         7.24 o                         
   2   3  14          8.08         10.67         3.05 o                         
   3   3  14          5.92          8.06         2.79 o                         
   4   3  14         17.31         15.87         2.84 o                         
   5   3  14          4.25          5.82         4.11 o                         
   6   3  14          5.92          0.61         3.25 o                         
  -9   4  14         11.71          3.81         4.54 o                         
  -8   4  14         14.35         17.18         2.59 o                         
  -7   4  14         68.31         85.60         7.07 o                         
  -6   4  14         81.58         83.87         4.34 o                         
  -5   4  14         35.40         22.44         2.24 o                         
  -4   4  14        202.91        208.70         7.30 o                         
  -3   4  14          8.02          2.81         1.60 o                         
  -2   4  14        174.55        188.95         7.70 o                         
  -1   4  14        796.33        789.71        26.15 o                         
   0   4  14          1.04          7.39         2.67 o                         
   1   4  14          0.66         -0.99         3.80 o                         
   2   4  14          3.32          2.24         2.71 o                         
   3   4  14         28.64         17.81         2.99 o                         
   4   4  14          3.77          3.84         2.21 o                         
   5   4  14         66.88         93.71         9.02 o                         
   6   4  14          0.01          0.57         3.98 o                         
  -9   5  14         44.35         38.28         3.95 o                         
  -8   5  14          8.38         13.44         2.56 o                         
  -7   5  14         82.25         82.70         5.29 o                         
  -6   5  14          2.87          1.14         1.40 o                         
  -5   5  14         24.99         25.38         2.46 o                         
  -4   5  14        128.62        153.80         5.86 o                         
  -3   5  14          3.39         -0.70         2.03 o                         
  -2   5  14         80.09         81.92         4.49 o                         
  -1   5  14         16.60         27.89         3.17 o                         
   0   5  14         87.67         84.65         5.89 o                         
   1   5  14        262.13        209.32        10.86 o                         
   2   5  14         91.11         74.11         5.57 o                         
   3   5  14          7.44          5.74         2.73 o                         
   4   5  14          1.70          1.19         2.17 o                         
   5   5  14         27.03         35.76         8.57 o                         
  -9   6  14         18.34         21.83         4.18 o                         
  -8   6  14         72.81         82.55         8.34 o                         
  -7   6  14         39.57         40.56         2.79 o                         
  -6   6  14          4.07         -0.59         1.41 o                         
  -5   6  14         35.78         25.48         2.20 o                         
  -4   6  14        254.75        276.72         9.95 o                         
  -3   6  14        147.94        160.29         6.90 o                         
  -2   6  14        122.04        111.34         5.42 o                         
  -1   6  14       1227.04       1219.28        44.16 o                         
   0   6  14        268.30        252.87        14.65 o                         
   1   6  14         47.89         45.43         4.17 o                         
   2   6  14        203.86        165.28        11.51 o                         
   3   6  14         33.67         28.44         3.35 o                         
   4   6  14         12.23         10.06         2.21 o                         
   5   6  14          2.99          7.27         3.66 o                         
  -9   7  14         14.63         17.47         4.81 o                         
  -8   7  14          0.01          9.23         6.16 o                         
  -7   7  14         59.10         56.41         8.77 o                         
  -6   7  14         36.48         43.29         4.52 o                         
  -5   7  14        281.03        294.35        11.90 o                         
  -4   7  14         11.15         15.69         1.82 o                         
  -3   7  14        304.78        318.05        11.25 o                         
  -2   7  14          0.32         -3.42         2.28 o                         
  -1   7  14         22.97         21.53         3.29 o                         
   0   7  14          8.72         16.78         3.17 o                         
   1   7  14        111.84        132.75         7.88 o                         
   2   7  14          6.08          6.41         2.78 o                         
   3   7  14         36.78         27.27         3.15 o                         
   4   7  14          2.57          3.53         1.83 o                         
   5   7  14        138.94        163.65        12.68 o                         
  -9   8  14          0.10         -2.33         3.66 o                         
  -8   8  14          2.06          4.17         5.12 o                         
  -7   8  14         13.60         16.71         4.43 o                         
  -6   8  14         38.84         45.78         4.47 o                         
  -5   8  14         25.86         29.93         2.36 o                         
  -4   8  14          6.48          6.32         1.50 o                         
  -3   8  14         12.70         18.33         2.77 o                         
  -2   8  14         21.72         17.92         2.68 o                         
  -1   8  14          2.53          1.78         2.67 o                         
   0   8  14        369.71        372.78        23.73 o                         
   1   8  14         63.79         60.12         5.72 o                         
   2   8  14          0.03         -1.10         2.70 o                         
   3   8  14          2.54          3.67         2.55 o                         
   4   8  14          0.61          1.00         7.78 o                         
   5   8  14          1.63          6.90         7.63 o                         
  -8   9  14         30.14         28.86         5.90 o                         
  -7   9  14         57.88         69.80        10.58 o                         
  -6   9  14        120.25        108.40         7.98 o                         
  -5   9  14        514.74        575.84        25.44 o                         
  -4   9  14          0.15          4.59         1.82 o                         
  -3   9  14         14.62          7.32         4.29 o                         
  -2   9  14         14.22          9.12         2.86 o                         
  -1   9  14          8.06          7.03         2.91 o                         
   0   9  14         17.01         17.76         4.39 o                         
   1   9  14        123.94        111.32         7.96 o                         
   2   9  14         16.49         13.72         3.05 o                         
   3   9  14          9.12          8.30         3.18 o                         
   4   9  14         77.78         96.12        15.96 o                         
  -8  10  14          1.19          0.64         4.84 o                         
  -7  10  14         14.89         21.62         5.02 o                         
  -6  10  14          9.36          7.60         3.83 o                         
  -5  10  14          0.98          2.26         3.54 o                         
  -4  10  14        101.59         94.52         6.42 o                         
  -3  10  14         20.30         19.96         3.47 o                         
  -2  10  14          2.68          4.44         2.74 o                         
  -1  10  14         19.60         17.80         3.19 o                         
   0  10  14         94.57         83.58         6.24 o                         
   1  10  14         60.19         63.12         5.13 o                         
   2  10  14         84.42        103.77         7.03 o                         
   3  10  14          2.88          2.62         2.31 o                         
   4  10  14          1.18         11.50         5.79 o                         
  -7  11  14         11.53         16.89         5.26 o                         
  -6  11  14         33.79         24.72         4.87 o                         
  -5  11  14         22.00         24.31         4.46 o                         
  -4  11  14         31.25         27.15         4.01 o                         
  -3  11  14        162.31        151.59         8.11 o                         
  -2  11  14         98.27         98.69         6.42 o                         
  -1  11  14         11.48         12.96         3.04 o                         
   0  11  14          0.54         -3.94         2.77 o                         
   1  11  14          5.21          6.77         3.10 o                         
   2  11  14          4.49         -0.68         3.63 o                         
   3  11  14        187.36        215.43        10.84 o                         
   4  11  14         44.76         59.55         8.79 o                         
  -7  12  14          0.16          7.20         4.94 o                         
  -6  12  14         50.52         64.22        13.90 o                         
  -5  12  14          0.35         -3.04         3.43 o                         
  -4  12  14        102.19        121.65        11.86 o                         
  -3  12  14         49.79         56.01         5.27 o                         
  -2  12  14          1.93         -1.01         3.84 o                         
  -1  12  14          2.45          8.79         2.93 o                         
   0  12  14         57.51         57.51         5.05 o                         
   1  12  14          0.13         -0.02         3.04 o                         
   2  12  14          1.13          5.33         2.99 o                         
   3  12  14         17.04         29.23         6.15 o                         
  -6  13  14          0.04          8.39         4.87 o                         
  -5  13  14          7.81          4.52         3.52 o                         
  -4  13  14          0.05         -3.37         4.11 o                         
  -3  13  14         13.89         14.20         2.82 o                         
  -2  13  14          0.17          0.46         2.84 o                         
  -1  13  14          0.09          0.64         3.27 o                         
   0  13  14         49.25         68.69         5.88 o                         
   1  13  14        164.66        181.03        10.01 o                         
   2  13  14         10.01          9.83         5.12 o                         
  -5  14  14         11.19         15.39         6.22 o                         
  -4  14  14         92.83        110.94        18.82 o                         
  -3  14  14         52.03         76.95        17.21 o                         
  -2  14  14         97.23         94.01         9.21 o                         
  -1  14  14         28.88         30.07         3.88 o                         
   0  14  14         32.26         28.06         3.98 o                         
   1  14  14         20.55         31.54         4.14 o                         
   2  14  14         10.71         18.68         9.04 o                         
  -4  15  14          7.20         15.48         5.77 o                         
  -3  15  14         42.66         46.94         9.58 o                         
  -2  15  14          7.28         10.75         2.74 o                         
  -1  15  14          0.76         -3.09         3.10 o                         
   0  15  14          0.79         -0.70         3.84 o                         
  -9   1  15         23.74         38.43         4.81 o                         
  -8   1  15          0.34          3.34         2.15 o                         
  -7   1  15         15.69          9.10         2.31 o                         
  -6   1  15         30.34         24.06         2.28 o                         
  -5   1  15        108.01        100.22         4.57 o                         
  -4   1  15        275.39        279.43         9.41 o                         
  -3   1  15          6.96          6.90         1.92 o                         
  -2   1  15         12.98         13.41         2.39 o                         
  -1   1  15          0.71         -1.98         3.41 o                         
   0   1  15          1.70          3.36         3.76 o                         
   1   1  15         38.26         38.79         4.95 o                         
   2   1  15         20.02         14.10         3.82 o                         
   3   1  15         67.25         55.04         5.50 o                         
   4   1  15          1.17          4.04         3.31 o                         
   5   1  15          0.02          1.93         2.88 o                         
  -9   2  15          0.01         -1.44         3.93 o                         
  -8   2  15         10.52          7.31         2.40 o                         
  -7   2  15          1.11         -2.45         2.00 o                         
  -6   2  15         75.49         64.11         3.74 o                         
  -5   2  15         53.01         43.41         2.88 o                         
  -4   2  15         24.76         26.28         2.27 o                         
  -3   2  15         19.51         20.13         2.72 o                         
  -2   2  15         12.27         14.09         3.45 o                         
  -1   2  15         51.27         42.30         5.36 o                         
   0   2  15         43.12         37.28         5.13 o                         
   1   2  15         90.65        114.15        12.26 o                         
   2   2  15        221.60        243.77        14.62 o                         
   3   2  15          1.06          0.94         5.42 o                         
   4   2  15         30.68         24.12         3.40 o                         
   5   2  15         15.58         16.04         4.29 o                         
  -9   3  15         72.92         66.76         7.43 o                         
  -8   3  15          2.45          2.92         2.31 o                         
  -7   3  15         25.25         16.32         2.25 o                         
  -6   3  15         58.84         57.30         3.47 o                         
  -5   3  15        126.78        116.43         5.10 o                         
  -4   3  15        130.27        127.73         5.28 o                         
  -3   3  15        318.73        328.92        15.56 o                         
  -2   3  15          3.57         -0.44         2.47 o                         
  -1   3  15        118.74        112.30         8.89 o                         
   0   3  15        291.43        303.27        17.68 o                         
   1   3  15         97.16        113.15        10.54 o                         
   2   3  15          9.98          4.26         3.56 o                         
   3   3  15          4.58          5.36         3.23 o                         
   4   3  15          0.53          4.84         2.93 o                         
   5   3  15          0.02         -0.68         4.38 o                         
  -9   4  15          1.73          1.40         5.64 o                         
  -8   4  15         40.36         45.28         3.61 o                         
  -7   4  15          9.57          5.76         2.93 o                         
  -6   4  15         58.68         49.70         3.15 o                         
  -5   4  15         15.28         11.17         1.91 o                         
  -4   4  15         42.67         58.54         3.47 o                         
  -3   4  15          2.13          6.72         1.85 o                         
  -2   4  15        177.69        158.75         7.65 o                         
  -1   4  15         14.86          9.06         2.88 o                         
   0   4  15          1.49          3.98         3.73 o                         
   1   4  15         56.63         50.10         8.03 o                         
   2   4  15        107.98         94.54         6.83 o                         
   3   4  15        134.24        140.39        15.93 o                         
   4   4  15          0.04         -0.74         3.50 o                         
   5   4  15          6.77          1.81         5.91 o                         
  -9   5  15          0.71         -4.52         4.61 o                         
  -8   5  15         30.00         35.08         5.79 o                         
  -7   5  15          6.78          7.92         2.09 o                         
  -6   5  15         11.90          9.74         3.51 o                         
  -5   5  15         36.37         41.04         3.12 o                         
  -4   5  15         32.95         35.43         2.70 o                         
  -3   5  15        327.42        334.19        13.36 o                         
  -2   5  15        153.42        146.26         8.08 o                         
  -1   5  15         20.14         12.18         4.16 o                         
   0   5  15        165.37        125.40         9.53 o                         
   1   5  15         19.65         18.40         4.66 o                         
   2   5  15         63.85         53.21         6.31 o                         
   3   5  15         90.65        103.21         8.35 o                         
   4   5  15         13.39         11.89         2.63 o                         
   5   5  15         21.66         39.04         6.30 o                         
  -9   6  15          4.10          5.51         5.17 o                         
  -8   6  15         62.42         57.62        11.16 o                         
  -7   6  15        108.53        115.78         5.93 o                         
  -6   6  15         58.29         68.53         4.53 o                         
  -5   6  15        139.23        130.21         8.00 o                         
  -4   6  15         77.30         96.10         5.54 o                         
  -3   6  15         66.00         71.81         6.03 o                         
  -2   6  15          0.10          4.96         3.74 o                         
  -1   6  15          1.08          1.75         2.91 o                         
   0   6  15          7.85          9.47         4.97 o                         
   1   6  15         24.29         17.52         3.50 o
[truncated: 39,367 more chars]
