# Supplementary material for: Crystal structure of (1′S,2′S,3S)-1′-benzoyl-2′-(4-meth­oxy­phen­yl)-1-methyl-2′,5′,6′,10b′-tetra­hydro-1′H-spiro­[indoline-3,3′-pyrrolo­[2,1-a]isoquinolin]-2-one
Source: Acta Crystallogr E Crystallogr Commun. 2020 Sep 4;76(Pt 10):1548–50. doi: 10.1107/S2056989020010300 (PMC7534224; doi:10.1107/S2056989020010300)
Supplement: Supplementary file 3 [file e-76-01548-Isup3.cml]

<?xml version="1.0" encoding="UTF-8"?>
<cml convention="cmlDict:cmllite" xmlns="http://www.xml-cml.org/schema" xmlns:cmlDict="http://www.xml-cml.org/dictionary/cml/" xmlns:nameDict="http://www.xml-cml.org/dictionary/cml/name/">
  <molecule id="m1">
    <name dictRef="nameDict:unknown">(1'S,2'S,3S)-1'-Benzoyl-2'-(4-methoxyphenyl)-1-methyl-2',5',6',10b'-tetrahydro-1'H-spiro[indoline-3,3'-pyrrolo[2,1-a]isoquinolin]-2-one</name>
    <atomArray>
      <atom id="a1" elementType="C" hydrogenCount="0">
        <label value="alpha" dictRef="cmlDict:locant"/>
      </atom>
      <atom id="a2" elementType="C" hydrogenCount="0">
        <label value="1" dictRef="cmlDict:locant"/>
      </atom>
      <atom id="a3" elementType="C">
        <label value="2" dictRef="cmlDict:locant"/>
      </atom>
      <atom id="a4" elementType="C">
        <label value="3" dictRef="cmlDict:locant"/>
      </atom>
      <atom id="a5" elementType="C">
        <label value="4" dictRef="cmlDict:locant"/>
      </atom>
      <atom id="a6" elementType="C">
        <label value="5" dictRef="cmlDict:locant"/>
      </atom>
      <atom id="a7" elementType="C">
        <label value="6" dictRef="cmlDict:locant"/>
      </atom>
      <atom id="a41" elementType="O" hydrogenCount="0">
        <label value="O" dictRef="cmlDict:locant"/>
      </atom>
      <atom id="a59" elementType="H"/>
      <atom id="a60" elementType="H"/>
      <atom id="a61" elementType="H"/>
      <atom id="a62" elementType="H"/>
      <atom id="a63" elementType="H"/>
      <atom id="a8" elementType="C">
        <label value="1" dictRef="cmlDict:locant"/>
        <label value="C" dictRef="cmlDict:locant"/>
      </atom>
      <atom id="a43" elementType="O" hydrogenCount="0">
        <label value="O" dictRef="cmlDict:locant"/>
      </atom>
      <atom id="a64" elementType="H"/>
      <atom id="a65" elementType="H"/>
      <atom id="a66" elementType="H"/>
      <atom id="a9" elementType="C" hydrogenCount="0">
        <label value="1" dictRef="cmlDict:locant"/>
      </atom>
      <atom id="a10" elementType="C">
        <label value="2" dictRef="cmlDict:locant"/>
      </atom>
      <atom id="a11" elementType="C">
        <label value="3" dictRef="cmlDict:locant"/>
      </atom>
      <atom id="a12" elementType="C" hydrogenCount="0">
        <label value="4" dictRef="cmlDict:locant"/>
      </atom>
      <atom id="a13" elementType="C">
        <label value="5" dictRef="cmlDict:locant"/>
      </atom>
      <atom id="a14" elementType="C">
        <label value="6" dictRef="cmlDict:locant"/>
      </atom>
      <atom id="a67" elementType="H"/>
      <atom id="a68" elementType="H"/>
      <atom id="a69" elementType="H"/>
      <atom id="a70" elementType="H"/>
      <atom id="a15" elementType="C">
        <label value="1" dictRef="cmlDict:locant"/>
        <label value="C" dictRef="cmlDict:locant"/>
      </atom>
      <atom id="a71" elementType="H"/>
      <atom id="a72" elementType="H"/>
      <atom id="a73" elementType="H"/>
      <atom id="a46" elementType="C">
        <atomParity atomRefs4="a1 a74 a47 a58">1</atomParity>
        <label value="1'" dictRef="cmlDict:locant"/>
      </atom>
      <atom id="a47" elementType="C">
        <atomParity atomRefs4="a18 a75 a46 a9">1</atomParity>
        <label value="2'" dictRef="cmlDict:locant"/>
      </atom>
      <atom id="a49" elementType="N" hydrogenCount="0">
        <label value="N" dictRef="cmlDict:locant"/>
        <label value="4'" dictRef="cmlDict:locant"/>
      </atom>
      <atom id="a50" elementType="C">
        <label value="5'" dictRef="cmlDict:locant"/>
      </atom>
      <atom id="a51" elementType="C">
        <label value="6'" dictRef="cmlDict:locant"/>
      </atom>
      <atom id="a52" elementType="C" hydrogenCount="0">
        <label value="6a'" dictRef="cmlDict:locant"/>
      </atom>
      <atom id="a53" elementType="C">
        <label value="7'" dictRef="cmlDict:locant"/>
      </atom>
      <atom id="a54" elementType="C">
        <label value="8'" dictRef="cmlDict:locant"/>
      </atom>
      <atom id="a55" elementType="C">
        <label value="9'" dictRef="cmlDict:locant"/>
      </atom>
      <atom id="a56" elementType="C">
        <label value="10'" dictRef="cmlDict:locant"/>
      </atom>
      <atom id="a57" elementType="C" hydrogenCount="0">
        <label value="10a'" dictRef="cmlDict:locant"/>
      </atom>
      <atom id="a58" elementType="C">
        <label value="10b'" dictRef="cmlDict:locant"/>
      </atom>
      <atom id="a16" elementType="N" hydrogenCount="0">
        <label value="1" dictRef="cmlDict:locant"/>
        <label value="N" dictRef="cmlDict:locant"/>
      </atom>
      <atom id="a17" elementType="C" hydrogenCount="0">
        <label value="2" dictRef="cmlDict:locant"/>
      </atom>
      <atom id="a18" elementType="C" hydrogenCount="0">
        <atomParity atomRefs4="a49 a47 a19 a17">1</atomParity>
        <label value="3" dictRef="cmlDict:locant"/>
        <label value="3'" dictRef="cmlDict:locant"/>
      </atom>
      <atom id="a19" elementType="C" hydrogenCount="0">
        <label value="3a" dictRef="cmlDict:locant"/>
      </atom>
      <atom id="a20" elementType="C">
        <label value="4" dictRef="cmlDict:locant"/>
      </atom>
      <atom id="a21" elementType="C">
        <label value="5" dictRef="cmlDict:locant"/>
      </atom>
      <atom id="a22" elementType="C">
        <label value="6" dictRef="cmlDict:locant"/>
      </atom>
      <atom id="a23" elementType="C">
        <label value="7" dictRef="cmlDict:locant"/>
      </atom>
      <atom id="a24" elementType="C" hydrogenCount="0">
        <label value="7a" dictRef="cmlDict:locant"/>
      </atom>
      <atom id="a45" elementType="O" hydrogenCount="0">
        <label value="O" dictRef="cmlDict:locant"/>
      </atom>
      <atom id="a74" elementType="H"/>
      <atom id="a75" elementType="H"/>
      <atom id="a76" elementType="H"/>
      <atom id="a77" elementType="H"/>
      <atom id="a78" elementType="H"/>
      <atom id="a79" elementType="H"/>
      <atom id="a80" elementType="H"/>
      <atom id="a81" elementType="H"/>
      <atom id="a82" elementType="H"/>
      <atom id="a83" elementType="H"/>
      <atom id="a84" elementType="H"/>
      <atom id="a85" elementType="H"/>
      <atom id="a86" elementType="H"/>
      <atom id="a87" elementType="H"/>
      <atom id="a88" elementType="H"/>
    </atomArray>
    <bondArray>
      <bond id="a1_a2" atomRefs2="a1 a2" order="S"/>
      <bond id="a2_a3" atomRefs2="a2 a3" order="D"/>
      <bond id="a3_a4" atomRefs2="a3 a4" order="S"/>
      <bond id="a4_a5" atomRefs2="a4 a5" order="D"/>
      <bond id="a5_a6" atomRefs2="a5 a6" order="S"/>
      <bond id="a6_a7" atomRefs2="a6 a7" order="D"/>
      <bond id="a2_a7" atomRefs2="a2 a7" order="S"/>
      <bond id="a1_a41" atomRefs2="a1 a41" order="D"/>
      <bond id="a3_a59" atomRefs2="a3 a59" order="S"/>
      <bond id="a4_a60" atomRefs2="a4 a60" order="S"/>
      <bond id="a5_a61" atomRefs2="a5 a61" order="S"/>
      <bond id="a6_a62" atomRefs2="a6 a62" order="S"/>
      <bond id="a7_a63" atomRefs2="a7 a63" order="S"/>
      <bond id="a8_a43" atomRefs2="a8 a43" order="S"/>
      <bond id="a8_a64" atomRefs2="a8 a64" order="S"/>
      <bond id="a8_a65" atomRefs2="a8 a65" order="S"/>
      <bond id="a8_a66" atomRefs2="a8 a66" order="S"/>
      <bond id="a9_a10" atomRefs2="a9 a10" order="D"/>
      <bond id="a10_a11" atomRefs2="a10 a11" order="S"/>
      <bond id="a11_a12" atomRefs2="a11 a12" order="D"/>
      <bond id="a12_a13" atomRefs2="a12 a13" order="S"/>
      <bond id="a13_a14" atomRefs2="a13 a14" order="D"/>
      <bond id="a14_a9" atomRefs2="a14 a9" order="S"/>
      <bond id="a10_a67" atomRefs2="a10 a67" order="S"/>
      <bond id="a11_a68" atomRefs2="a11 a68" order="S"/>
      <bond id="a13_a69" atomRefs2="a13 a69" order="S"/>
      <bond id="a14_a70" atomRefs2="a14 a70" order="S"/>
      <bond id="a43_a12" atomRefs2="a43 a12" order="S"/>
      <bond id="a15_a71" atomRefs2="a15 a71" order="S"/>
      <bond id="a15_a72" atomRefs2="a15 a72" order="S"/>
      <bond id="a15_a73" atomRefs2="a15 a73" order="S"/>
      <bond id="a58_a49" atomRefs2="a58 a49" order="S"/>
      <bond id="a49_a50" atomRefs2="a49 a50" order="S"/>
      <bond id="a50_a51" atomRefs2="a50 a51" order="S"/>
      <bond id="a51_a52" atomRefs2="a51 a52" order="S"/>
      <bond id="a52_a53" atomRefs2="a52 a53" order="D"/>
      <bond id="a53_a54" atomRefs2="a53 a54" order="S"/>
      <bond id="a54_a55" atomRefs2="a54 a55" order="D"/>
      <bond id="a55_a56" atomRefs2="a55 a56" order="S"/>
      <bond id="a56_a57" atomRefs2="a56 a57" order="D"/>
      <bond id="a57_a58" atomRefs2="a57 a58" order="S"/>
      <bond id="a57_a52" atomRefs2="a57 a52" order="S"/>
      <bond id="a46_a47" atomRefs2="a46 a47" order="S"/>
      <bond id="a58_a46" atomRefs2="a58 a46" order="S"/>
      <bond id="a16_a17" atomRefs2="a16 a17" order="S"/>
      <bond id="a17_a18" atomRefs2="a17 a18" order="S"/>
      <bond id="a18_a19" atomRefs2="a18 a19" order="S"/>
      <bond id="a19_a20" atomRefs2="a19 a20" order="D"/>
      <bond id="a20_a21" atomRefs2="a20 a21" order="S"/>
      <bond id="a21_a22" atomRefs2="a21 a22" order="D"/>
      <bond id="a22_a23" atomRefs2="a22 a23" order="S"/>
      <bond id="a23_a24" atomRefs2="a23 a24" order="D"/>
      <bond id="a24_a19" atomRefs2="a24 a19" order="S"/>
      <bond id="a24_a16" atomRefs2="a24 a16" order="S"/>
      <bond id="a18_a47" atomRefs2="a18 a47" order="S"/>
      <bond id="a18_a49" atomRefs2="a18 a49" order="S"/>
      <bond id="a17_a45" atomRefs2="a17 a45" order="D"/>
      <bond id="a46_a74" atomRefs2="a46 a74" order="S"/>
      <bond id="a47_a75" atomRefs2="a47 a75" order="S"/>
      <bond id="a50_a76" atomRefs2="a50 a76" order="S"/>
      <bond id="a50_a77" atomRefs2="a50 a77" order="S"/>
      <bond id="a51_a78" atomRefs2="a51 a78" order="S"/>
      <bond id="a51_a79" atomRefs2="a51 a79" order="S"/>
      <bond id="a53_a80" atomRefs2="a53 a80" order="S"/>
      <bond id="a54_a81" atomRefs2="a54 a81" order="S"/>
      <bond id="a55_a82" atomRefs2="a55 a82" order="S"/>
      <bond id="a56_a83" atomRefs2="a56 a83" order="S"/>
      <bond id="a58_a84" atomRefs2="a58 a84" order="S"/>
      <bond id="a20_a85" atomRefs2="a20 a85" order="S"/>
      <bond id="a21_a86" atomRefs2="a21 a86" order="S"/>
      <bond id="a22_a87" atomRefs2="a22 a87" order="S"/>
      <bond id="a23_a88" atomRefs2="a23 a88" order="S"/>
      <bond id="a15_a16" atomRefs2="a15 a16" order="S"/>
      <bond id="a9_a47" atomRefs2="a9 a47" order="S"/>
      <bond id="a1_a46" atomRefs2="a1 a46" order="S"/>
    </bondArray>
  </molecule>
</cml>
